# Supplementary material for: Prediction of ciprofloxacin resistance in hospitalized patients using machine learning
Source: Commun Med (Lond). 2023 Mar 28;3:43. doi: 10.1038/s43856-023-00275-z (PMC10050086; doi:10.1038/s43856-023-00275-z)
Supplement: Supplementary file 2 — Supplementary data 1 [file 43856_2023_275_MOESM2_ESM.xlsx]

## Sheet: Sheet1
Bacteria agnostic variables
Name	Meaning
Age.At.Culture.Time.Date	Age
Arrived.From	The place from which the patient arrived to a general unit in the hospital (their home, institution, another hospital, medical clinic, other)
COPD	Whether the patient has chronic obstructive pulmonary disease
CRF	Whether the patient has chronic heart failure
Charlson.Score	A comorbidity-based score. Based on the ICD9 codes in the admission data and the Charlson comorbidity system. In case of no known comorbidities, this score was assigned 0.
Chronic.Wound	Whether the patient has chronic wound
Culture.Year	The year from cutlture date
CumAnyUsage365	Cumulative usage of any antibiotics in the last year since current culture date
Dementia	Whether the patient has dementia
Diabetes	Whether the patient has diabetes
Immunosuppression	Whether the patient ever suffered from an immunosuppressive disease prior to the time when the resistance culture was taken
Invasive.Procedure	Whether the patient underwent an invasive procedure prior to the time when the resistance culture was taken
Is.ER	Whether the culture was taken in the ER
Is.Meds.Sensitive	Whether the patient is sensitive to any medication
Is.Nosocomial	Whether the patient was in the hospital 48 hours prior to the susceptibility test, because then there's a good chance that the infection is nosocomial.
Length.Days.Current.Hospitalization	Length (in days) of current hospitalization (up to the culture’s time and date)
Length.Days.Hospitalized.Past.365.Days	Number of days hospitalized in the 365 days before the Culture’s Time & Date, excluding the current hospitalization
Obesity	Whether the patient is obese
Original.Unit	internal d, internal b, orthopedics a, internal c, surgery a, geriatric rehab, internal e, lungs, internal a, maternity, orthopedics b ,surgery b, internal ER , surgery ER, internal f, orthopedic ER, urology, pediatric, vascular surgery, plastic surgery, spine surgery, women, maternity ward b, chest surgery, ENT, pediatric emergency medicine, pediatric surgery, internal icu - respiratory, pediatr…
PrevAntiUsageBin60, PrevAntiUsageBin61_180, PrevAntiUsageBin181_365	Cumulative usage (in days) of the ciprofloxacin in the previous (0-60/61-180/181-365) days. Excluding the day before the culture was taken.
PrevAntiUsageFamilyBin60, PrevAntiUsageFamilyBin61_180, PrevAntiUsageFamilyBin181_365	Cumulative usage (in days) of fluoroquinolone in the previous (0-60/61-180/181-365) days. Excluding the day before the culture was taken.
PrevAntiUsageOtherBin60, PrevAntiUsageOtherBin61_180, PrevAntiUsageOtherBin181_365	Cumulative usage (in days) of other than ciprofloxacin in the previous (0-60/61-180/181-365) days. Excluding the day before the culture was taken.
PrevAntiUsageOtherFamilyBin60, PrevAntiUsageOtherFamilyBin61_180, PrevAntiUsageOtherFamilyBin181_365	Cumulative usage (in days) of other than fluoroquinolone in the previous (0-60/61-180/181-365) days. Excluding the day before the culture was taken.
PreviouslyResistantOtherAntiSameFamilyBin60, PreviouslyResistantOtherAntiSameFamilyBin61_181, PreviouslyResistantOtherAntiSameFamilyBin181_365	Boolean - True if the patient had resistance to fluoroquinolone (excluding ciprofloxacin) during the previous (0-60/61-180/181-365) days (from culture time date)
PreviouslyResistantOtherFamilyBin60, PreviouslyResistantOtherFamilyBin61_180, PreviouslyResistantOtherFamilyBin181_365	Boolean - True if the patient had resistance to non fluoroquinolone during the previous (0-60/61-180/181-365) days (from culture time date)
PreviouslyResistantSameAnti	Weather the last time (ever) the patient was hospitalized there was resistance to the tested antibiotics
PreviouslyResistantSameAntiBin60, PreviouslyResistantSameAntiBin61_180, PreviouslyResistantSameAntiBin180_365	Boolean - True if the patient had resistance to the ciprofloxacin during the previous (0-60/61-180/181-365) days (from culture time date)
Sample.Location	Where was the culture was taken (blood, sputum, urine, wound)
Sex	Patients sex
SlidingResAny30	Rolling mean of last 30 days of resistance to any
SlidingResSame30	Rolling mean of last 30 days of resistance to this antibiotic
SlidingResUnits30	Rolling mean of resistance of the last 30 days in similar units (internals orthopedics ERs urgeries) to any antibiotic
Status.Before	The medical status of the patient before arriving at the hospital (independent, dependent)
TimeSinceEndLastUse365	Time in days since the last use of ciprofloxacin during the last year
Times.Hospitalized.Past.365.Days	Number of times hospitalized in the 365 days before the Culture’s Time & Date, excluding the current hospitalization
Unit	Unit of hospitalization (internal, orthopedic, surgical, geriatric, obstetrics, ER, children, gynecology, pediatric surgery, ICU)
UnqAntibiotics365	Number of unique antibiotics that were used during the last year since current culture date
UnqFamilies365	Number of unique antibiotic families that were used during the last year since current culture date
Van.Walraven.Score	A comorbidity based score. Based on the ICD9 codes in the admission data and the Elixhauser comorbidity system. In case of no known comorbidities, this score was assigned 0
Bacteria gnostic additional variables
Bacterium	Escherichia coli, Klebsiella pneumoniae, Morganella morganii, Proteus mirabilis, Pseudomonas aeruginosa, Staphylococcus aureus
BoolSameBacSameAntiResBin60, BoolSameBacSameAntiResBin61_365, BoolSameBacSameAntiResBin181_365	Boolean - True if the same bacterium had resistance to the ciprofloxacin in the previous (0-60/61-180/181-365) days.Excluding the day before the culture was taken.
BoolSameBacSameFamilyResBin60, BoolSameBacSameFamilyResBin61_180, BoolSameBacSameFamilyResBin181_365	Boolean - True if the same bacterium had resistance to fluoroquinolone in the previous (0-60/61-180/181-365) days. Excluding the day before the culture was taken.
PrevOtherBacSameFamilyResBin60, PrevOtherBacSameFamilyResBin61_180, PrevOtherBacSameFamilyResBin181_365	The number of times other than tested bacteria that had resistance to fluoroquinolone antibiotic during (0-60/61-180/181-365) days prior to the current culture.
SlidingResSameBacAnyAnti30	Rolling mean of last 30 days of the same bacterium for the same antibiotic
UnqOtherBacSameAntiResBin60, UnqOtherBacSameAntiResBin61_180, UnqOtherBacSameAntiResBin181_365	The number of unique bacteria that had resistance to the same as tested antibiotic during (0-60/61-180/181-365) days prior to the current culture.
UnqSameBacOtherAntiResBin60, UnqSameBacOtherAntiResBin61_180, UnqSameBacOtherAntiResBin181_365	The number of unique antibiotics other than ciprofloxacin that the same bacterium had resistance to in the previous (0-60/61-180/181-365) days (from culture time date)
UnqSameBacOtherFamilyResBin60, UnqSameBacOtherFamilyResBin61_180, UnqSameBacOtherFamilyResBin181_365	The number of unique antibiotics other than fluoroquinolone that the same bacterium had resistance to in the previous (0-60/61-180/181-365) days (from culture time date)
Supplementary data 1: Features that were used and their meaning
