# Supplementary material for: Prediction of ciprofloxacin resistance in hospitalized patients using machine learning
Source: Commun Med (Lond). 2023 Mar 28;3:43. doi: 10.1038/s43856-023-00275-z (PMC10050086; doi:10.1038/s43856-023-00275-z)
Supplement: Supplementary file 3 — Supplementary data 2 [file 43856_2023_275_MOESM3_ESM.xlsx]

## Sheet: Sheet1
Algorithm	Hyperparameter	Agnostic dataset	Gnostic dataset
Neural Network	activation	hard_sigmoid	hard_sigmoid
	batch_size	64	64
	beta_1	0.7148355780922744,	0.714836
	beta_2	0.8963905003835029,	0.896391
	dropout_rate	0.40889790771866297,	0.408898
	epochs	17,	17
	learn_rate	0.0016024139658446955,	0.00160241
	n_layers	1	1
	neurons1	37	1
	neurons2	18	18
	optimizer	Adam	Adam
Logistic regression	C	0.0669712	0.195545
	max_iter	10000	10000
	penalty	l1	l1
	solver	saga	saga
Random Forest	bootstrap	TRUE	TRUE
	max_depth	11	10
	max_features	0.517736	0.460128
	min_samples_leaf	1	1
	n_estimators	443	542
XGBoost	colsample_bytree	0.743037	0.923633
	gamma	9.58702	7.99782
	learning_rate	0.0351397	0.207138
	max_depth	9	4
	min_child_weight	30.4088	1.86172
	n_estimators	422	335
	subsample	0.936026	0.989793
Ensemble (Logistic Regression)	C	2.39463	0.232334
	max_iter	100	100
	penalty	l1	l1
	solver	liblinear	liblinear
Ensemble coefficient	NN	0.260187	0.318279
	l1	2.67069	4.00666
	RF	2.05523	1.26507
	XGBoost	0.614035	1.56385
Supplementary data 2: Hyperparameters of the final models. Showing only non-default values.

## Sheet: Sheet2
model	parameter	Agnostic	Gnostic
Lasso	C	0.0669712	0.195545
	class_weight	None	None
	dual	FALSE	FALSE
	fit_intercept	TRUE	TRUE
	intercept_scaling	1	1
	l1_ratio	None	None
	max_iter	10000	10000
	multi_class	'auto'	auto
	n_jobs	None	None
	penalty	'l1'	l1
	random_state	2738	2738
	solver	'saga'	saga
	tol	0.0001	0.0001
	verbose	0	0
	warm_start	False}	FALSE
Random Forest	bootstrap	TRUE	TRUE
	ccp_alpha	0	0
	class_weight	None	None
	criterion	'gini'	gini
	max_depth	11	10
	max_features	0.517736	0.460128
	max_leaf_nodes	None	None
	max_samples	None	None
	min_impurity_decrease	0	0
	min_samples_leaf	1	1
	min_samples_split	0.170696	0.149347
	min_weight_fraction_leaf	0	0
	n_estimators	443	542
	n_jobs	None	None
	oob_score	FALSE	FALSE
	random_state	2738	2738
	verbose	0	0
	warm_start	FALSE	FALSE
XGBoost	objective	binary:logistic	binarylogistic
	use_label_encoder	None	None
	base_score	None	None
	booster	None	None
	callbacks	None	None
	colsample_bylevel	None	None
	colsample_bynode	None	None
	colsample_bytree	0.743037	0.923633
	early_stopping_rounds	None	None
	enable_categorical	FALSE	FALSE
	eval_metric	None	None
	feature_types	None	None
	gamma	9.58702	7.99782
	gpu_id	None	None
	grow_policy	None	None
	importance_type	None	None
	interaction_constraints	None	None
	learning_rate	0.0351397	0.207138
	max_bin	None	None
	max_cat_threshold	None	None
	max_cat_to_onehot	None	None
	max_delta_step	None	None
	max_depth	9	4
	max_leaves	None	None
	min_child_weight	30.4088	1.86172
	missing	nan	nan
	monotone_constraints	None	None
	n_estimators	422	335
	n_jobs	None	None
	num_parallel_tree	None	None
	predictor	None	None
	random_state	2738	2738
	reg_alpha	None	None
	reg_lambda	None	None
	sampling_method	None	None
	scale_pos_weight	1	1
	subsample	0.936026	0.989793
	tree_method	None	None
	validate_parameters	None	None
	verbosity	None	None
	num_class	1	1
ensemble	penalty	l1	l1
	dual	FALSE	FALSE
	tol	0.0001	0.0001
	C	2.39463	0.232334
	fit_intercept	TRUE	TRUE
	intercept_scaling	1	1
	class_weight	None	None
	random_state	2738	2738
	solver	liblinear	liblinear
	max_iter	100	100
	multi_class	auto	auto
	verbose	0	0
	warm_start	FALSE	FALSE
	n_jobs	None	None
	l1_ratio	None	None
Ensemble coefficient	NN	0.260187	0.318279
	l1	2.67069	4.00666
	RF	2.05523	1.26507
	XGBoost	0.614035	1.56385
	intercept	-2.65664	-3.05894
