# Supplementary material for: Prediction of ciprofloxacin resistance in hospitalized patients using machine learning
Source: Commun Med (Lond). 2023 Mar 28;3:43. doi: 10.1038/s43856-023-00275-z (PMC10050086; doi:10.1038/s43856-023-00275-z)
Supplement: Supplementary file 4 — Supplementary data 3 [file 43856_2023_275_MOESM4_ESM.xlsx]

## Sheet: Sheet1
		Overall	Susceptible	Resistant
n (%)		10053	7289 (72.5)	2764 (27.5)
Age, median (IQR)		73.75 (61.78,84.44)	73.40 (60.10,84.10)	74.60 (64.56,85.06)
Patient arrived from, n (%)	another hospital	302 (3.40)	188 (2.93)	114 (4.59)
	institution	1596 (17.94)	922 (14.38)	674 (27.14)
	medical clinic	95 (1.07)	63 (0.98)	32 (1.29)
	other	760 (8.55)	544 (8.49)	216 (8.70)
	home	6141 (69.05)	4694 (73.22)	1447 (58.28)
Bacterial Species, n (%)	Escherichia coli	4160 (41.38)	2821 (38.70)	1339 (48.44)
	Klebsiella pneumoniae	1427 (14.19)	1139 (15.63)	288 (10.42)
	Morganella morganii	282 (2.81)	179 (2.46)	103 (3.73)
	Proteus mirabilis	944 (9.39)	524 (7.19)	420 (15.20)
	Pseudomonas aeruginosa	2076 (20.65)	1771 (24.30)	305 (11.03)
	Staphylococcus aureus	1164 (11.58)	855 (11.73)	309 (11.18)
Sample location, n (%)	blood	1440 (14.32)	1138 (15.61)	302 (10.93)
	sputum	863 (8.58)	670 (9.19)	193 (6.98)
	urine	4933 (49.07)	3429 (47.04)	1504 (54.41)
	wound	2817 (28.02)	2052 (28.15)	765 (27.68)
Sex, n (%)	female	5232 (52.04)	3937 (54.01)	1295 (46.85)
	male	4821 (47.96)	3352 (45.99)	1469 (53.15)
Functional dependence status n (%)	dependent	5343 (62.48)	3616 (58.66)	1727 (72.35)
Length of hospitalization, in days, mean (std)		4.96 (9.53)	4.64 (8.65)	5.8 (11.4)
Samples drawn in the ICU, n (%)		142	99 (1.35)	43 (1.56)
Samples drawn in the ER, n (%)		706	496 (6.8)	210 (7.6)
Supplementary data 3: Distribution of variable values, stratified by ciprofloxacin resistance. IQR - interquartile range; SD - standard deviation.
