# Supplementary material for: Prediction of ciprofloxacin resistance in hospitalized patients using machine learning
Source: Commun Med (Lond). 2023 Mar 28;3:43. doi: 10.1038/s43856-023-00275-z (PMC10050086; doi:10.1038/s43856-023-00275-z)
Supplement: Supplementary file 5 — Supplementary data 4 [file 43856_2023_275_MOESM5_ESM.csv]

Culture.Time.Date	Escherichia Coli	Klebsiella Pneumoniae	Morganella Morganii	Proteus Mirabilis	Pseudomonas Aeruginosa	Staphylococcus Aureus
2016-01-31	0.45901639344262296	0.10526315789473684	0.16666666666666666	0.3157894736842105	0.03333333333333333	0.38461538461538464
2016-02-29	0.359375	0.11538461538461539	0.0	0.29411764705882354	0.07407407407407407	0.17647058823529413
2016-03-31	0.31746031746031744	0.125	0.2857142857142857	0.5	0.08695652173913043	0.4166666666666667
2016-04-30	0.35294117647058826	0.2	0.6666666666666666	0.3333333333333333	0.13157894736842105	0.4666666666666667
2016-05-31	0.4523809523809524	0.1	0.3333333333333333	0.4444444444444444	0.09523809523809523	0.23529411764705882
2016-06-30	0.2535211267605634	0.0	0.0	0.875	0.20689655172413793	0.2631578947368421
2016-07-31	0.26666666666666666	0.0625	0.3333333333333333	0.5833333333333334	0.21212121212121213	0.13636363636363635
2016-08-31	0.30303030303030304	0.038461538461538464	0.0	0.5714285714285714	0.1282051282051282	0.46153846153846156
2016-09-30	0.32	0.037037037037037035	0.16666666666666666	0.4375	0.16216216216216217	0.35714285714285715
2016-10-31	0.35365853658536583	0.13793103448275862	0.0	0.3333333333333333	0.08333333333333333	0.125
2016-11-30	0.2988505747126437	0.06666666666666667	0.25	0.5	0.15625	0.18181818181818182
2016-12-31	0.3068181818181818	0.11538461538461539	0.0	0.3	0.11594202898550725	0.28
2017-01-31	0.3125	0.13333333333333333	0.0	0.4666666666666667	0.03125	0.21052631578947367
2017-02-28	0.22807017543859648	0.13636363636363635	0.16666666666666666	0.23529411764705882	0.08108108108108109	0.5294117647058824
2017-03-31	0.2714285714285714	0.1724137931034483	0.5	0.3684210526315789	0.2222222222222222	0.2916666666666667
2017-04-30	0.4	0.04	0.0	0.4166666666666667	0.11538461538461539	0.55
2017-05-31	0.3424657534246575	0.05555555555555555	0.0	0.4	0.23404255319148937	0.17647058823529413
2017-06-30	0.2839506172839506	0.09523809523809523	0.25	0.46153846153846156	0.2647058823529412	0.16666666666666666
2017-07-31	0.3448275862068966	0.07317073170731707	0.6666666666666666	0.5238095238095238	0.20588235294117646	0.16666666666666666
2017-08-31	0.23684210526315788	0.15384615384615385	0.6666666666666666	0.42857142857142855	0.391304347826087	0.23333333333333334
2017-09-30	0.36046511627906974	0.08333333333333333	0.2	0.2857142857142857	0.20689655172413793	0.11764705882352941
2017-10-31	0.3473684210526316	0.12903225806451613	0.3333333333333333	0.3888888888888889	0.09375	0.07692307692307693
2017-11-30	0.296875	0.17857142857142858	0.5	0.38095238095238093	0.20588235294117646	0.22580645161290322
2017-12-31	0.25274725274725274	0.16666666666666666	0.2	0.5	0.07142857142857142	0.14285714285714285
2018-01-31	0.2564102564102564	0.10526315789473684	0.6666666666666666	0.4117647058823529	0.0	0.41935483870967744
2018-02-28	0.22857142857142856	0.06666666666666667	0.0	0.30434782608695654	0.038461538461538464	0.09090909090909091
2018-03-31	0.20588235294117646	0.13793103448275862	0.0	0.5384615384615384	0.08	0.3
2018-04-30	0.30864197530864196	0.23684210526315788	0.0	0.36363636363636365	0.13636363636363635	0.42857142857142855
2018-05-31	0.3389830508474576	0.11538461538461539	0.3333333333333333	0.4166666666666667	0.023809523809523808	0.15625
2018-06-30	0.38461538461538464	0.13333333333333333	0.14285714285714285	0.3125	0.23404255319148937	0.2631578947368421
2018-07-31	0.24324324324324326	0.2857142857142857	0.0	0.25	0.1111111111111111	0.23809523809523808
2018-08-31	0.2777777777777778	0.07894736842105263	0.5	0.38461538461538464	0.21311475409836064	0.18181818181818182
2018-09-30	0.2376237623762376	0.13333333333333333	1.0	0.47619047619047616	0.18181818181818182	0.1111111111111111
2018-10-31	0.18888888888888888	0.16666666666666666	0.42857142857142855	0.5	0.06521739130434782	0.3125
2018-11-30	0.32941176470588235	0.13793103448275862	0.0	0.6875	0.2	0.30434782608695654
2018-12-31	0.3764705882352941	0.09375	0.0	0.45	0.14035087719298245	0.42105263157894735
2019-01-31	0.2975206611570248	0.25	0.4	0.35	0.1276595744680851	0.2972972972972973
2019-02-28	0.3333333333333333	0.10526315789473684	0.25	0.5	0.1326530612244898	0.2978723404255319
2019-03-31	0.3813559322033898	0.35135135135135137	0.42857142857142855	0.6666666666666666	0.22413793103448276	0.23684210526315788
2019-04-30	0.4019607843137255	0.4666666666666667	0.38461538461538464	0.625	0.10526315789473684	0.3103448275862069
2019-05-31	0.3541666666666667	0.4166666666666667	0.45	0.2413793103448276	0.18309859154929578	0.2857142857142857
2019-06-30	0.3106796116504854	0.4146341463414634	0.5882352941176471	0.5161290322580645	0.10638297872340426	0.21875
2019-07-31	0.4144144144144144	0.35294117647058826	0.5	0.5862068965517241	0.20270270270270271	0.2857142857142857
2019-08-31	0.29133858267716534	0.391304347826087	0.45454545454545453	0.4642857142857143	0.11290322580645161	0.34615384615384615
2019-09-30	0.392	0.2909090909090909	0.5	0.39473684210526316	0.11627906976744186	0.32142857142857145
2019-10-31	0.31	0.4634146341463415	0.2	0.48	0.18032786885245902	0.23333333333333334
2019-11-30	0.40336134453781514	0.36363636363636365	0.5	0.6923076923076923	0.12698412698412698	0.1891891891891892
2019-12-31	0.3333333333333333	0.37209302325581395	0.6666666666666666	0.41379310344827586	0.19148936170212766	0.20512820512820512
