# Supplementary material for: Prediction of ciprofloxacin resistance in hospitalized patients using machine learning
Source: Commun Med (Lond). 2023 Mar 28;3:43. doi: 10.1038/s43856-023-00275-z (PMC10050086; doi:10.1038/s43856-023-00275-z)
Supplement: Supplementary file 6 — Supplementary data 5 [file 43856_2023_275_MOESM6_ESM.xlsx]

## Sheet: Sheet1
NN	l1	RF	XGBoost	ensemble	y_test	agnostic_gnostic
0.399762	0.248392	0.239407	0.288265	0.227899	0	agnostic
0.870986	0.829622	0.610872	0.835948	0.825552	1	agnostic
0.142365	0.0794578	0.124338	0.104767	0.110315	0	agnostic
0.55254	0.419012	0.36143	0.55953	0.423741	0	agnostic
0.0393435	0.028477	0.13544	0.107705	0.0974523	0	agnostic
0.610034	0.319299	0.254027	0.341563	0.286313	1	agnostic
0.610034	0.319299	0.254027	0.341563	0.286313	1	agnostic
0.610034	0.319299	0.254027	0.341563	0.286313	0	agnostic
0.570539	0.321814	0.262512	0.39554	0.296018	0	agnostic
0.318008	0.192427	0.223269	0.209004	0.18652	1	agnostic
0.164442	0.121825	0.123341	0.100445	0.122032	0	agnostic
0.518831	0.259313	0.338767	0.257313	0.273912	0	agnostic
0.518831	0.259313	0.338767	0.257313	0.273912	0	agnostic
0.532952	0.269202	0.338767	0.252845	0.279384	0	agnostic
0.574998	0.297947	0.21011	0.26776	0.246926	0	agnostic
0.493589	0.372651	0.235415	0.29137	0.295205	1	agnostic
0.708456	0.548749	0.54628	0.590653	0.617427	1	agnostic
0.708456	0.548749	0.54628	0.590653	0.617427	1	agnostic
0.681483	0.417534	0.35809	0.532589	0.425255	1	agnostic
0.747555	0.548039	0.352781	0.510336	0.509977	1	agnostic
0.754358	0.491811	0.357637	0.559482	0.482925	0	agnostic
0.385184	0.242552	0.567883	0.22523	0.353609	0	agnostic
0.760853	0.459724	0.414198	0.397678	0.466192	1	agnostic
0.760853	0.459724	0.414198	0.397678	0.466192	0	agnostic
0.486762	0.254403	0.239777	0.33484	0.240094	0	agnostic
0.0464976	0.0335917	0.127587	0.0846221	0.0961589	1	agnostic
0.647853	0.329946	0.34629	0.456568	0.350955	1	agnostic
0.0634134	0.0312044	0.138066	0.0964296	0.0985146	1	agnostic
0.793374	0.610566	0.569212	0.577437	0.669261	1	agnostic
0.781787	0.502583	0.357193	0.558643	0.491539	0	agnostic
0.666602	0.36382	0.351261	0.318593	0.355717	1	agnostic
0.666602	0.36382	0.351261	0.318593	0.355717	1	agnostic
0.710038	0.440628	0.357194	0.425076	0.425559	0	agnostic
0.547574	0.294721	0.226372	0.266172	0.250044	0	agnostic
0.243968	0.0926371	0.182043	0.112831	0.129844	0	agnostic
0.640318	0.36097	0.268706	0.306312	0.313101	0	agnostic
0.558251	0.329637	0.27215	0.397827	0.30419	1	agnostic
0.620033	0.311438	0.249505	0.364902	0.283593	0	agnostic
0.5886	0.305954	0.2131	0.255328	0.251309	0	agnostic
0.303986	0.153275	0.180393	0.128677	0.152072	0	agnostic
0.631006	0.296499	0.245212	0.299254	0.266415	0	agnostic
0.659214	0.440493	0.357641	0.477749	0.430377	1	agnostic
0.360508	0.129086	0.163269	0.0919042	0.138703	0	agnostic
0.540914	0.241546	0.163417	0.106679	0.187027	0	agnostic
0.819415	0.780392	0.613118	0.547478	0.775043	1	agnostic
0.87571	0.893503	0.614339	0.802858	0.847234	1	agnostic
0.619164	0.358114	0.350631	0.361146	0.355088	0	agnostic
0.363693	0.193129	0.225183	0.200658	0.188435	0	agnostic
0.408394	0.239118	0.248768	0.284264	0.226891	0	agnostic
0.280314	0.211988	0.177127	0.1383	0.172417	0	agnostic
0.362168	0.192223	0.23271	0.217783	0.192003	0	agnostic
0.250472	0.147148	0.175869	0.1361	0.14761	0	agnostic
0.619783	0.474692	0.28728	0.282519	0.386103	1	agnostic
0.41985	0.287394	0.237109	0.28411	0.246365	1	agnostic
0.464303	0.256541	0.211192	0.3032	0.226099	0	agnostic
0.442843	0.219734	0.162124	0.107235	0.174289	0	agnostic
0.569119	0.264683	0.290313	0.357273	0.271774	1	agnostic
0.684104	0.539702	0.568296	0.504637	0.608395	1	agnostic
0.215567	0.151758	0.180673	0.126473	0.148518	1	agnostic
0.353876	0.190906	0.221538	0.20825	0.186709	0	agnostic
0.42934	0.279114	0.232935	0.270909	0.239682	1	agnostic
0.803593	0.686985	0.61003	0.740378	0.749423	1	agnostic
0.390051	0.196417	0.213398	0.258502	0.192588	0	agnostic
0.615404	0.41599	0.357842	0.444987	0.406885	1	agnostic
0.7291	0.724671	0.569196	0.542565	0.725401	0	agnostic
0.384909	0.220484	0.238198	0.251361	0.210194	0	agnostic
0.357385	0.197961	0.162423	0.155028	0.167151	0	agnostic
0.357385	0.197961	0.162423	0.155028	0.167151	0	agnostic
0.427761	0.223563	0.208616	0.241734	0.202443	1	agnostic
0.56735	0.287942	0.239169	0.295876	0.256013	1	agnostic
0.811108	0.701754	0.488819	0.723468	0.70629	1	agnostic
0.811108	0.701754	0.488819	0.723468	0.70629	1	agnostic
0.470481	0.252241	0.226203	0.263441	0.225497	0	agnostic
0.524019	0.308876	0.230746	0.315225	0.263551	0	agnostic
0.382858	0.20629	0.200343	0.187785	0.185573	0	agnostic
0.76819	0.665441	0.610628	0.743077	0.73724	0	agnostic
0.23491	0.144067	0.173071	0.120307	0.144156	0	agnostic
0.427767	0.241296	0.190462	0.235306	0.203431	0	agnostic
0.313006	0.29877	0.236909	0.276863	0.245942	0	agnostic
0.386986	0.222521	0.130508	0.148277	0.167646	0	agnostic
0.0613547	0.0385886	0.218849	0.248652	0.126181	0	agnostic
0.737307	0.558924	0.569141	0.479425	0.620579	0	agnostic
0.433652	0.294371	0.227013	0.276997	0.245828	0	agnostic
0.886158	0.910322	0.611515	0.796639	0.852089	1	agnostic
0.169211	0.105919	0.185444	0.140645	0.134441	0	agnostic
0.687398	0.449657	0.28579	0.285741	0.374238	1	agnostic
0.459731	0.219094	0.198582	0.219262	0.196371	0	agnostic
0.766572	0.602868	0.569921	0.558276	0.660832	1	agnostic
0.780124	0.594646	0.362494	0.459591	0.540328	1	agnostic
0.780124	0.594646	0.362494	0.459591	0.540328	1	agnostic
0.449831	0.192629	0.212264	0.246872	0.191962	1	agnostic
0.445066	0.234511	0.306688	0.203417	0.238791	0	agnostic
0.49305	0.309953	0.240404	0.305109	0.265196	0	agnostic
0.0405546	0.0278038	0.132884	0.105628	0.0967498	1	agnostic
0.519374	0.27943	0.262925	0.370973	0.267552	1	agnostic
0.431133	0.154345	0.217814	0.161365	0.170015	1	agnostic
0.465032	0.19548	0.209782	0.235366	0.19187	1	agnostic
0.167545	0.111952	0.238617	0.183734	0.153056	0	agnostic
0.23737	0.147806	0.240273	0.211214	0.171273	0	agnostic
0.237388	0.147806	0.240273	0.211214	0.171274	0	agnostic
0.488025	0.267001	0.215414	0.242675	0.227084	0	agnostic
0.488025	0.267001	0.215414	0.242675	0.227084	0	agnostic
0.652789	0.361914	0.223847	0.312467	0.295605	0	agnostic
0.390718	0.243455	0.567883	0.216096	0.353207	0	agnostic
0.77067	0.666043	0.575721	0.760177	0.725654	0	agnostic
0.359057	0.176045	0.180191	0.181915	0.166446	0	agnostic
0.535068	0.370268	0.356519	0.335932	0.356737	0	agnostic
0.349691	0.179464	0.159909	0.164974	0.160244	0	agnostic
0.349691	0.179464	0.159909	0.164974	0.160244	1	agnostic
0.349691	0.179464	0.159909	0.164974	0.160244	0	agnostic
0.573312	0.315411	0.225938	0.269704	0.262088	0	agnostic
0.312967	0.134449	0.131515	0.107991	0.132442	0	agnostic
0.323613	0.246126	0.276178	0.308802	0.23905	0	agnostic
0.833104	0.750467	0.367476	0.492541	0.650689	1	agnostic
0.384595	0.189869	0.211928	0.196837	0.183461	0	agnostic
0.533764	0.255161	0.221495	0.262788	0.227985	0	agnostic
0.419374	0.343131	0.234855	0.293268	0.275205	0	agnostic
0.231389	0.0957692	0.13356	0.0912485	0.118142	0	agnostic
0.608838	0.397471	0.358179	0.47504	0.399181	1	agnostic
0.704606	0.462157	0.35809	0.526488	0.455172	0	agnostic
0.566047	0.342237	0.232033	0.304127	0.282574	1	agnostic
0.611704	0.423459	0.358195	0.488887	0.418194	0	agnostic
0.412765	0.180264	0.291703	0.353315	0.222466	0	agnostic
0.397924	0.286735	0.248742	0.282228	0.249214	1	agnostic
0.523775	0.312706	0.236554	0.271175	0.262592	0	agnostic
0.222453	0.146373	0.18636	0.165168	0.151432	0	agnostic
0.779364	0.625133	0.609194	0.78881	0.721531	1	agnostic
0.813608	0.71239	0.537622	0.712788	0.731105	1	agnostic
0.219783	0.142187	0.186885	0.173669	0.150717	0	agnostic
0.292099	0.160009	0.160069	0.15485	0.150684	0	agnostic
0.269235	0.146803	0.159888	0.151412	0.145176	0	agnostic
0.315128	0.271628	0.217274	0.238546	0.22163	0	agnostic
0.522273	0.300569	0.241724	0.301585	0.261914	0	agnostic
0.787762	0.658609	0.569083	0.595874	0.699044	1	agnostic
0.615738	0.479771	0.352331	0.45786	0.447728	1	agnostic
0.0553565	0.0767261	0.157205	0.137681	0.11612	0	agnostic
0.64668	0.464377	0.610207	0.454594	0.570789	0	agnostic
0.50946	0.278849	0.241628	0.337374	0.254338	0	agnostic
0.522517	0.281522	0.240919	0.249668	0.24594	0	agnostic
0.485506	0.362984	0.259236	0.394897	0.313107	1	agnostic
0.838882	0.715797	0.609194	0.837124	0.775451	1	agnostic
0.563159	0.375574	0.261112	0.406038	0.327149	1	agnostic
0.651198	0.461496	0.357637	0.478493	0.443774	1	agnostic
0.821459	0.737619	0.515338	0.607681	0.722985	0	agnostic
0.52622	0.311782	0.229652	0.298085	0.26269	0	agnostic
0.683922	0.452885	0.357842	0.516376	0.446046	0	agnostic
0.649323	0.354659	0.263281	0.186565	0.292173	1	agnostic
0.38676	0.271424	0.199056	0.179071	0.212142	0	agnostic
0.261636	0.148878	0.235719	0.205094	0.170715	0	agnostic
0.386904	0.271424	0.199056	0.179071	0.212148	0	agnostic
0.169739	0.101773	0.150331	0.128694	0.12426	0	agnostic
0.140445	0.116684	0.157057	0.149651	0.130812	0	agnostic
0.461434	0.251377	0.227749	0.350621	0.234717	0	agnostic
0.300459	0.15055	0.165099	0.184582	0.15139	0	agnostic
0.300459	0.15055	0.165099	0.184582	0.15139	0	agnostic
0.575837	0.303358	0.192529	0.197346	0.235093	0	agnostic
0.159944	0.10714	0.150586	0.140638	0.126414	0	agnostic
0.697481	0.477668	0.357194	0.428907	0.449675	1	agnostic
0.585657	0.334961	0.247238	0.31529	0.287418	0	agnostic
0.783711	0.639298	0.360278	0.555584	0.583277	0	agnostic
0.854362	0.727556	0.543262	0.566479	0.725736	1	agnostic
0.854362	0.727556	0.543262	0.566479	0.725736	1	agnostic
0.486537	0.263609	0.241964	0.25282	0.236222	0	agnostic
0.171801	0.0998371	0.135973	0.106836	0.119176	0	agnostic
0.677449	0.407003	0.357193	0.449906	0.405396	0	agnostic
0.272019	0.1554	0.161683	0.170969	0.150132	0	agnostic
0.646676	0.316573	0.244058	0.279793	0.274976	0	agnostic
0.0661606	0.0351714	0.133727	0.114067	0.099695	0	agnostic
0.370781	0.226106	0.24654	0.218524	0.211579	0	agnostic
0.370781	0.226106	0.24654	0.218524	0.211579	1	agnostic
0.568962	0.342195	0.227008	0.380823	0.290219	0	agnostic
0.568962	0.342195	0.227008	0.380823	0.290219	1	agnostic
0.625718	0.381008	0.218744	0.250688	0.294675	0	agnostic
0.78442	0.574078	0.348506	0.42072	0.513805	1	agnostic
0.455963	0.346181	0.240305	0.314149	0.283598	1	agnostic
0.465117	0.233005	0.213144	0.204369	0.205904	1	agnostic
0.650492	0.339491	0.212714	0.308498	0.278058	0	agnostic
0.443755	0.279178	0.198049	0.183735	0.218278	0	agnostic
0.861792	0.745111	0.537622	0.677825	0.746246	1	agnostic
0.741941	0.618285	0.540765	0.572568	0.65715	1	agnostic
0.354754	0.148111	0.210633	0.195054	0.165741	0	agnostic
0.874322	0.753803	0.543262	0.571467	0.741053	1	agnostic
0.531236	0.24932	0.174946	0.189025	0.2015	0	agnostic
0.646859	0.299075	0.234645	0.235475	0.256782	0	agnostic
0.766229	0.502677	0.256154	0.39265	0.414055	1	agnostic
0.648573	0.324991	0.259895	0.320873	0.291363	1	agnostic
0.0688221	0.0306548	0.153649	0.122591	0.102863	0	agnostic
0.529152	0.227913	0.145687	0.164981	0.181005	0	agnostic
0.714887	0.31633	0.339666	0.443172	0.341728	0	agnostic
0.72512	0.327433	0.339666	0.449723	0.349948	0	agnostic
0.783387	0.507313	0.255452	0.398231	0.41863	1	agnostic
0.08006	0.0337877	0.136001	0.109533	0.0998576	0	agnostic
0.619029	0.302756	0.226801	0.313225	0.263365	1	agnostic
0.786288	0.498155	0.304495	0.424073	0.44141	1	agnostic
0.786288	0.498155	0.304495	0.424073	0.44141	1	agnostic
0.670276	0.320657	0.208537	0.214474	0.256243	1	agnostic
0.448062	0.297506	0.247982	0.235829	0.251421	0	agnostic
0.718495	0.466565	0.35816	0.430221	0.444387	0	agnostic
0.613693	0.30379	0.246614	0.286162	0.268337	0	agnostic
0.613693	0.30379	0.246614	0.286162	0.268337	1	agnostic
0.822476	0.495755	0.303294	0.431681	0.442695	1	agnostic
0.822476	0.495755	0.303294	0.431681	0.442695	1	agnostic
0.119079	0.0956174	0.176014	0.138906	0.127499	0	agnostic
0.0726386	0.0310138	0.152378	0.111946	0.102201	0	agnostic
0.868569	0.75347	0.537622	0.659616	0.748682	1	agnostic
0.805977	0.680316	0.609786	0.465083	0.712755	1	agnostic
0.805977	0.680316	0.609786	0.465083	0.712755	1	agnostic
0.586275	0.235684	0.240398	0.291725	0.231215	0	agnostic
0.655841	0.373659	0.267635	0.458633	0.341547	0	agnostic
0.547117	0.215942	0.146922	0.143321	0.175431	0	agnostic
0.687234	0.326607	0.214839	0.243812	0.266136	1	agnostic
0.595465	0.321736	0.231244	0.28451	0.270419	1	agnostic
0.595465	0.321736	0.231244	0.28451	0.270419	0	agnostic
0.595466	0.321736	0.231244	0.28451	0.270419	1	agnostic
0.595466	0.321736	0.231244	0.28451	0.270419	0	agnostic
0.735657	0.413183	0.243613	0.316624	0.339247	0	agnostic
0.124271	0.0962799	0.173106	0.132367	0.126737	0	agnostic
0.732854	0.570714	0.298835	0.336512	0.469797	1	agnostic
0.646461	0.361832	0.269867	0.447742	0.33347	1	agnostic
0.646461	0.361832	0.269867	0.447742	0.33347	0	agnostic
0.70186	0.330138	0.24735	0.298114	0.288862	0	agnostic
0.537925	0.235344	0.213148	0.182749	0.207861	0	agnostic
0.537925	0.235344	0.213148	0.182749	0.207861	0	agnostic
0.88064	0.832772	0.610872	0.701571	0.815001	1	agnostic
0.726511	0.36249	0.252341	0.314155	0.312599	0	agnostic
0.723933	0.357149	0.254273	0.330407	0.312388	1	agnostic
0.686529	0.295916	0.258674	0.313514	0.276163	0	agnostic
0.535266	0.289893	0.226073	0.315637	0.252614	0	agnostic
0.773326	0.444741	0.257411	0.41774	0.381751	1	agnostic
0.773326	0.444741	0.257411	0.41774	0.381751	1	agnostic
0.689173	0.288154	0.257443	0.301043	0.270161	0	agnostic
0.72898	0.348419	0.270912	0.35788	0.318664	0	agnostic
0.773559	0.444741	0.256983	0.429593	0.383276	1	agnostic
0.773559	0.444741	0.256983	0.429593	0.383276	1	agnostic
0.649886	0.297299	0.236314	0.341043	0.269243	1	agnostic
0.681764	0.268579	0.262583	0.463833	0.281408	0	agnostic
0.681764	0.268579	0.262583	0.463833	0.281408	0	agnostic
0.681764	0.268579	0.262583	0.463833	0.281408	0	agnostic
0.809818	0.45676	0.261186	0.426261	0.394714	1	agnostic
0.809818	0.45676	0.261186	0.426261	0.394714	1	agnostic
0.831028	0.561233	0.296979	0.300432	0.46339	1	agnostic
0.888076	0.907151	0.614094	0.825085	0.853945	0	agnostic
0.8281	0.689154	0.609786	0.488726	0.721653	1	agnostic
0.902984	0.838104	0.610872	0.858012	0.831872	1	agnostic
0.682155	0.221003	0.350325	0.369974	0.280547	0	agnostic
0.682155	0.221003	0.350325	0.369974	0.280547	1	agnostic
0.683509	0.348772	0.356801	0.396626	0.361123	1	agnostic
0.683509	0.348772	0.356801	0.396626	0.361123	0	agnostic
0.751576	0.633762	0.610233	0.396479	0.67461	0	agnostic
0.719625	0.320078	0.176866	0.205204	0.245072	0	agnostic
0.67612	0.257989	0.193691	0.178177	0.216831	0	agnostic
0.514301	0.253111	0.218691	0.212807	0.21982	0	agnostic
0.514301	0.253111	0.218691	0.212807	0.21982	0	agnostic
0.514301	0.253111	0.218691	0.212807	0.21982	0	agnostic
0.673497	0.260776	0.209354	0.255619	0.23188	0	agnostic
0.812582	0.445064	0.381317	0.634137	0.479133	1	agnostic
0.812582	0.445064	0.381317	0.634137	0.479133	0	agnostic
0.72145	0.323115	0.256626	0.339202	0.295195	0	agnostic
0.72145	0.323115	0.256626	0.339202	0.295195	0	agnostic
0.72145	0.323115	0.256626	0.339202	0.295195	0	agnostic
0.768213	0.37611	0.255758	0.394242	0.335242	0	agnostic
0.848737	0.740169	0.609126	0.535076	0.754248	1	agnostic
0.690703	0.272965	0.217011	0.218165	0.237224	0	agnostic
0.690703	0.272965	0.217011	0.218165	0.237224	0	agnostic
0.889984	0.98243	0.57625	0.76994	0.864805	1	agnostic
0.604561	0.234385	0.219615	0.176072	0.211835	0	agnostic
0.794199	0.37577	0.265744	0.316364	0.33048	1	agnostic
0.786082	0.355767	0.251398	0.278962	0.307039	0	agnostic
0.798158	0.441346	0.270068	0.350611	0.377556	1	agnostic
0.793496	0.428844	0.270068	0.345415	0.368716	1	agnostic
0.793496	0.428844	0.270068	0.345415	0.368716	1	agnostic
0.798159	0.441346	0.270068	0.350611	0.377556	1	agnostic
0.874827	0.781799	0.576559	0.780574	0.78971	1	agnostic
0.894871	0.859527	0.610478	0.772998	0.832164	1	agnostic
0.717673	0.328529	0.249606	0.36166	0.297874	0	agnostic
0.732738	0.288615	0.250627	0.310675	0.271044	0	agnostic
0.732738	0.288615	0.250627	0.310675	0.271044	0	agnostic
0.732738	0.288615	0.250627	0.310675	0.271044	0	agnostic
0.88289	0.741722	0.576331	0.837783	0.777802	1	agnostic
0.731757	0.304972	0.252068	0.244395	0.27217	0	agnostic
0.753218	0.311103	0.216184	0.237838	0.261255	0	agnostic
0.642619	0.243341	0.224917	0.325273	0.23549	0	agnostic
0.143678	0.117014	0.173264	0.131255	0.133535	0	agnostic
0.388837	0.116939	0.168536	0.123181	0.139296	0	agnostic
0.720487	0.295905	0.215821	0.245172	0.252598	0	agnostic
0.770976	0.586592	0.477028	0.61854	0.615566	1	agnostic
0.770976	0.586592	0.477028	0.61854	0.615566	0	agnostic
0.541547	0.224135	0.215016	0.155068	0.201006	0	agnostic
0.767922	0.359177	0.230431	0.362534	0.309728	0	agnostic
0.870009	0.784138	0.576559	0.780574	0.790538	1	agnostic
0.355822	0.106122	0.139928	0.0916989	0.126005	0	agnostic
0.680378	0.250084	0.204838	0.190315	0.218595	0	agnostic
0.289002	0.229867	0.26152	0.304643	0.223914	0	agnostic
0.800157	0.408484	0.276054	0.385224	0.365024	0	agnostic
0.742473	0.334194	0.26917	0.313615	0.30467	0	agnostic
0.454619	0.113952	0.142908	0.0925005	0.131985	0	agnostic
0.454619	0.113952	0.142908	0.0925005	0.131985	0	agnostic
0.454619	0.113952	0.142908	0.0925005	0.131985	0	agnostic
0.362842	0.291106	0.25501	0.343546	0.259277	0	agnostic
0.885287	0.834344	0.610872	0.819081	0.826411	1	agnostic
0.793339	0.444032	0.356788	0.511006	0.445888	0	agnostic
0.632516	0.269473	0.224585	0.19256	0.232798	0	agnostic
0.617943	0.18959	0.231186	0.205677	0.199712	0	agnostic
0.682792	0.275972	0.2428	0.2501	0.251736	0	agnostic
0.795532	0.372125	0.264509	0.427131	0.343006	0	agnostic
0.833569	0.440203	0.251285	0.331668	0.367255	0	agnostic
0.616724	0.232892	0.253054	0.37244	0.245007	0	agnostic
0.79495	0.428516	0.264288	0.383614	0.371299	1	agnostic
0.864297	0.713663	0.576331	0.818231	0.761537	1	agnostic
0.341512	0.182519	0.202946	0.197015	0.176207	0	agnostic
0.771977	0.405683	0.270127	0.394078	0.360043	1	agnostic
0.635617	0.255333	0.221872	0.260752	0.23268	0	agnostic
0.635617	0.255333	0.221872	0.260752	0.23268	0	agnostic
0.410926	0.202361	0.250083	0.244516	0.206662	0	agnostic
0.673497	0.335801	0.245648	0.358923	0.297479	0	agnostic
0.55868	0.234758	0.178057	0.180107	0.196585	1	agnostic
0.443673	0.232544	0.210917	0.196787	0.203293	1	agnostic
0.443673	0.232544	0.210917	0.196787	0.203293	0	agnostic
0.697041	0.362668	0.254766	0.375827	0.320313	0	agnostic
0.617398	0.303227	0.253087	0.286004	0.270831	0	agnostic
0.697041	0.362668	0.254766	0.375827	0.320313	0	agnostic
0.708298	0.374506	0.254098	0.369115	0.32667	0	agnostic
0.0788555	0.0448357	0.147465	0.0987612	0.104082	1	agnostic
0.574419	0.21169	0.218659	0.254663	0.208158	0	agnostic
0.574419	0.21169	0.218659	0.254663	0.208158	0	agnostic
0.650808	0.298156	0.214644	0.235343	0.248733	0	agnostic
0.650808	0.298156	0.214644	0.235343	0.248733	0	agnostic
0.632681	0.301339	0.567524	0.268624	0.41195	1	agnostic
0.693869	0.299933	0.244157	0.293914	0.270358	0	agnostic
0.812499	0.621501	0.360362	0.439978	0.556109	0	agnostic
0.693973	0.299933	0.243964	0.293914	0.270285	0	agnostic
0.404147	0.124693	0.15259	0.118043	0.137954	0	agnostic
0.404147	0.124693	0.15259	0.118043	0.137954	0	agnostic
0.576235	0.237135	0.209586	0.209935	0.21186	0	agnostic
0.576235	0.237135	0.209586	0.209935	0.21186	0	agnostic
0.332664	0.169921	0.195733	0.157682	0.165593	0	agnostic
0.501545	0.204544	0.165332	0.138617	0.17437	1	agnostic
0.501545	0.204544	0.165332	0.138617	0.17437	0	agnostic
0.241633	0.129738	0.164801	0.133539	0.138646	0	agnostic
0.828684	0.58327	0.567956	0.58922	0.65606	1	agnostic
0.895339	0.843395	0.543262	0.780965	0.806094	0	agnostic
0.457276	0.223076	0.247117	0.227976	0.215171	0	agnostic
0.53554	0.186202	0.201644	0.214185	0.186324	0	agnostic
0.0474079	0.154719	0.153827	0.0901461	0.13475	0	agnostic
0.483359	0.365993	0.260375	0.329486	0.306618	1	agnostic
0.798569	0.575881	0.354165	0.42938	0.520159	0	agnostic
0.636511	0.330773	0.214615	0.360584	0.279862	0	agnostic
0.880454	0.73749	0.543262	0.571467	0.732917	1	agnostic
0.64794	0.292417	0.220775	0.275427	0.252705	0	agnostic
0.589064	0.292695	0.242094	0.254302	0.25579	0	agnostic
0.648007	0.292417	0.216358	0.25026	0.248103	0	agnostic
0.697672	0.312994	0.251564	0.414489	0.295738	1	agnostic
0.536725	0.229559	0.215519	0.19693	0.207501	0	agnostic
0.779081	0.421926	0.269685	0.344177	0.3632	0	agnostic
0.732236	0.425937	0.568567	0.446843	0.528552	0	agnostic
0.732236	0.425937	0.568567	0.446843	0.528552	1	agnostic
0.702635	0.345174	0.240953	0.363013	0.30283	0	agnostic
0.642109	0.304082	0.206521	0.228213	0.247333	0	agnostic
0.688587	0.317184	0.220988	0.265758	0.26639	0	agnostic
0.688587	0.317184	0.220988	0.265758	0.26639	0	agnostic
0.822435	0.647685	0.538573	0.672392	0.691443	0	agnostic
0.62534	0.2492	0.204536	0.20582	0.217269	1	agnostic
0.688902	0.446346	0.357264	0.4329	0.429162	1	agnostic
0.700394	0.414799	0.35825	0.408947	0.406316	0	agnostic
0.634725	0.303159	0.240685	0.331624	0.272186	0	agnostic
0.700196	0.432251	0.569487	0.474849	0.535427	0	agnostic
0.700196	0.432251	0.569487	0.474849	0.535427	0	agnostic
0.700196	0.432251	0.569487	0.474849	0.535427	0	agnostic
0.593305	0.206305	0.213291	0.223976	0.201748	0	agnostic
0.651298	0.289239	0.220118	0.197873	0.24217	0	agnostic
0.0701599	0.0284943	0.150111	0.11606	0.101332	0	agnostic
0.4456	0.227696	0.214383	0.215752	0.204319	1	agnostic
0.485442	0.181697	0.213453	0.211566	0.18596	0	agnostic
0.664575	0.389849	0.254583	0.383157	0.335355	0	agnostic
0.844142	0.693574	0.565995	0.609644	0.721699	1	agnostic
0.844143	0.693574	0.565995	0.609644	0.721699	1	agnostic
0.799378	0.545213	0.359629	0.625038	0.532543	0	agnostic
0.572405	0.221261	0.202363	0.195335	0.200857	1	agnostic
0.666205	0.558859	0.469991	0.584648	0.582773	0	agnostic
0.648194	0.533647	0.469991	0.578196	0.564191	1	agnostic
0.593212	0.306583	0.349292	0.358049	0.321742	0	agnostic
0.284172	0.143477	0.159131	0.135579	0.143168	0	agnostic
0.827731	0.582719	0.354165	0.490732	0.535988	1	agnostic
0.827759	0.582719	0.354165	0.510028	0.538935	1	agnostic
0.751654	0.412647	0.357264	0.393858	0.405423	1	agnostic
0.685506	0.283544	0.241343	0.296302	0.260558	0	agnostic
0.612818	0.229829	0.25764	0.345677	0.242022	0	agnostic
0.880525	0.76688	0.489437	0.641512	0.735045	0	agnostic
0.659046	0.328898	0.234901	0.315709	0.282894	1	agnostic
0.727806	0.370371	0.212357	0.196082	0.284696	0	agnostic
0.735948	0.393465	0.263379	0.332032	0.338686	0	agnostic
0.331957	0.163045	0.228754	0.243082	0.180136	1	agnostic
0.737545	0.395621	0.263379	0.332032	0.340071	0	agnostic
0.601039	0.278719	0.243797	0.361883	0.262576	0	agnostic
0.608426	0.285911	0.245851	0.321879	0.262729	1	agnostic
0.0784074	0.0324047	0.147076	0.10267	0.101162	0	agnostic
0.816937	0.560611	0.294156	0.411993	0.477682	1	agnostic
0.670463	0.32746	0.266675	0.296424	0.293683	0	agnostic
0.278482	0.141875	0.161187	0.130634	0.142608	0	agnostic
0.538497	0.242081	0.222778	0.239557	0.220105	0	agnostic
0.496164	0.179889	0.174927	0.147886	0.16843	1	agnostic
0.586079	0.209226	0.220244	0.214735	0.204099	0	agnostic
0.755625	0.436629	0.357264	0.425039	0.425877	0	agnostic
0.844932	0.723009	0.363788	0.389199	0.617932	0	agnostic
0.0614904	0.205394	0.162594	0.136745	0.157896	0	agnostic
0.607244	0.217363	0.21377	0.191207	0.204016	0	agnostic
0.54095	0.320755	0.354311	0.322588	0.324539	1	agnostic
0.862269	0.740419	0.487922	0.719755	0.729065	1	agnostic
0.418106	0.14154	0.199371	0.12843	0.156932	0	agnostic
0.386233	0.190908	0.194181	0.175632	0.176628	0	agnostic
0.718493	0.279121	0.180526	0.186318	0.22464	0	agnostic
0.545703	0.169307	0.206629	0.178325	0.178239	1	agnostic
0.545703	0.169307	0.206629	0.178325	0.178239	0	agnostic
0.828576	0.814555	0.459806	0.72208	0.7545	1	agnostic
0.637156	0.262258	0.213823	0.252074	0.232149	1	agnostic
0.717618	0.372519	0.257384	0.402329	0.33203	0	agnostic
0.635094	0.301436	0.254871	0.320117	0.275683	0	agnostic
0.837095	0.684553	0.344128	0.275361	0.566045	0	agnostic
0.753871	0.400605	0.340593	0.258792	0.370121	0	agnostic
0.477983	0.225556	0.246846	0.207526	0.214985	0	agnostic
0.786454	0.732059	0.595127	0.493316	0.736745	1	agnostic
0.873002	0.739457	0.595127	0.73997	0.772565	0	agnostic
0.711308	0.271414	0.206053	0.241607	0.235977	1	agnostic
0.731217	0.393783	0.273031	0.306801	0.339575	0	agnostic
0.898809	0.869868	0.610872	0.787141	0.837423	1	agnostic
0.300097	0.094391	0.183306	0.116014	0.132561	0	agnostic
0.859046	0.898174	0.560184	0.757031	0.829455	1	agnostic
0.0897108	0.0319951	0.148059	0.112358	0.102058	0	agnostic
0.574554	0.203168	0.210351	0.21385	0.19767	0	agnostic
0.574554	0.203168	0.210351	0.21385	0.19767	0	agnostic
0.717696	0.365537	0.357264	0.43166	0.378867	0	agnostic
0.379761	0.136528	0.196691	0.158992	0.1556	0	agnostic
0.369233	0.137697	0.191336	0.125096	0.151514	0	agnostic
0.575461	0.260903	0.244454	0.295122	0.244807	0	agnostic
0.631844	0.305573	0.266397	0.275564	0.27699	0	agnostic
0.575591	0.260903	0.243903	0.307678	0.246032	0	agnostic
0.71641	0.377104	0.263239	0.306742	0.324373	0	agnostic
0.517357	0.280116	0.262225	0.359909	0.266198	0	agnostic
0.896248	0.898883	0.595127	0.796987	0.844183	1	agnostic
0.657673	0.298011	0.243609	0.292472	0.267103	1	agnostic
0.81628	0.635266	0.567951	0.561106	0.682254	1	agnostic
0.344685	0.135059	0.168397	0.135446	0.144674	0	agnostic
0.691365	0.279056	0.245695	0.317514	0.262781	1	agnostic
0.558418	0.229383	0.2151	0.213537	0.209898	0	agnostic
0.558454	0.229383	0.2151	0.217372	0.21029	0	agnostic
0.61723	0.276992	0.157084	0.126654	0.204944	0	agnostic
0.666726	0.292286	0.257205	0.339809	0.27582	1	agnostic
0.675758	0.318759	0.265868	0.268602	0.285333	0	agnostic
0.345716	0.111026	0.188697	0.132618	0.141738	1	agnostic
0.345716	0.111026	0.188697	0.132618	0.141738	0	agnostic
0.550541	0.20412	0.19603	0.177627	0.189033	0	agnostic
0.347913	0.155494	0.178687	0.138953	0.15469	0	agnostic
0.659402	0.315617	0.327756	0.354774	0.320668	1	agnostic
0.791562	0.451032	0.263929	0.358562	0.381422	0	agnostic
0.543213	0.221772	0.21356	0.210107	0.205039	0	agnostic
0.691943	0.322306	0.245313	0.292666	0.282529	1	agnostic
0.302895	0.158137	0.231533	0.217244	0.175629	0	agnostic
0.670451	0.302169	0.232012	0.288487	0.264789	0	agnostic
0.876176	0.690153	0.610872	0.785218	0.759902	1	agnostic
0.522069	0.215766	0.155983	0.135278	0.176402	0	agnostic
0.711678	0.346193	0.264539	0.300059	0.305983	0	agnostic
0.48722	0.163717	0.208685	0.171075	0.173834	0	agnostic
0.48722	0.163717	0.208685	0.171075	0.173834	0	agnostic
0.326814	0.13612	0.184573	0.125554	0.14784	0	agnostic
0.326814	0.13612	0.184573	0.125554	0.14784	0	agnostic
0.676801	0.354702	0.568707	0.326788	0.45915	1	agnostic
0.676801	0.354702	0.568707	0.326788	0.45915	0	agnostic
0.739748	0.513762	0.244715	0.349676	0.407475	0	agnostic
0.549469	0.246481	0.140755	0.123338	0.183864	0	agnostic
0.490442	0.224993	0.210312	0.199501	0.202069	0	agnostic
0.702797	0.50531	0.240353	0.341015	0.396306	0	agnostic
0.574373	0.303448	0.22885	0.307685	0.26163	0	agnostic
0.517563	0.217884	0.219028	0.231563	0.20624	0	agnostic
0.492453	0.309242	0.201324	0.227849	0.240681	0	agnostic
0.541093	0.258207	0.266292	0.305314	0.251336	0	agnostic
0.638963	0.323821	0.263177	0.347419	0.294973	0	agnostic
0.695201	0.396634	0.265926	0.385944	0.346841	0	agnostic
0.414772	0.159257	0.142613	0.12786	0.147822	0	agnostic
0.414772	0.159257	0.142613	0.12786	0.147822	0	agnostic
0.69203	0.36317	0.32793	0.375809	0.3539	0	agnostic
0.355002	0.153403	0.235038	0.177131	0.17325	0	agnostic
0.881152	0.790587	0.610478	0.769208	0.803928	1	agnostic
0.310721	0.146484	0.175236	0.167219	0.151645	1	agnostic
0.873794	0.771545	0.610478	0.713252	0.789829	1	agnostic
0.873794	0.771545	0.610478	0.713252	0.789829	0	agnostic
0.311251	0.117238	0.152759	0.118937	0.132899	0	agnostic
0.311251	0.117238	0.152759	0.118937	0.132899	0	agnostic
0.213947	0.149088	0.176908	0.138164	0.147495	0	agnostic
0.253596	0.119664	0.143772	0.108211	0.129077	0	agnostic
0.733763	0.53401	0.352822	0.37261	0.478606	1	agnostic
0.57292	0.308945	0.17785	0.236455	0.236536	1	agnostic
0.385217	0.179616	0.206724	0.210606	0.179089	0	agnostic
0.650334	0.403372	0.260203	0.368789	0.343231	0	agnostic
0.747376	0.502235	0.358368	0.482335	0.477971	1	agnostic
0.384294	0.207136	0.185217	0.12991	0.176096	0	agnostic
0.621871	0.413724	0.567607	0.354376	0.498562	0	agnostic
0.621871	0.413724	0.567607	0.354376	0.498562	1	agnostic
0.737141	0.493974	0.358368	0.510127	0.47606	1	agnostic
0.518761	0.284648	0.171319	0.22244	0.218782	1	agnostic
0.518761	0.284648	0.171319	0.22244	0.218782	1	agnostic
0.556073	0.273167	0.225419	0.263157	0.239115	0	agnostic
0.43255	0.216486	0.123017	0.111374	0.161824	0	agnostic
0.560284	0.290424	0.196877	0.164787	0.226283	0	agnostic
0.539822	0.27573	0.265868	0.315661	0.261236	0	agnostic
0.304571	0.213171	0.210172	0.225197	0.191878	0	agnostic
0.0680867	0.0534009	0.122158	0.089113	0.100604	1	agnostic
0.0680867	0.0534009	0.122158	0.089113	0.100604	1	agnostic
0.443034	0.258939	0.231932	0.245008	0.22746	0	agnostic
0.354899	0.136128	0.161431	0.134374	0.143507	0	agnostic
0.67235	0.392838	0.349923	0.433446	0.390019	1	agnostic
0.58539	0.314105	0.228616	0.302007	0.26695	1	agnostic
0.581002	0.367325	0.255674	0.372373	0.316404	0	agnostic
0.554704	0.237159	0.34234	0.343523	0.275995	1	agnostic
0.587016	0.300832	0.357978	0.398271	0.327349	0	agnostic
0.386877	0.197146	0.195105	0.167984	0.178677	0	agnostic
0.0755244	0.0561042	0.12365	0.0902093	0.101777	0	agnostic
0.769658	0.521346	0.542914	0.600487	0.603603	1	agnostic
0.769658	0.521346	0.542914	0.600487	0.603603	1	agnostic
0.379011	0.14631	0.126817	0.116725	0.137647	1	agnostic
0.753122	0.565932	0.534222	0.505981	0.612867	1	agnostic
0.529414	0.214253	0.298553	0.333254	0.244444	0	agnostic
0.583764	0.324885	0.228543	0.365432	0.280296	0	agnostic
0.591374	0.359659	0.358724	0.46244	0.372613	0	agnostic
0.583805	0.324885	0.228063	0.369527	0.280607	0	agnostic
0.328571	0.167994	0.185572	0.115783	0.158423	0	agnostic
0.0426057	0.0289318	0.134312	0.111316	0.0976249	1	agnostic
0.398706	0.21148	0.231958	0.220759	0.20168	0	agnostic
0.567007	0.355067	0.351117	0.336909	0.346979	0	agnostic
0.451661	0.16699	0.258739	0.327688	0.204213	0	agnostic
0.451661	0.16699	0.258739	0.327688	0.204213	0	agnostic
0.0966686	0.0367365	0.152527	0.113685	0.104322	0	agnostic
0.274532	0.138707	0.136806	0.120849	0.134773	0	agnostic
0.186038	0.124813	0.161275	0.149639	0.13569	0	agnostic
0.518107	0.277392	0.225129	0.301813	0.243609	0	agnostic
0.0562582	0.0299152	0.145202	0.141498	0.101853	1	agnostic
0.561769	0.297355	0.243514	0.351296	0.268912	0	agnostic
0.315205	0.185408	0.175451	0.124426	0.162129	0	agnostic
0.811939	0.669584	0.537622	0.653801	0.700412	1	agnostic
0.811939	0.669584	0.537622	0.653801	0.700412	1	agnostic
0.582066	0.332942	0.257345	0.323094	0.291374	1	agnostic
0.519313	0.280086	0.188198	0.197348	0.220023	0	agnostic
0.390542	0.20835	0.190279	0.235883	0.188057	0	agnostic
0.390542	0.20835	0.190279	0.235883	0.188057	0	agnostic
0.356917	0.179031	0.233872	0.238569	0.188698	1	agnostic
0.512706	0.263689	0.230924	0.262248	0.234445	0	agnostic
0.434067	0.210181	0.220954	0.363159	0.213279	0	agnostic
0.462534	0.237271	0.211245	0.152169	0.201809	1	agnostic
0.387131	0.187264	0.194623	0.242648	0.181413	0	agnostic
0.372346	0.179645	0.194441	0.237809	0.177359	0	agnostic
0.0397405	0.029789	0.13987	0.119942	0.0992457	0	agnostic
0.46295	0.245841	0.198842	0.281356	0.214469	0	agnostic
0.0717992	0.0949703	0.147417	0.132462	0.119201	0	agnostic
0.0717992	0.0949703	0.147417	0.132462	0.119201	1	agnostic
0.0972656	0.038118	0.149526	0.113685	0.104105	0	agnostic
0.313598	0.138342	0.177124	0.143033	0.147578	0	agnostic
0.313598	0.138342	0.177124	0.143033	0.147578	0	agnostic
0.489359	0.254555	0.258092	0.285046	0.241584	1	agnostic
0.595715	0.319641	0.259981	0.360122	0.290586	1	agnostic
0.727601	0.404309	0.357264	0.437225	0.404966	1	agnostic
0.529992	0.237731	0.174255	0.197985	0.19716	1	agnostic
0.880106	0.85992	0.614339	0.775267	0.833075	1	agnostic
0.880106	0.85992	0.614339	0.775267	0.833075	1	agnostic
0.57447	0.261534	0.243873	0.271768	0.242209	1	agnostic
0.68253	0.395685	0.357264	0.469177	0.401323	1	agnostic
0.770849	0.575121	0.566113	0.44553	0.626435	0	agnostic
0.529	0.214237	0.18303	0.198858	0.190222	0	agnostic
0.33784	0.211185	0.25744	0.260725	0.211561	0	agnostic
0.0904362	0.105589	0.15325	0.135634	0.124241	0	agnostic
0.650487	0.343677	0.230463	0.309717	0.287879	0	agnostic
0.102117	0.112938	0.135393	0.0925767	0.119904	0	agnostic
0.102089	0.112938	0.134291	0.0910235	0.119564	0	agnostic
0.526759	0.218894	0.226	0.211625	0.207418	0	agnostic
0.245677	0.146994	0.156309	0.139358	0.142665	0	agnostic
0.265059	0.146843	0.15974	0.137655	0.143973	0	agnostic
0.54419	0.239674	0.186401	0.236556	0.206426	0	agnostic
0.58786	0.280845	0.227677	0.274303	0.246516	0	agnostic
0.58786	0.280845	0.227677	0.274303	0.246516	0	agnostic
0.588944	0.280845	0.227677	0.274303	0.246569	0	agnostic
0.588944	0.280845	0.227677	0.274303	0.246569	0	agnostic
0.749184	0.556535	0.35816	0.614206	0.534411	1	agnostic
0.583069	0.256909	0.257247	0.299716	0.248603	0	agnostic
0.273247	0.107734	0.18041	0.135419	0.136592	0	agnostic
0.269038	0.141485	0.157019	0.135896	0.141532	0	agnostic
0.845747	0.815892	0.589544	0.712241	0.800815	1	agnostic
0.845747	0.815892	0.589544	0.712241	0.800815	1	agnostic
0.574951	0.308455	0.225754	0.269121	0.258451	1	agnostic
0.78852	0.472552	0.303011	0.362852	0.414867	1	agnostic
0.702257	0.383272	0.26174	0.343385	0.331471	1	agnostic
0.702257	0.383272	0.26174	0.343385	0.331471	0	agnostic
0.702257	0.383272	0.26174	0.343385	0.331471	0	agnostic
0.639072	0.283554	0.263353	0.308758	0.268501	1	agnostic
0.792876	0.431222	0.249683	0.322701	0.357236	1	agnostic
0.742119	0.404936	0.301798	0.282877	0.357063	1	agnostic
0.756754	0.375967	0.247765	0.319112	0.320713	0	agnostic
0.605312	0.271252	0.229635	0.230942	0.238493	0	agnostic
0.815786	0.54784	0.354165	0.499868	0.513384	0	agnostic
0.815786	0.54784	0.354165	0.499868	0.513384	1	agnostic
0.815786	0.54784	0.354165	0.499868	0.513384	1	agnostic
0.825037	0.46974	0.349014	0.379858	0.441051	1	agnostic
0.601126	0.198416	0.197949	0.179287	0.189477	0	agnostic
0.789329	0.412653	0.350338	0.39742	0.404886	0	agnostic
0.896687	0.93449	0.613647	0.766068	0.858632	1	agnostic
0.896687	0.93449	0.613647	0.766068	0.858632	1	agnostic
0.896687	0.93449	0.613647	0.766068	0.858632	1	agnostic
0.840766	0.491509	0.350338	0.49478	0.474677	0	agnostic
0.717549	0.386371	0.261816	0.360662	0.336592	1	agnostic
0.717549	0.386371	0.261816	0.360662	0.336592	0	agnostic
0.717554	0.386371	0.261816	0.357579	0.33617	0	agnostic
0.717554	0.386371	0.261816	0.357579	0.33617	1	agnostic
0.69947	0.338668	0.230863	0.298389	0.286493	0	agnostic
0.86692	0.81417	0.537622	0.712763	0.783455	1	agnostic
0.562125	0.222853	0.233979	0.215654	0.213843	0	agnostic
0.685205	0.308152	0.246296	0.276828	0.273049	0	agnostic
0.659422	0.337012	0.252317	0.380583	0.303063	1	agnostic
0.580639	0.217751	0.225058	0.193295	0.207052	0	agnostic
0.573446	0.233909	0.254915	0.378491	0.244821	0	agnostic
0.120175	0.109259	0.164478	0.114004	0.127245	0	agnostic
0.772814	0.358214	0.248358	0.31832	0.311526	0	agnostic
0.768555	0.498951	0.357263	0.532397	0.484265	1	agnostic
0.822922	0.60297	0.537326	0.667168	0.664142	1	agnostic
0.458001	0.155252	0.217572	0.18491	0.173339	0	agnostic
0.686464	0.318965	0.460141	0.483312	0.405232	1	agnostic
0.67055	0.277235	0.208641	0.217499	0.235158	0	agnostic
0.686505	0.310133	0.244176	0.345488	0.281754	0	agnostic
0.898104	0.884413	0.595127	0.809399	0.840124	1	agnostic
0.694758	0.297092	0.246527	0.278339	0.267988	0	agnostic
0.716208	0.345563	0.243389	0.284119	0.294687	0	agnostic
0.895259	0.839035	0.595127	0.79571	0.821833	1	agnostic
0.659623	0.321933	0.245099	0.275702	0.27844	1	agnostic
0.548918	0.291523	0.258168	0.314148	0.266635	0	agnostic
0.754147	0.432472	0.565215	0.338124	0.515955	0	agnostic
0.784448	0.467351	0.269195	0.256769	0.379077	1	agnostic
0.702279	0.323709	0.190259	0.213573	0.252141	1	agnostic
0.180712	0.16214	0.16721	0.114004	0.146422	0	agnostic
0.572654	0.186962	0.190855	0.151657	0.179027	0	agnostic
0.66407	0.266091	0.252291	0.249311	0.249438	0	agnostic
0.733079	0.372399	0.21662	0.256895	0.295588	1	agnostic
0.733079	0.372399	0.21662	0.256895	0.295588	1	agnostic
0.601737	0.253154	0.176889	0.1551	0.203397	0	agnostic
0.103844	0.0960362	0.149315	0.0826239	0.117582	0	agnostic
0.839601	0.680095	0.566389	0.58355	0.711055	0	agnostic
0.839601	0.680095	0.566389	0.58355	0.711055	0	agnostic
0.705047	0.336708	0.236415	0.362712	0.296223	0	agnostic
0.70515	0.336708	0.236415	0.362712	0.296228	0	agnostic
0.70812	0.345073	0.231744	0.264497	0.286567	1	agnostic
0.629584	0.239043	0.23584	0.220802	0.225458	0	agnostic
0.863304	0.622609	0.569239	0.684897	0.6945	1	agnostic
0.412881	0.141117	0.150687	0.129597	0.143925	0	agnostic
0.691215	0.311436	0.176504	0.218772	0.240862	0	agnostic
0.638901	0.249107	0.219625	0.234992	0.226278	0	agnostic
0.686364	0.27828	0.205898	0.216341	0.235258	0	agnostic
0.838961	0.526934	0.304328	0.42777	0.464323	0	agnostic
0.690834	0.322852	0.176087	0.192116	0.243277	0	agnostic
0.557945	0.231659	0.214438	0.27404	0.216905	1	agnostic
0.0744619	0.0398219	0.165772	0.118554	0.107415	0	agnostic
0.0744619	0.0398219	0.165772	0.118554	0.107415	0	agnostic
0.828017	0.545274	0.569239	0.596527	0.634428	1	agnostic
0.607827	0.231606	0.25348	0.240493	0.229468	0	agnostic
0.7285	0.343091	0.189486	0.171516	0.258064	1	agnostic
0.793941	0.524275	0.357263	0.478026	0.494473	0	agnostic
0.697592	0.291233	0.214365	0.237302	0.247672	1	agnostic
0.82414	0.610374	0.569941	0.620375	0.67704	1	agnostic
0.0927299	0.0408901	0.225289	0.281332	0.131525	0	agnostic
0.651852	0.24593	0.181637	0.192192	0.207688	0	agnostic
0.626121	0.326083	0.248618	0.309718	0.284607	0	agnostic
0.714518	0.318334	0.215311	0.203924	0.258681	1	agnostic
0.618193	0.255529	0.236932	0.245273	0.235808	0	agnostic
0.618193	0.255529	0.236932	0.245273	0.235808	0	agnostic
0.646717	0.27536	0.236932	0.250213	0.247426	0	agnostic
0.498746	0.223148	0.25186	0.197826	0.215546	0	agnostic
0.713293	0.394379	0.24696	0.324946	0.329444	0	agnostic
0.697916	0.296611	0.250944	0.368714	0.280749	0	agnostic
0.763862	0.440837	0.215476	0.322277	0.345289	0	agnostic
0.236825	0.0729582	0.15111	0.100454	0.116302	0	agnostic
0.67711	0.422319	0.357463	0.453425	0.415931	1	agnostic
0.643952	0.321043	0.244985	0.257274	0.274838	0	agnostic
0.722187	0.394141	0.247001	0.324106	0.329719	0	agnostic
0.896103	0.877493	0.595127	0.742418	0.831881	1	agnostic
0.896103	0.877493	0.595127	0.742418	0.831881	0	agnostic
0.896103	0.877493	0.595127	0.742418	0.831881	1	agnostic
0.893457	0.871918	0.595127	0.742418	0.829691	1	agnostic
0.893457	0.871918	0.595127	0.742418	0.829691	1	agnostic
0.893457	0.871918	0.595127	0.742418	0.829691	0	agnostic
0.616735	0.309988	0.228963	0.250179	0.260359	0	agnostic
0.888665	0.829335	0.535675	0.598403	0.778656	1	agnostic
0.888665	0.829335	0.535675	0.598403	0.778656	1	agnostic
0.584469	0.237419	0.169474	0.164032	0.194431	0	agnostic
0.663328	0.253115	0.167767	0.179112	0.205334	0	agnostic
0.663973	0.284781	0.230478	0.253596	0.25088	0	agnostic
0.468273	0.142096	0.151338	0.12237	0.14565	0	agnostic
0.602672	0.259371	0.197294	0.245906	0.222586	0	agnostic
0.496382	0.184103	0.166319	0.13875	0.166757	0	agnostic
0.817391	0.505092	0.302687	0.459708	0.452479	1	agnostic
0.503418	0.150075	0.153873	0.122466	0.150151	0	agnostic
0.783586	0.506875	0.357263	0.519351	0.488527	1	agnostic
0.710359	0.32392	0.247038	0.274452	0.282826	0	agnostic
0.52094	0.200483	0.212888	0.210212	0.194808	1	agnostic
0.629135	0.25889	0.200445	0.153975	0.215003	1	agnostic
0.494617	0.181105	0.209093	0.139301	0.178139	0	agnostic
0.0731153	0.0338032	0.165136	0.133364	0.10659	0	agnostic
0.863815	0.600184	0.534618	0.642138	0.660175	1	agnostic
0.83829	0.521783	0.534618	0.560996	0.598261	1	agnostic
0.800054	0.480757	0.219406	0.362107	0.379599	0	agnostic
0.791404	0.468074	0.219406	0.356006	0.370256	0	agnostic
0.668095	0.273421	0.171524	0.157858	0.213637	0	agnostic
0.701995	0.263191	0.204946	0.197568	0.226432	0	agnostic
0.701995	0.263191	0.204946	0.197568	0.226432	0	agnostic
0.075443	0.0260437	0.25033	0.145969	0.123106	0	agnostic
0.703235	0.290678	0.212851	0.235399	0.246873	0	agnostic
0.509304	0.195381	0.210933	0.176836	0.188432	0	agnostic
0.749819	0.341253	0.262458	0.384645	0.315491	0	agnostic
0.766062	0.374627	0.258524	0.315799	0.32485	0	agnostic
0.62187	0.284418	0.244898	0.269462	0.256075	0	agnostic
0.754307	0.546914	0.359629	0.571285	0.522526	0	agnostic
0.803048	0.501754	0.350315	0.456552	0.473187	1	agnostic
0.387922	0.139781	0.166028	0.132519	0.146815	0	agnostic
0.686205	0.387003	0.258764	0.412648	0.340888	1	agnostic
0.701132	0.336002	0.22676	0.239436	0.276119	0	agnostic
0.778879	0.463013	0.357264	0.444263	0.4476	0	agnostic
0.121467	0.113658	0.162546	0.127811	0.129099	0	agnostic
0.833852	0.595629	0.535162	0.65148	0.657228	0	agnostic
0.833853	0.595629	0.535162	0.646452	0.656533	0	agnostic
0.627278	0.2655	0.246711	0.26102	0.246561	0	agnostic
0.61197	0.198732	0.174787	0.128287	0.178189	0	agnostic
0.614463	0.24712	0.214484	0.194666	0.218157	1	agnostic
0.792134	0.44026	0.35057	0.338894	0.414317	0	agnostic
0.0832873	0.0826698	0.152327	0.0865992	0.11426	0	agnostic
0.340031	0.18165	0.210532	0.207575	0.179036	0	agnostic
0.340031	0.18165	0.210532	0.207575	0.179036	1	agnostic
0.340031	0.18165	0.210532	0.207575	0.179036	1	agnostic
0.884732	0.92136	0.564273	0.775845	0.841619	1	agnostic
0.764785	0.421354	0.254419	0.364055	0.357572	0	agnostic
0.622767	0.55984	0.389237	0.558044	0.535735	1	agnostic
0.0618494	0.190501	0.14487	0.0891646	0.144391	0	agnostic
0.764883	0.421354	0.254389	0.371597	0.358628	0	agnostic
0.798104	0.532109	0.357463	0.509166	0.504856	0	agnostic
0.656478	0.291536	0.23204	0.319182	0.262242	0	agnostic
0.737859	0.52459	0.280412	0.343727	0.431368	0	agnostic
0.269474	0.121756	0.157048	0.133375	0.135089	0	agnostic
0.811029	0.608152	0.467216	0.540521	0.615548	0	agnostic
0.561254	0.262053	0.265017	0.288452	0.251814	0	agnostic
0.727343	0.437941	0.564793	0.388033	0.525291	0	agnostic
0.636827	0.27755	0.196322	0.197611	0.22708	0	agnostic
0.639129	0.278216	0.196322	0.197611	0.227498	0	agnostic
0.685768	0.388647	0.564793	0.365169	0.48619	0	agnostic
0.685768	0.388647	0.564793	0.365169	0.48619	0	agnostic
0.685768	0.388647	0.564793	0.365169	0.48619	0	agnostic
0.801866	0.5487	0.609874	0.53935	0.646116	0	agnostic
0.801866	0.5487	0.609874	0.53935	0.646116	1	agnostic
0.740406	0.488789	0.358667	0.520323	0.474534	0	agnostic
0.604234	0.335559	0.247521	0.268461	0.282986	1	agnostic
0.565009	0.179754	0.192015	0.146852	0.175844	1	agnostic
0.832335	0.646387	0.568459	0.620655	0.697546	0	agnostic
0.820215	0.594079	0.464916	0.533967	0.605097	0	agnostic
0.074802	0.0594698	0.210372	0.136174	0.12321	0	agnostic
0.835806	0.597278	0.609874	0.598633	0.685029	1	agnostic
0.721333	0.369095	0.357707	0.400016	0.37697	0	agnostic
0.725948	0.342318	0.237634	0.315709	0.294986	0	agnostic
0.8035	0.37514	0.31485	0.379563	0.362265	1	agnostic
0.8035	0.37514	0.31485	0.379563	0.362265	1	agnostic
0.711665	0.275805	0.268342	0.345121	0.274588	0	agnostic
0.590575	0.203237	0.224612	0.26995	0.208694	0	agnostic
0.396474	0.154042	0.207077	0.177253	0.166914	1	agnostic
0.396474	0.154042	0.207077	0.177253	0.166914	0	agnostic
0.669559	0.267985	0.253781	0.259929	0.252459	0	agnostic
0.670306	0.25807	0.21807	0.247915	0.232794	0	agnostic
0.670306	0.25807	0.21807	0.247915	0.232794	0	agnostic
0.410525	0.144564	0.167008	0.119406	0.148402	0	agnostic
0.785017	0.454406	0.357264	0.433113	0.440629	0	agnostic
0.70297	0.356645	0.357175	0.393169	0.36685	0	agnostic
0.674478	0.305623	0.196436	0.230909	0.246119	0	agnostic
0.674479	0.305623	0.196342	0.230909	0.246083	0	agnostic
0.674479	0.305623	0.196342	0.230909	0.246083	0	agnostic
0.671952	0.314846	0.232536	0.281287	0.270849	0	agnostic
0.683361	0.310476	0.223257	0.294842	0.267025	0	agnostic
0.544132	0.20787	0.214783	0.171457	0.19573	1	agnostic
0.648828	0.265267	0.212767	0.216736	0.229876	1	agnostic
0.64899	0.357236	0.564793	0.326423	0.456981	0	agnostic
0.674545	0.302027	0.213682	0.257149	0.253989	0	agnostic
0.674545	0.302027	0.213682	0.257149	0.253989	0	agnostic
0.684073	0.282572	0.216317	0.249559	0.244867	1	agnostic
0.684073	0.282572	0.216317	0.249559	0.244867	0	agnostic
0.715446	0.382268	0.251491	0.362303	0.329547	0	agnostic
0.715446	0.382268	0.251491	0.362303	0.329547	0	agnostic
0.0972524	0.0378012	0.164921	0.16897	0.1103	0	agnostic
0.742679	0.469879	0.357264	0.428768	0.447452	1	agnostic
0.365032	0.185872	0.195445	0.197087	0.176164	0	agnostic
0.757035	0.511129	0.354165	0.417517	0.472442	1	agnostic
0.625794	0.246298	0.19867	0.18727	0.21203	0	agnostic
0.773452	0.516448	0.609479	0.504478	0.619225	0	agnostic
0.773452	0.516448	0.609479	0.504478	0.619225	0	agnostic
0.853249	0.688379	0.575531	0.805173	0.746695	1	agnostic
0.853249	0.688379	0.575531	0.805173	0.746695	0	agnostic
0.860811	0.797714	0.366035	0.532654	0.685061	1	agnostic
0.695492	0.316877	0.35782	0.377652	0.340265	0	agnostic
0.650433	0.293635	0.204814	0.244039	0.243716	0	agnostic
0.0557533	0.19466	0.154682	0.114004	0.150032	0	agnostic
0.526228	0.228608	0.203317	0.207362	0.203592	0	agnostic
0.526228	0.228608	0.203317	0.207362	0.203592	0	agnostic
0.590844	0.267875	0.231388	0.266211	0.240766	0	agnostic
0.590844	0.267875	0.231388	0.266211	0.240766	0	agnostic
0.751133	0.43563	0.2536	0.433144	0.375052	1	agnostic
0.322292	0.168699	0.214878	0.204427	0.174351	0	agnostic
0.0677964	0.0686794	0.181628	0.112066	0.117795	0	agnostic
0.0677964	0.0686794	0.181628	0.112066	0.117795	0	agnostic
0.592604	0.254173	0.249251	0.347158	0.250077	0	agnostic
0.478734	0.243762	0.239329	0.228938	0.222939	0	agnostic
0.808156	0.592151	0.56856	0.528967	0.652128	1	agnostic
0.800588	0.57981	0.56856	0.508528	0.641281	0	agnostic
0.57871	0.307225	0.240784	0.297389	0.267353	0	agnostic
0.764997	0.535207	0.446776	0.50027	0.549137	0	agnostic
0.592083	0.294485	0.245819	0.29254	0.262838	0	agnostic
0.454784	0.190152	0.211737	0.193147	0.185925	0	agnostic
0.668052	0.562487	0.566898	0.316416	0.593584	1	agnostic
0.617892	0.279113	0.356261	0.354462	0.309897	0	agnostic
0.753321	0.454123	0.356991	0.469797	0.443827	0	agnostic
0.750404	0.42644	0.223268	0.314522	0.338382	0	agnostic
0.495345	0.194966	0.187098	0.160899	0.178911	0	agnostic
0.764776	0.394195	0.274679	0.308335	0.342757	1	agnostic
0.702691	0.365532	0.342801	0.279414	0.349444	0	agnostic
0.573477	0.256343	0.248714	0.32828	0.247856	1	agnostic
0.658188	0.308496	0.196283	0.194528	0.24257	0	agnostic
0.448414	0.167585	0.213141	0.200354	0.1778	0	agnostic
0.557627	0.216905	0.212886	0.251971	0.207506	0	agnostic
0.543775	0.231091	0.236149	0.270664	0.223315	0	agnostic
0.856735	0.787862	0.526206	0.69274	0.764452	1	agnostic
0.425629	0.173518	0.194236	0.167778	0.170758	0	agnostic
0.425629	0.173518	0.194236	0.167778	0.170758	0	agnostic
0.655694	0.36744	0.354911	0.459543	0.379158	1	agnostic
0.610059	0.293758	0.235246	0.274543	0.257058	0	agnostic
0.554863	0.244645	0.215338	0.259919	0.221536	0	agnostic
0.847425	0.763092	0.535572	0.624969	0.747685	1	agnostic
0.847425	0.763092	0.535572	0.624969	0.747685	1	agnostic
0.644799	0.428373	0.252358	0.263948	0.33982	1	agnostic
0.0441573	0.0312906	0.201413	0.239919	0.11917	1	agnostic
0.582406	0.296491	0.24863	0.302075	0.265652	0	agnostic
0.0577009	0.0456772	0.180535	0.103262	0.110544	0	agnostic
0.583827	0.35348	0.36121	0.449215	0.367606	1	agnostic
0.513667	0.237803	0.209301	0.24344	0.212779	0	agnostic
0.451196	0.188751	0.212727	0.191489	0.185372	0	agnostic
0.583911	0.35348	0.36121	0.449215	0.367611	1	agnostic
0.537833	0.325869	0.335781	0.253963	0.309948	1	agnostic
0.575042	0.310234	0.355848	0.370024	0.327408	0	agnostic
0.365588	0.206799	0.243776	0.22429	0.202541	0	agnostic
0.471232	0.263999	0.245792	0.294392	0.241761	0	agnostic
0.525901	0.276439	0.229456	0.283962	0.243133	0	agnostic
0.538522	0.287413	0.214483	0.335951	0.249396	0	agnostic
0.545068	0.282744	0.174587	0.180448	0.215838	0	agnostic
0.55584	0.275103	0.209663	0.294242	0.237628	1	agnostic
0.592958	0.309124	0.211358	0.276832	0.254944	1	agnostic
0.427275	0.23586	0.206171	0.197576	0.202536	0	agnostic
0.693755	0.383746	0.270663	0.42496	0.346591	0	agnostic
0.556006	0.275103	0.209663	0.294242	0.237636	1	agnostic
0.476926	0.216466	0.244407	0.234057	0.212753	0	agnostic
0.581469	0.275411	0.244962	0.29763	0.252824	0	agnostic
0.524544	0.237062	0.207368	0.307256	0.218882	0	agnostic
0.403298	0.187258	0.241559	0.237296	0.196323	0	agnostic
0.403298	0.187258	0.241559	0.237296	0.196323	0	agnostic
0.511092	0.240693	0.243145	0.295683	0.231552	0	agnostic
0.569656	0.273709	0.237522	0.311206	0.250081	0	agnostic
0.76511	0.550597	0.352974	0.442349	0.50249	1	agnostic
0.558999	0.284952	0.226566	0.275842	0.24691	1	agnostic
0.583998	0.279853	0.240006	0.275793	0.250738	1	agnostic
0.336921	0.152913	0.15497	0.133122	0.146745	0	agnostic
0.715518	0.691596	0.610478	0.445136	0.711887	0	agnostic
0.743704	0.653323	0.474451	0.583227	0.64906	1	agnostic
0.378092	0.160718	0.200345	0.134329	0.163173	0	agnostic
0.582718	0.298019	0.227994	0.273738	0.254938	0	agnostic
0.758315	0.486617	0.261012	0.438987	0.412475	0	agnostic
0.607132	0.30524	0.149771	0.163751	0.218383	1	agnostic
0.476549	0.216682	0.242707	0.248541	0.21374	0	agnostic
0.346966	0.200487	0.244084	0.275782	0.20425	1	agnostic
0.0493472	0.0318638	0.190488	0.191156	0.114069	1	agnostic
0.618209	0.332559	0.226454	0.290963	0.276167	1	agnostic
0.771633	0.509396	0.368082	0.508627	0.493344	0	agnostic
0.752001	0.511782	0.267644	0.316354	0.413419	1	agnostic
0.311503	0.161226	0.24486	0.253749	0.184529	0	agnostic
0.81449	0.72605	0.567817	0.6551	0.743374	1	agnostic
0.0765095	0.0963166	0.152181	0.113943	0.119542	0	agnostic
0.563663	0.282698	0.218205	0.274369	0.242678	0	agnostic
0.851818	0.686465	0.610601	0.82304	0.761083	1	agnostic
0.0454166	0.141433	0.135346	0.0754748	0.125363	0	agnostic
0.450065	0.173837	0.201907	0.205328	0.177375	0	agnostic
0.578914	0.301475	0.249594	0.431187	0.284319	0	agnostic
0.416372	0.23678	0.226773	0.262895	0.216116	1	agnostic
0.773612	0.586881	0.568994	0.584626	0.654847	1	agnostic
0.0687384	0.035094	0.136167	0.111839	0.100065	0	agnostic
0.0444136	0.0290175	0.151757	0.157444	0.103491	0	agnostic
0.668507	0.333766	0.495815	0.367636	0.414216	1	agnostic
0.572283	0.286346	0.233994	0.286575	0.252349	0	agnostic
0.598325	0.309364	0.241148	0.320605	0.27244	0	agnostic
0.503614	0.255576	0.238909	0.264091	0.233282	0	agnostic
0.601622	0.320811	0.240195	0.319555	0.278192	0	agnostic
0.823448	0.649013	0.610872	0.771251	0.734968	1	agnostic
0.469972	0.288212	0.203018	0.227846	0.230147	0	agnostic
0.354413	0.14716	0.181646	0.142672	0.153101	0	agnostic
0.663788	0.349576	0.237771	0.276054	0.290668	0	agnostic
0.435677	0.213667	0.19913	0.179204	0.189486	0	agnostic
0.541481	0.278039	0.193336	0.171437	0.219157	1	agnostic
0.557309	0.226744	0.204843	0.251287	0.209031	1	agnostic
0.61224	0.352622	0.235302	0.312924	0.293207	1	agnostic
0.444217	0.179252	0.20405	0.174109	0.177109	1	agnostic
0.25671	0.122782	0.163516	0.144249	0.137371	0	agnostic
0.645621	0.412057	0.279464	0.514536	0.37804	0	agnostic
0.645621	0.412057	0.279464	0.514536	0.37804	1	agnostic
0.645621	0.412057	0.279464	0.514536	0.37804	0	agnostic
0.554678	0.263903	0.234837	0.254362	0.237092	1	agnostic
0.554678	0.263903	0.234837	0.254362	0.237092	0	agnostic
0.686999	0.415008	0.245097	0.237922	0.327456	0	agnostic
0.341049	0.148022	0.211665	0.176602	0.16395	0	agnostic
0.629787	0.385837	0.569018	0.493375	0.502521	0	agnostic
0.845755	0.637454	0.610601	0.807358	0.734295	1	agnostic
0.695466	0.686406	0.61003	0.445136	0.707768	0	agnostic
0.756475	0.507615	0.355891	0.49885	0.48341	0	agnostic
0.324165	0.154435	0.203896	0.149104	0.161211	0	agnostic
0.626785	0.354276	0.2079	0.219284	0.271807	1	agnostic
0.666915	0.421943	0.245525	0.208662	0.326622	0	agnostic
0.542471	0.246606	0.203095	0.187864	0.210132	0	agnostic
0.542471	0.246606	0.203095	0.187864	0.210132	0	agnostic
0.719473	0.314239	0.333824	0.401602	0.33236	1	agnostic
0.719473	0.314239	0.333824	0.401602	0.33236	1	agnostic
0.690539	0.378253	0.231362	0.148549	0.289038	1	agnostic
0.894742	0.837463	0.609484	0.84678	0.82996	1	agnostic
0.86158	0.79392	0.594883	0.76274	0.7988	1	agnostic
0.86158	0.79392	0.594883	0.76274	0.7988	1	agnostic
0.86158	0.79392	0.594883	0.76274	0.7988	0	agnostic
0.622139	0.310833	0.236017	0.371565	0.278601	0	agnostic
0.578293	0.290936	0.248794	0.298688	0.262223	0	agnostic
0.519556	0.220571	0.244674	0.291953	0.222656	0	agnostic
0.620933	0.280234	0.245579	0.378918	0.267122	0	agnostic
0.325343	0.178708	0.203208	0.139806	0.16921	0	agnostic
0.549172	0.377993	0.251279	0.22188	0.299102	1	agnostic
0.851561	0.731814	0.610872	0.650519	0.76392	0	agnostic
0.851561	0.731814	0.610872	0.650519	0.76392	1	agnostic
0.851561	0.731814	0.610872	0.650519	0.76392	1	agnostic
0.616684	0.286875	0.246948	0.309094	0.26256	0	agnostic
0.569721	0.351467	0.310757	0.208723	0.309404	1	agnostic
0.569721	0.351467	0.310757	0.208723	0.309404	0	agnostic
0.499848	0.277183	0.34238	0.25442	0.28365	1	agnostic
0.460421	0.220926	0.228481	0.262993	0.211525	0	agnostic
0.654706	0.311091	0.240784	0.285579	0.271852	0	agnostic
0.754297	0.449543	0.357263	0.540477	0.451735	1	agnostic
0.754297	0.449543	0.357263	0.540477	0.451735	0	agnostic
0.495542	0.218408	0.25139	0.262386	0.219834	0	agnostic
0.495542	0.218408	0.25139	0.262386	0.219834	0	agnostic
0.502862	0.226697	0.246235	0.252034	0.221053	0	agnostic
0.295624	0.119996	0.194935	0.111743	0.143072	0	agnostic
0.586141	0.264454	0.251916	0.287109	0.249024	1	agnostic
0.761382	0.412217	0.357264	0.450913	0.414231	1	agnostic
0.622073	0.298319	0.231812	0.280111	0.259293	1	agnostic
0.626737	0.283102	0.246618	0.276325	0.257125	0	agnostic
0.449272	0.226238	0.2056	0.219435	0.201291	0	agnostic
0.349391	0.172296	0.20348	0.162881	0.169753	0	agnostic
0.349391	0.172296	0.20348	0.162881	0.169753	0	agnostic
0.587905	0.295646	0.212041	0.256228	0.245831	1	agnostic
0.666123	0.325689	0.24442	0.276762	0.280652	0	agnostic
0.730902	0.419614	0.249599	0.404275	0.357877	0	agnostic
0.424885	0.542534	0.23461	0.377471	0.405356	0	agnostic
0.417888	0.529884	0.23461	0.373576	0.396232	0	agnostic
0.649389	0.584708	0.316532	0.463475	0.502257	1	agnostic
0.649389	0.584708	0.316532	0.463475	0.502257	1	agnostic
0.649389	0.584708	0.316532	0.463475	0.502257	1	agnostic
0.649389	0.584708	0.316532	0.463475	0.502257	1	agnostic
0.626491	0.332463	0.199102	0.205909	0.255384	1	agnostic
0.718196	0.415529	0.259776	0.405045	0.359527	1	agnostic
0.682992	0.340779	0.245788	0.307937	0.2943	1	agnostic
0.0991498	0.101663	0.140126	0.0828668	0.117071	0	agnostic
0.714703	0.347932	0.244909	0.302212	0.298897	1	agnostic
0.61866	0.279452	0.242699	0.240922	0.249251	1	agnostic
0.629335	0.323556	0.246477	0.347532	0.287242	1	agnostic
0.815272	0.574889	0.575486	0.736227	0.673851	1	agnostic
0.768568	0.482626	0.359343	0.490529	0.468046	0	agnostic
0.783813	0.46043	0.261786	0.497007	0.406168	1	agnostic
0.598114	0.276717	0.217358	0.242331	0.237493	0	agnostic
0.471523	0.331765	0.229313	0.301366	0.270601	1	agnostic
0.617658	0.252378	0.245287	0.298716	0.243356	0	agnostic
0.816833	0.543391	0.303792	0.39484	0.468522	1	agnostic
0.816833	0.543391	0.303792	0.39484	0.468522	0	agnostic
0.814032	0.66141	0.573538	0.792831	0.728526	1	agnostic
0.0610256	0.0350755	0.202999	0.228787	0.120321	0	agnostic
0.883624	0.865992	0.587932	0.764795	0.826928	1	agnostic
0.416429	0.467561	0.221121	0.299265	0.340432	0	agnostic
0.544257	0.247814	0.211116	0.195214	0.214259	1	agnostic
0.453415	0.181281	0.210921	0.177049	0.180595	0	agnostic
0.7302	0.406279	0.329186	0.368506	0.38254	0	agnostic
0.583834	0.283282	0.22004	0.234985	0.240187	1	agnostic
0.640608	0.332165	0.329186	0.317774	0.324936	0	agnostic
0.884836	0.877606	0.610872	0.808427	0.84148	0	agnostic
0.642812	0.353369	0.221871	0.341408	0.293173	1	agnostic
0.44803	0.235351	0.244093	0.279824	0.224779	0	agnostic
0.244866	0.114313	0.134291	0.111693	0.125312	0	agnostic
0.520672	0.410149	0.567202	0.315475	0.483419	0	agnostic
0.635746	0.599046	0.567202	0.572997	0.651629	1	agnostic
0.728006	0.735152	0.609126	0.570135	0.749907	1	agnostic
0.728006	0.735152	0.609126	0.570135	0.749907	0	agnostic
0.163903	0.136283	0.194271	0.184357	0.149624	1	agnostic
0.497574	0.215676	0.229814	0.216775	0.206566	0	agnostic
0.336634	0.139005	0.220592	0.188894	0.164041	0	agnostic
0.439767	0.181749	0.221148	0.240293	0.189269	0	agnostic
0.748327	0.34045	0.25233	0.384905	0.310504	0	agnostic
0.560519	0.262155	0.255479	0.286083	0.247883	1	agnostic
0.519042	0.379344	0.567202	0.304805	0.46118	0	agnostic
0.519042	0.379344	0.567202	0.304805	0.46118	0	agnostic
0.33642	0.151633	0.219746	0.170886	0.166924	0	agnostic
0.33642	0.151633	0.219746	0.170886	0.166924	0	agnostic
0.501495	0.160664	0.199056	0.197533	0.17269	0	agnostic
0.659503	0.326902	0.203244	0.252873	0.261341	0	agnostic
0.5775	0.271048	0.172455	0.168007	0.210003	0	agnostic
0.425299	0.175763	0.175483	0.165443	0.165988	0	agnostic
0.322458	0.135742	0.198804	0.139993	0.15243	0	agnostic
0.47148	0.300374	0.337419	0.288092	0.297048	1	agnostic
0.485078	0.257423	0.356275	0.3617	0.291397	1	agnostic
0.61524	0.295501	0.195553	0.222722	0.237089	0	agnostic
0.53304	0.231816	0.214809	0.253459	0.213874	0	agnostic
0.343315	0.151809	0.240087	0.233104	0.17868	0	agnostic
0.574908	0.244758	0.219242	0.24674	0.222477	0	agnostic
0.622929	0.292038	0.191886	0.211069	0.233143	0	agnostic
0.622929	0.292038	0.191886	0.211069	0.233143	0	agnostic
0.475147	0.229817	0.209605	0.164472	0.199812	0	agnostic
0.645666	0.300646	0.226073	0.24937	0.25579	1	agnostic
0.645666	0.300646	0.226073	0.24937	0.25579	1	agnostic
0.580685	0.270066	0.174246	0.181679	0.211715	0	agnostic
0.901049	0.971009	0.61381	0.85094	0.876001	1	agnostic
0.694115	0.377819	0.253133	0.299888	0.318078	0	agnostic
0.461202	0.189521	0.208325	0.171414	0.182861	0	agnostic
0.569441	0.243409	0.209886	0.222953	0.215828	0	agnostic
0.863282	0.7786	0.594856	0.777414	0.793687	1	agnostic
0.576456	0.269431	0.169228	0.164868	0.20783	0	agnostic
0.482359	0.253635	0.23715	0.268005	0.231156	0	agnostic
0.500161	0.21962	0.212151	0.158947	0.19681	0	agnostic
0.182948	0.19239	0.164885	0.167305	0.16062	0	agnostic
0.693506	0.344753	0.246555	0.288775	0.294957	0	agnostic
0.797599	0.654095	0.573332	0.791251	0.723513	0	agnostic
0.463398	0.189199	0.183184	0.196362	0.17745	0	agnostic
0.560643	0.399614	0.23493	0.284147	0.312982	1	agnostic
0.797612	0.654095	0.573332	0.789523	0.723301	0	agnostic
0.784197	0.516713	0.358275	0.504141	0.493319	1	agnostic
0.729727	0.380556	0.234191	0.319245	0.315812	0	agnostic
0.571968	0.252786	0.160584	0.168103	0.197903	0	agnostic
0.729767	0.380556	0.232992	0.312467	0.314384	1	agnostic
0.710378	0.338905	0.25127	0.345199	0.301889	1	agnostic
0.59171	0.2704	0.223188	0.303517	0.243154	1	agnostic
0.504346	0.238135	0.234718	0.237235	0.220739	0	agnostic
0.240988	0.141505	0.140384	0.143947	0.137156	0	agnostic
0.458912	0.591897	0.486834	0.608176	0.602892	0	agnostic
0.458912	0.591897	0.486834	0.608176	0.602892	1	agnostic
0.471309	0.604125	0.486834	0.608176	0.61145	1	agnostic
0.637925	0.385474	0.199432	0.231848	0.287217	0	agnostic
0.624961	0.373496	0.199432	0.22716	0.279452	0	agnostic
0.702675	0.374531	0.233062	0.321648	0.310654	1	agnostic
0.677905	0.645226	0.609242	0.778022	0.725678	1	agnostic
0.241093	0.141505	0.139667	0.143947	0.136985	0	agnostic
0.469642	0.206202	0.244956	0.253867	0.210083	1	agnostic
0.683082	0.454868	0.257631	0.332395	0.370398	0	agnostic
0.700794	0.377531	0.246552	0.309555	0.316643	1	agnostic
0.63417	0.338687	0.231733	0.303343	0.284025	0	agnostic
0.0668468	0.030863	0.14259	0.100932	0.0995894	0	agnostic
0.549982	0.235355	0.198916	0.165325	0.201869	0	agnostic
0.504689	0.238531	0.224837	0.231563	0.216869	0	agnostic
0.601477	0.284338	0.238146	0.274844	0.253022	0	agnostic
0.640063	0.314777	0.24622	0.27105	0.273495	0	agnostic
0.803978	0.641198	0.568521	0.616823	0.692573	1	agnostic
0.454343	0.18565	0.203602	0.194564	0.181726	0	agnostic
0.648752	0.32907	0.246703	0.321857	0.288159	0	agnostic
0.684825	0.367671	0.247555	0.296731	0.308842	0	agnostic
0.838889	0.662417	0.48872	0.696394	0.681956	1	agnostic
0.838889	0.662417	0.48872	0.696394	0.681956	0	agnostic
0.290727	0.126372	0.228343	0.157279	0.15741	0	agnostic
0.598339	0.309932	0.245785	0.282083	0.26995	1	agnostic
0.598339	0.309932	0.245785	0.282083	0.26995	0	agnostic
0.0609203	0.0245124	0.25646	0.20984	0.127929	0	agnostic
0.749111	0.426149	0.272826	0.349686	0.366286	0	agnostic
0.749111	0.426149	0.272826	0.349686	0.366286	1	agnostic
0.749111	0.426149	0.272826	0.349686	0.366286	1	agnostic
0.660977	0.343402	0.248978	0.337291	0.299699	1	agnostic
0.628787	0.296124	0.251335	0.298935	0.268533	0	agnostic
0.614992	0.280012	0.241707	0.26473	0.251715	0	agnostic
0.542539	0.28643	0.251786	0.284144	0.257584	0	agnostic
0.773349	0.577251	0.568521	0.528917	0.64094	1	agnostic
0.51898	0.221137	0.244454	0.258246	0.21925	0	agnostic
0.741571	0.393593	0.249647	0.320268	0.331193	0	agnostic
0.638073	0.301281	0.242626	0.254074	0.262826	1	agnostic
0.0759229	0.0331534	0.13977	0.102345	0.0999081	0	agnostic
0.511936	0.220946	0.235478	0.248003	0.21465	1	agnostic
0.592847	0.25796	0.230254	0.232647	0.231941	0	agnostic
0.880881	0.826207	0.609613	0.721743	0.813841	1	agnostic
0.880881	0.826207	0.609613	0.721743	0.813841	1	agnostic
0.654215	0.363049	0.250365	0.359333	0.313968	0	agnostic
0.390142	0.191404	0.169679	0.154891	0.167965	0	agnostic
0.536427	0.230201	0.236626	0.254606	0.221039	0	agnostic
0.632414	0.291494	0.236564	0.289063	0.259241	0	agnostic
0.62955	0.290912	0.231117	0.26147	0.253439	0	agnostic
0.0799651	0.0335402	0.138109	0.0998841	0.0996532	0	agnostic
0.0799651	0.0335402	0.138109	0.0998841	0.0996532	0	agnostic
0.0885278	0.0371794	0.144869	0.115887	0.102899	0	agnostic
0.477349	0.164066	0.15075	0.11969	0.15304	0	agnostic
0.0781351	0.0307713	0.13759	0.0989009	0.0988003	0	agnostic
0.702336	0.520919	0.353242	0.428081	0.476557	1	agnostic
0.72786	0.577371	0.357264	0.483054	0.526372	0	agnostic
0.619169	0.330003	0.26796	0.255586	0.287706	0	agnostic
0.362067	0.119854	0.18274	0.128955	0.143369	0	agnostic
0.720712	0.48577	0.357707	0.463404	0.462057	0	agnostic
0.846681	0.668945	0.314779	0.494606	0.574649	0	agnostic
0.263323	0.129553	0.189628	0.160595	0.147569	0	agnostic
0.263323	0.129553	0.189628	0.160595	0.147569	0	agnostic
0.688155	0.344861	0.177716	0.144593	0.249263	0	agnostic
0.736102	0.504357	0.357264	0.456785	0.474174	1	agnostic
0.395919	0.225481	0.198736	0.21129	0.195721	0	agnostic
0.363304	0.168012	0.204613	0.17047	0.169636	0	agnostic
0.807622	0.532601	0.357264	0.437466	0.494695	0	agnostic
0.485347	0.198522	0.22082	0.2227	0.196299	0	agnostic
0.485347	0.198522	0.22082	0.2227	0.196299	0	agnostic
0.485347	0.198522	0.22082	0.2227	0.196299	0	agnostic
0.845071	0.646886	0.610601	0.704905	0.726836	1	agnostic
0.868215	0.715942	0.610601	0.803739	0.773777	1	agnostic
0.877761	0.848695	0.51519	0.558336	0.775566	1	agnostic
0.537252	0.21587	0.230967	0.210363	0.20809	0	agnostic
0.632007	0.274709	0.227023	0.229081	0.240253	0	agnostic
0.615316	0.258682	0.176158	0.150376	0.205657	0	agnostic
0.88425	0.935552	0.445413	0.715412	0.806389	1	agnostic
0.494866	0.284578	0.196483	0.261345	0.23084	0	agnostic
0.612668	0.310705	0.256637	0.278791	0.275119	1	agnostic
0.612668	0.310705	0.256637	0.278791	0.275119	1	agnostic
0.105104	0.0415653	0.154843	0.163526	0.109132	0	agnostic
0.0749259	0.026833	0.147463	0.103326	0.099843	0	agnostic
0.449793	0.311521	0.19185	0.212974	0.234591	0	agnostic
0.449793	0.311521	0.19185	0.212974	0.234591	0	agnostic
0.527906	0.217533	0.231334	0.183347	0.205821	1	agnostic
0.617205	0.240739	0.253721	0.225146	0.232649	1	agnostic
0.655809	0.202975	0.213562	0.229655	0.203592	0	agnostic
0.551703	0.210477	0.184481	0.141968	0.184725	0	agnostic
0.0502303	0.0284904	0.143663	0.103321	0.0989644	1	agnostic
0.393965	0.158164	0.135032	0.101009	0.142805	0	agnostic
0.727722	0.388634	0.231833	0.323027	0.319828	1	agnostic
0.501422	0.213706	0.238986	0.225705	0.209876	0	agnostic
0.629757	0.31147	0.203292	0.259908	0.252836	0	agnostic
0.458717	0.312927	0.194012	0.228447	0.238205	0	agnostic
0.621761	0.307885	0.197741	0.24234	0.246495	0	agnostic
0.59642	0.232331	0.220319	0.232053	0.216584	0	agnostic
0.54662	0.207314	0.163439	0.157581	0.178274	0	agnostic
0.0538353	0.0307052	0.14436	0.110344	0.100094	0	agnostic
0.362732	0.248708	0.193446	0.18314	0.199725	0	agnostic
0.646256	0.399533	0.264356	0.269458	0.329003	0	agnostic
0.664618	0.331351	0.237753	0.315709	0.285715	0	agnostic
0.748084	0.424091	0.357912	0.405394	0.414627	0	agnostic
0.354256	0.16604	0.228794	0.199546	0.178246	0	agnostic
0.498724	0.211908	0.212107	0.176272	0.195168	0	agnostic
0.872995	0.810937	0.609817	0.728232	0.807949	0	agnostic
0.5954	0.254682	0.220017	0.219979	0.225431	0	agnostic
0.602789	0.269401	0.226245	0.247915	0.238103	0	agnostic
0.549429	0.306024	0.256621	0.279901	0.26951	0	agnostic
0.724192	0.382131	0.222931	0.275105	0.305643	0	agnostic
0.571597	0.251248	0.233026	0.287954	0.23484	0	agnostic
0.730958	0.643306	0.46775	0.61891	0.644048	1	agnostic
0.730958	0.643306	0.46775	0.61891	0.644048	0	agnostic
0.717581	0.41903	0.328757	0.327369	0.383634	1	agnostic
0.828753	0.718961	0.61003	0.779863	0.770604	1	agnostic
0.723116	0.331254	0.246559	0.291673	0.289464	0	agnostic
0.570872	0.275718	0.223168	0.236834	0.237277	0	agnostic
0.496772	0.206887	0.179991	0.147325	0.180277	1	agnostic
0.542757	0.227342	0.227546	0.221588	0.213401	0	agnostic
0.702257	0.36515	0.213641	0.305227	0.294792	0	agnostic
0.6702	0.33892	0.248854	0.307826	0.293873	1	agnostic
0.6702	0.33892	0.248854	0.307826	0.293873	0	agnostic
0.671841	0.331767	0.248526	0.294418	0.288182	0	agnostic
0.602948	0.271219	0.229553	0.245658	0.239979	1	agnostic
0.427169	0.18122	0.179648	0.168313	0.169532	0	agnostic
0.881606	0.757269	0.610872	0.797582	0.792555	1	agnostic
0.787961	0.51471	0.358809	0.512637	0.493804	1	agnostic
0.742381	0.842019	0.609194	0.62659	0.805663	0	agnostic
0.410474	0.170193	0.168377	0.150812	0.160212	0	agnostic
0.606075	0.26044	0.228602	0.241909	0.23415	1	agnostic
0.741299	0.387077	0.248403	0.330634	0.328173	0	agnostic
0.627893	0.293804	0.189944	0.209264	0.233305	1	agnostic
0.271293	0.139843	0.197371	0.195309	0.156169	0	agnostic
0.685292	0.323978	0.244909	0.246309	0.277177	0	agnostic
0.685292	0.323978	0.244909	0.246309	0.277177	0	agnostic
0.671869	0.315936	0.219919	0.250882	0.26269	0	agnostic
0.428246	0.200998	0.185479	0.164568	0.178556	0	agnostic
0.882173	0.772195	0.610872	0.73389	0.792703	1	agnostic
0.738986	0.478569	0.329393	0.428359	0.438745	0	agnostic
0.577123	0.278848	0.202138	0.203704	0.227717	0	agnostic
0.795327	0.502054	0.35668	0.512744	0.484761	0	agnostic
0.795327	0.502054	0.35668	0.512744	0.484761	1	agnostic
0.63354	0.306001	0.191428	0.204308	0.239451	0	agnostic
0.542585	0.230867	0.217747	0.219141	0.211349	1	agnostic
0.855405	0.725624	0.610872	0.678951	0.764268	0	agnostic
0.855405	0.725624	0.610872	0.678951	0.764268	1	agnostic
0.610281	0.521848	0.337441	0.333553	0.448724	1	agnostic
0.0816342	0.0583176	0.133331	0.108314	0.105352	0	agnostic
0.0816342	0.0583176	0.133331	0.108314	0.105352	1	agnostic
0.683199	0.44758	0.310401	0.350873	0.394092	0	agnostic
0.813094	0.527461	0.35244	0.446274	0.490494	0	agnostic
0.598555	0.289386	0.235197	0.236337	0.249825	0	agnostic
0.0932335	0.104101	0.140658	0.100676	0.11884	0	agnostic
0.525061	0.278639	0.225897	0.214836	0.235109	0	agnostic
0.627522	0.347016	0.228305	0.283203	0.284249	0	agnostic
0.237201	0.111879	0.190209	0.129749	0.13877	0	agnostic
0.849511	0.714296	0.610478	0.695124	0.76016	0	agnostic
0.849511	0.714296	0.610478	0.695124	0.76016	1	agnostic
0.704855	0.340779	0.250714	0.355345	0.303716	0	agnostic
0.621224	0.300465	0.233556	0.321051	0.265922	0	agnostic
0.639049	0.308564	0.244119	0.306921	0.273664	1	agnostic
0.647111	0.330725	0.236463	0.307962	0.28294	0	agnostic
0.516473	0.222283	0.192222	0.154353	0.191735	0	agnostic
0.324892	0.147713	0.191111	0.166121	0.156721	0	agnostic
0.444406	0.367146	0.371413	0.309828	0.352767	0	agnostic
0.645296	0.308295	0.189029	0.177763	0.237265	1	agnostic
0.600202	0.234565	0.198462	0.235851	0.210598	0	agnostic
0.0769492	0.0359948	0.140144	0.115526	0.101422	0	agnostic
0.346888	0.15335	0.166537	0.171087	0.153227	0	agnostic
0.68107	0.345369	0.247357	0.313249	0.298104	1	agnostic
0.743929	0.84837	0.586473	0.801319	0.817578	0	agnostic
0.743929	0.84837	0.586473	0.801319	0.817578	1	agnostic
0.743929	0.84837	0.586473	0.801319	0.817578	0	agnostic
0.475137	0.268177	0.204385	0.232975	0.222063	0	agnostic
0.658842	0.223179	0.220196	0.278691	0.220028	1	agnostic
0.518957	0.216595	0.191465	0.172776	0.190994	0	agnostic
0.158575	0.151635	0.158953	0.114004	0.140188	0	agnostic
0.852431	0.690668	0.610872	0.696099	0.748875	1	agnostic
0.396475	0.149075	0.146587	0.135517	0.145434	0	agnostic
0.845916	0.68598	0.540185	0.543336	0.698323	0	agnostic
0.396759	0.288714	0.20068	0.206016	0.223844	1	agnostic
0.868887	0.740691	0.540185	0.602029	0.736423	1	agnostic
0.868887	0.740691	0.540185	0.602029	0.736423	0	agnostic
0.417585	0.194573	0.209164	0.197906	0.185889	0	agnostic
0.396829	0.288714	0.200395	0.206016	0.223745	1	agnostic
0.330728	0.1206	0.159966	0.114599	0.135946	0	agnostic
0.765359	0.629048	0.335213	0.44819	0.546523	1	agnostic
0.765359	0.629048	0.335213	0.44819	0.546523	1	agnostic
0.720136	0.526662	0.303772	0.39532	0.45124	1	agnostic
0.219465	0.133553	0.155947	0.15877	0.138851	0	agnostic
0.402102	0.164477	0.135486	0.0990726	0.145112	0	agnostic
0.691658	0.324277	0.209412	0.22655	0.26093	0	agnostic
0.614057	0.262127	0.341793	0.420879	0.302396	1	agnostic
0.362618	0.135571	0.157141	0.137584	0.142732	0	agnostic
0.389383	0.147942	0.157322	0.138502	0.147815	0	agnostic
0.458861	0.189667	0.226148	0.221943	0.193154	0	agnostic
0.545658	0.260637	0.256018	0.253132	0.242875	0	agnostic
0.454257	0.204822	0.211602	0.224619	0.194878	1	agnostic
0.454257	0.204822	0.211602	0.224619	0.194878	1	agnostic
0.593687	0.296112	0.174648	0.158685	0.221841	0	agnostic
0.509095	0.311318	0.245581	0.304252	0.268705	0	agnostic
0.713748	0.420859	0.250072	0.360115	0.351632	1	agnostic
0.682435	0.343483	0.246177	0.296671	0.2945	0	agnostic
0.611047	0.420525	0.240817	0.33878	0.338137	1	agnostic
0.650096	0.314599	0.207425	0.217146	0.25206	0	agnostic
0.29113	0.119836	0.129198	0.0874211	0.125468	0	agnostic
0.547011	0.247061	0.205495	0.155201	0.208028	0	agnostic
0.412644	0.210773	0.189417	0.183136	0.18473	0	agnostic
0.0673754	0.0408508	0.130478	0.0825312	0.0987515	1	agnostic
0.795971	0.714283	0.609303	0.580228	0.743955	1	agnostic
0.412362	0.316519	0.347317	0.408238	0.323104	0	agnostic
0.897743	0.983481	0.614489	0.867711	0.880716	1	agnostic
0.21318	0.0825207	0.138723	0.0912676	0.115103	0	agnostic
0.0628834	0.0304281	0.134074	0.0977864	0.0976667	0	agnostic
0.602714	0.317746	0.230217	0.323261	0.272975	0	agnostic
0.0513256	0.205446	0.147087	0.0997535	0.150453	0	agnostic
0.74097	0.465591	0.357193	0.47275	0.451155	0	agnostic
0.459476	0.255113	0.213338	0.216439	0.216801	1	agnostic
0.602758	0.317746	0.227975	0.316438	0.271235	0	agnostic
0.634497	0.3527	0.263458	0.360763	0.312896	0	agnostic
0.428658	0.29822	0.201235	0.179654	0.2271	0	agnostic
0.588191	0.311502	0.228536	0.315709	0.267346	1	agnostic
0.588214	0.311502	0.227398	0.302007	0.265247	1	agnostic
0.581188	0.305445	0.199464	0.217896	0.241232	1	agnostic
0.594251	0.291041	0.242666	0.266817	0.256894	0	agnostic
0.509605	0.252864	0.191639	0.188983	0.207703	1	agnostic
0.509605	0.252864	0.191639	0.188983	0.207703	0	agnostic
0.509605	0.252864	0.191639	0.188983	0.207703	0	agnostic
0.534754	0.318919	0.234059	0.237838	0.261403	0	agnostic
0.648707	0.330963	0.247974	0.373926	0.296356	1	agnostic
0.799887	0.713102	0.610098	0.779863	0.76651	1	agnostic
0.872453	0.860826	0.587483	0.842582	0.831199	0	agnostic
0.19603	0.111906	0.12565	0.111481	0.12131	0	agnostic
0.27385	0.198751	0.195835	0.200785	0.178167	0	agnostic
0.660729	0.375601	0.269418	0.445125	0.341959	0	agnostic
0.064127	0.0305795	0.13519	0.0980982	0.0979503	0	agnostic
0.833667	0.767744	0.499243	0.551761	0.726221	1	agnostic
0.833667	0.767744	0.499243	0.551761	0.726221	0	agnostic
0.833667	0.767744	0.499243	0.551761	0.726221	0	agnostic
0.569037	0.284013	0.208556	0.261823	0.238544	0	agnostic
0.866994	0.723471	0.610601	0.817498	0.778682	1	agnostic
0.555011	0.268791	0.189908	0.149676	0.212125	1	agnostic
0.465662	0.236129	0.21194	0.216139	0.208077	1	agnostic
0.465662	0.236129	0.21194	0.216139	0.208077	1	agnostic
0.0979556	0.105679	0.155287	0.136745	0.125011	0	agnostic
0.643766	0.326	0.224363	0.254867	0.268768	1	agnostic
0.286032	0.115074	0.157686	0.124017	0.133003	0	agnostic
0.797944	0.603644	0.568463	0.592696	0.667162	1	agnostic
0.797944	0.603644	0.568463	0.592696	0.667162	1	agnostic
0.784706	0.426976	0.258255	0.363725	0.364002	1	agnostic
0.618753	0.309479	0.214837	0.234519	0.252828	0	agnostic
0.460257	0.364914	0.352891	0.468177	0.365965	0	agnostic
0.65779	0.476877	0.567283	0.310228	0.536058	0	agnostic
0.800022	0.598321	0.537622	0.36726	0.617722	0	agnostic
0.572333	0.25833	0.176289	0.130851	0.201789	0	agnostic
0.51465	0.223947	0.297667	0.165573	0.229488	0	agnostic
0.51465	0.223947	0.297667	0.165573	0.229488	1	agnostic
0.624367	0.291063	0.252112	0.291657	0.265102	0	agnostic
0.690341	0.349485	0.263945	0.344902	0.312295	1	agnostic
0.436956	0.175808	0.187102	0.132883	0.166965	0	agnostic
0.564295	0.373384	0.259734	0.443537	0.33038	0	agnostic
0.645568	0.368502	0.357264	0.347692	0.364296	1	agnostic
0.325503	0.134852	0.160289	0.127771	0.141375	0	agnostic
0.651412	0.318928	0.246583	0.32424	0.283022	1	agnostic
0.714236	0.372481	0.268149	0.417802	0.338861	0	agnostic
0.644044	0.422389	0.285217	0.399725	0.370664	0	agnostic
0.666872	0.314507	0.267219	0.289106	0.285679	0	agnostic
0.745014	0.424271	0.222987	0.270038	0.330572	1	agnostic
0.896749	0.908631	0.610552	0.820692	0.853474	1	agnostic
0.896749	0.908631	0.610552	0.820692	0.853474	1	agnostic
0.896749	0.908631	0.610552	0.820692	0.853474	1	agnostic
0.0977199	0.1066	0.161988	0.114004	0.125253	0	agnostic
0.0775197	0.0437196	0.139937	0.092543	0.101992	0	agnostic
0.784511	0.62931	0.49356	0.611075	0.649711	0	agnostic
0.0775242	0.0437196	0.139763	0.0944658	0.102067	0	agnostic
0.339037	0.155275	0.191907	0.145622	0.158436	0	agnostic
0.339037	0.155275	0.191907	0.145622	0.158436	0	agnostic
0.558342	0.253346	0.222908	0.229039	0.225133	0	agnostic
0.639813	0.294805	0.209409	0.227029	0.243598	1	agnostic
0.0859728	0.0369732	0.144555	0.128046	0.103418	0	agnostic
0.721718	0.378893	0.231726	0.35854	0.318527	0	agnostic
0.721845	0.363493	0.24779	0.302038	0.309315	0	agnostic
0.721845	0.363493	0.24779	0.302038	0.309315	0	agnostic
0.802802	0.714838	0.608856	0.59734	0.746394	0	agnostic
0.802802	0.714838	0.608856	0.59734	0.746394	1	agnostic
0.888157	0.814533	0.609485	0.847863	0.820989	1	agnostic
0.887381	0.862419	0.489437	0.770641	0.795207	0	agnostic
0.658807	0.303523	0.201664	0.160941	0.238427	0	agnostic
0.667014	0.314898	0.252247	0.298888	0.280871	0	agnostic
0.0684447	0.0400549	0.129611	0.0856572	0.0985994	0	agnostic
0.318852	0.188432	0.202073	0.13009	0.171469	0	agnostic
0.624192	0.295358	0.246493	0.276627	0.263284	0	agnostic
0.341284	0.120814	0.144655	0.116774	0.132827	0	agnostic
0.341284	0.120814	0.144655	0.116774	0.132827	1	agnostic
0.671567	0.468618	0.275554	0.486493	0.409671	0	agnostic
0.810724	0.736359	0.575017	0.784958	0.765786	1	agnostic
0.685395	0.346495	0.22452	0.2794	0.284972	0	agnostic
0.462755	0.205004	0.242504	0.230725	0.206089	0	agnostic
0.592571	0.293004	0.25178	0.356361	0.272167	0	agnostic
0.592571	0.293004	0.25178	0.356361	0.272167	0	agnostic
0.0527979	0.18081	0.135555	0.0935033	0.138954	0	agnostic
0.86943	0.792846	0.609969	0.849002	0.811832	1	agnostic
0.0630223	0.027719	0.127978	0.0935958	0.0957191	1	agnostic
0.660001	0.33224	0.215488	0.252268	0.268974	0	agnostic
0.559964	0.26048	0.209178	0.207779	0.221354	0	agnostic
0.559964	0.26048	0.209178	0.207779	0.221354	0	agnostic
0.559964	0.26048	0.209178	0.207779	0.221354	0	agnostic
0.639047	0.281053	0.200884	0.178496	0.228412	0	agnostic
0.900771	0.891777	0.608882	0.845923	0.849439	1	agnostic
0.614673	0.30745	0.247816	0.288217	0.271047	0	agnostic
0.363095	0.166078	0.212079	0.158432	0.170022	0	agnostic
0.0669528	0.0308445	0.142775	0.111981	0.100232	1	agnostic
0.702903	0.373835	0.249487	0.384131	0.325911	0	agnostic
0.265534	0.094921	0.166083	0.141153	0.129426	0	agnostic
0.544329	0.252272	0.262377	0.280758	0.244228	0	agnostic
0.435515	0.810165	0.509893	0.740136	0.754506	1	agnostic
0.435515	0.810165	0.509893	0.740136	0.754506	0	agnostic
0.448667	0.188478	0.176543	0.118912	0.167885	0	agnostic
0.599684	0.309043	0.221459	0.297914	0.261695	0	agnostic
0.599684	0.309043	0.221459	0.297914	0.261695	0	agnostic
0.675622	0.309076	0.247448	0.301503	0.276535	0	agnostic
0.394916	0.218207	0.211367	0.163892	0.192152	0	agnostic
0.33966	0.221275	0.201321	0.152219	0.18693	0	agnostic
0.52668	0.243131	0.241805	0.272035	0.23036	0	agnostic
0.52668	0.243131	0.241805	0.272035	0.23036	0	agnostic
0.52668	0.243131	0.241805	0.272035	0.23036	0	agnostic
0.457084	0.214673	0.241806	0.287552	0.215708	0	agnostic
0.457088	0.214673	0.241806	0.287552	0.215708	0	agnostic
0.0613439	0.0300329	0.129831	0.100909	0.0969413	0	agnostic
0.568344	0.293779	0.203453	0.250734	0.240111	0	agnostic
0.536545	0.25654	0.254564	0.253132	0.23989	0	agnostic
0.624822	0.318013	0.250176	0.352648	0.286172	0	agnostic
0.624822	0.318013	0.250176	0.352648	0.286172	0	agnostic
0.846977	0.579369	0.533021	0.612556	0.641679	1	agnostic
0.733959	0.471554	0.53497	0.385564	0.532438	1	agnostic
0.733959	0.471554	0.53497	0.385564	0.532438	0	agnostic
0.814025	0.669467	0.334463	0.420607	0.571693	0	agnostic
0.636192	0.313788	0.25794	0.331926	0.285132	0	agnostic
0.328815	0.169998	0.206643	0.192999	0.171665	0	agnostic
0.498	0.214291	0.220369	0.265825	0.207736	1	agnostic
0.240624	0.129579	0.204717	0.155589	0.150371	0	agnostic
0.854142	0.715859	0.563827	0.583977	0.730036	0	agnostic
0.606185	0.312989	0.225597	0.341476	0.270973	0	agnostic
0.805843	0.646792	0.563827	0.517963	0.680756	0	agnostic
0.514806	0.244693	0.18614	0.200792	0.203697	0	agnostic
0.814026	0.672668	0.332976	0.396538	0.569417	0	agnostic
0.546802	0.216953	0.209012	0.161492	0.19683	1	agnostic
0.546802	0.216953	0.209012	0.161492	0.19683	0	agnostic
0.532718	0.262675	0.235419	0.255311	0.23579	0	agnostic
0.749263	0.497347	0.533044	0.592058	0.580698	0	agnostic
0.797655	0.576502	0.532379	0.640601	0.640623	1	agnostic
0.450721	0.28935	0.241918	0.29488	0.25193	0	agnostic
0.774866	0.970138	0.588514	0.865463	0.86725	1	agnostic
0.43658	0.229358	0.178928	0.184685	0.190099	0	agnostic
0.509468	0.225214	0.244293	0.246307	0.219379	0	agnostic
0.681414	0.422068	0.357264	0.465407	0.41773	0	agnostic
0.382166	0.147951	0.162692	0.13982	0.149078	1	agnostic
0.589332	0.320036	0.246589	0.304063	0.277863	0	agnostic
0.589332	0.320036	0.246589	0.304063	0.277863	0	agnostic
0.830723	0.704236	0.537622	0.590917	0.712607	0	agnostic
0.467719	0.173946	0.154049	0.138961	0.158629	0	agnostic
0.774843	0.970138	0.588514	0.865463	0.867249	1	agnostic
0.383216	0.119563	0.338069	0.289593	0.20343	1	agnostic
0.562472	0.271473	0.191147	0.187353	0.217996	0	agnostic
0.720626	0.459667	0.357264	0.465407	0.444855	0	agnostic
0.720626	0.459667	0.357264	0.465407	0.444855	0	agnostic
0.562195	0.273466	0.262526	0.27663	0.255286	0	agnostic
0.664646	0.360976	0.349014	0.325915	0.353834	0	agnostic
0.351492	0.238013	0.214488	0.202333	0.203515	0	agnostic
0.505821	0.306107	0.250092	0.369237	0.275519	1	agnostic
0.555925	0.286776	0.167376	0.173251	0.214884	0	agnostic
0.236876	0.176693	0.211736	0.150935	0.168643	0	agnostic
0.349477	0.170388	0.140957	0.148046	0.15058	0	agnostic
0.349477	0.170388	0.140957	0.148046	0.15058	0	agnostic
0.636218	0.3481	0.348944	0.325789	0.34429	0	agnostic
0.668204	0.335805	0.257327	0.340584	0.299862	0	agnostic
0.559151	0.275713	0.265761	0.28556	0.258597	1	agnostic
0.442542	0.240125	0.260138	0.258279	0.230239	0	agnostic
0.421795	0.189546	0.222891	0.274699	0.195618	0	agnostic
0.616538	0.572232	0.303512	0.356864	0.468776	1	agnostic
0.616538	0.572232	0.303512	0.356864	0.468776	1	agnostic
0.362251	0.161891	0.179769	0.151732	0.158772	0	agnostic
0.634291	0.325353	0.237604	0.284803	0.276981	0	agnostic
0.540013	0.300868	0.358058	0.343913	0.317443	0	agnostic
0.453122	0.241312	0.338787	0.217806	0.256498	0	agnostic
0.564102	0.304394	0.338787	0.243128	0.299149	1	agnostic
0.383658	0.219031	0.191345	0.17836	0.187082	0	agnostic
0.634364	0.325353	0.23744	0.282174	0.276595	0	agnostic
0.457267	0.207538	0.229978	0.193855	0.199135	0	agnostic
0.712599	0.494421	0.352824	0.35588	0.448401	1	agnostic
0.712599	0.494421	0.352824	0.35588	0.448401	1	agnostic
0.453658	0.258626	0.237465	0.303516	0.236226	0	agnostic
0.329688	0.144442	0.191933	0.147583	0.154463	0	agnostic
0.545877	0.27795	0.261885	0.288836	0.257939	1	agnostic
0.760533	0.969193	0.588514	0.865772	0.866551	1	agnostic
0.810895	0.587482	0.534458	0.679244	0.654491	0	agnostic
0.0604844	0.0301247	0.135644	0.101139	0.0980067	0	agnostic
0.512652	0.267504	0.265727	0.250152	0.248038	1	agnostic
0.513966	0.243679	0.188227	0.161797	0.200059	1	agnostic
0.486214	0.231325	0.206796	0.168078	0.200348	0	agnostic
0.898561	0.966709	0.614094	0.855307	0.875035	1	agnostic
0.653354	0.307053	0.609603	0.304148	0.443499	0	agnostic
0.508865	0.255023	0.185824	0.200502	0.207818	0	agnostic
0.508865	0.255023	0.185824	0.200502	0.207818	0	agnostic
0.508865	0.255023	0.185824	0.200502	0.207818	0	agnostic
0.401862	0.175015	0.205218	0.213705	0.177748	0	agnostic
0.853703	0.699903	0.544324	0.726324	0.730941	1	agnostic
0.853703	0.699903	0.544324	0.726324	0.730941	1	agnostic
0.0481465	0.0303864	0.145228	0.13892	0.101635	0	agnostic
0.0481465	0.0303864	0.145228	0.13892	0.101635	0	agnostic
0.618674	0.270686	0.240488	0.272248	0.247624	1	agnostic
0.816331	0.691706	0.610478	0.690712	0.74685	1	agnostic
0.572546	0.401092	0.261942	0.350228	0.335574	1	agnostic
0.489454	0.327402	0.253475	0.239204	0.27149	0	agnostic
0.794005	0.618014	0.292258	0.281551	0.493503	0	agnostic
0.897509	0.940503	0.612949	0.860864	0.867269	0	agnostic
0.897509	0.940503	0.612949	0.860864	0.867269	1	agnostic
0.399855	0.259155	0.264523	0.344692	0.248771	0	agnostic
0.419131	0.224831	0.164618	0.163243	0.18115	0	agnostic
0.691688	0.379446	0.26481	0.329218	0.328077	0	agnostic
0.4664	0.205409	0.182736	0.178725	0.182217	0	agnostic
0.450814	0.19723	0.182736	0.178725	0.178389	0	agnostic
0.450814	0.19723	0.182736	0.178725	0.178389	0	agnostic
0.862158	0.875074	0.538788	0.733521	0.81191	1	agnostic
0.762128	0.607656	0.367991	0.479065	0.553539	1	agnostic
0.497047	0.247279	0.180407	0.185531	0.200654	1	agnostic
0.535029	0.272488	0.235431	0.243554	0.239342	1	agnostic
0.734095	0.536953	0.566877	0.585622	0.620824	1	agnostic
0.0452099	0.0287229	0.133259	0.105812	0.0971481	1	agnostic
0.680328	0.290045	0.332019	0.44169	0.320512	1	agnostic
0.4995	0.252441	0.178746	0.185531	0.202426	1	agnostic
0.694524	0.401782	0.265975	0.421253	0.354893	0	agnostic
0.694537	0.401782	0.264405	0.399146	0.351057	0	agnostic
0.552694	0.270875	0.240714	0.318396	0.249892	0	agnostic
0.321847	0.128116	0.22266	0.161248	0.157876	0	agnostic
0.526564	0.24444	0.235515	0.296711	0.231371	0	agnostic
0.143627	0.112244	0.137774	0.117914	0.123041	0	agnostic
0.295995	0.16945	0.2323	0.210927	0.179441	0	agnostic
0.673902	0.384982	0.265563	0.422984	0.343527	1	agnostic
0.900352	0.969982	0.614094	0.851887	0.87581	1	agnostic
0.848987	0.886684	0.613959	0.846044	0.847308	1	agnostic
0.179878	0.114056	0.134442	0.108549	0.123221	0	agnostic
0.530113	0.286378	0.221834	0.347591	0.252649	0	agnostic
0.39063	0.148613	0.340528	0.169932	0.205233	0	agnostic
0.530194	0.286378	0.217798	0.318731	0.247772	0	agnostic
0.444086	0.193164	0.136297	0.0991875	0.156541	0	agnostic
0.191249	0.113843	0.134841	0.109204	0.123612	0	agnostic
0.595988	0.318621	0.500634	0.340648	0.398301	0	agnostic
0.595988	0.318621	0.500634	0.340648	0.398301	1	agnostic
0.595988	0.318621	0.500634	0.340648	0.398301	0	agnostic
0.554606	0.275696	0.198801	0.267727	0.23093	0	agnostic
0.692645	0.400325	0.268926	0.357181	0.34632	1	agnostic
0.60647	0.326699	0.264674	0.294303	0.28871	1	agnostic
0.605295	0.316279	0.232804	0.280407	0.26819	1	agnostic
0.502223	0.251624	0.231453	0.225298	0.224448	1	agnostic
0.667425	0.359815	0.260713	0.321666	0.312449	1	agnostic
0.457517	0.240173	0.265836	0.273394	0.234702	0	agnostic
0.563918	0.303077	0.26712	0.331177	0.279257	0	agnostic
0.685314	0.393134	0.266571	0.427133	0.350178	1	agnostic
0.25083	0.113261	0.151982	0.124569	0.130103	0	agnostic
0.0631554	0.0323797	0.135644	0.100618	0.0985737	0	agnostic
0.747319	0.606191	0.319105	0.36307	0.508879	0	agnostic
0.594133	0.312429	0.228356	0.27141	0.262759	1	agnostic
0.246489	0.143586	0.119337	0.0952064	0.129508	0	agnostic
0.56813	0.285189	0.255171	0.25808	0.256495	0	agnostic
0.424521	0.237028	0.224559	0.289766	0.218622	0	agnostic
0.593151	0.308799	0.213828	0.264811	0.254351	0	agnostic
0.0762363	0.0373784	0.136699	0.110799	0.100833	1	agnostic
0.615104	0.32715	0.228893	0.309088	0.276345	1	agnostic
0.438633	0.23861	0.222597	0.301031	0.22047	0	agnostic
0.276559	0.177143	0.206822	0.237031	0.176393	1	agnostic
0.628506	0.33072	0.236959	0.343792	0.28664	0	agnostic
0.292104	0.261821	0.234762	0.223566	0.220693	0	agnostic
0.405538	0.250787	0.221683	0.356446	0.230255	0	agnostic
0.54456	0.310586	0.190329	0.265017	0.24387	0	agnostic
0.428035	0.273587	0.18458	0.24449	0.216678	0	agnostic
0.400555	0.253839	0.184398	0.239626	0.206136	0	agnostic
0.400555	0.253839	0.184398	0.239626	0.206136	0	agnostic
0.398356	0.171841	0.201767	0.173841	0.17184	0	agnostic
0.208651	0.13356	0.18859	0.192031	0.149294	0	agnostic
0.308289	0.170517	0.19481	0.203345	0.16857	0	agnostic
0.419975	0.203525	0.20226	0.273596	0.194641	1	agnostic
0.419975	0.203525	0.20226	0.273596	0.194641	1	agnostic
0.553597	0.308584	0.227248	0.330868	0.265366	1	agnostic
0.346375	0.182676	0.1821	0.23964	0.174042	0	agnostic
0.553632	0.308584	0.22705	0.330868	0.265289	1	agnostic
0.459624	0.238956	0.251078	0.254849	0.226817	0	agnostic
0.563798	0.301667	0.253134	0.319646	0.271353	0	agnostic
0.600236	0.327846	0.255804	0.316595	0.288074	0	agnostic
0.48719	0.239551	0.207529	0.277333	0.215294	1	agnostic
0.892072	0.937046	0.612873	0.686738	0.853122	1	agnostic
0.746937	0.489211	0.351688	0.439364	0.459294	0	agnostic
0.36301	0.159582	0.133186	0.11725	0.143039	0	agnostic
0.0579161	0.0298007	0.13513	0.0982388	0.0976209	0	agnostic
0.529823	0.253585	0.220221	0.236558	0.223795	1	agnostic
0.812288	0.652772	0.610601	0.766351	0.735663	1	agnostic
0.347612	0.207993	0.193607	0.170309	0.181201	1	agnostic
0.496937	0.25225	0.250822	0.255066	0.234774	0	agnostic
0.596426	0.316997	0.249873	0.301025	0.277585	0	agnostic
0.429444	0.190927	0.193911	0.222012	0.182404	0	agnostic
0.24155	0.107793	0.125523	0.0992296	0.120574	0	agnostic
0.764478	0.570085	0.567559	0.658212	0.653716	1	agnostic
0.44153	0.197	0.154465	0.149757	0.167114	0	agnostic
0.683191	0.490791	0.567559	0.571174	0.586387	1	agnostic
0.601075	0.336781	0.236564	0.316342	0.284882	0	agnostic
0.465058	0.210777	0.228758	0.243324	0.205354	0	agnostic
0.653181	0.386711	0.266371	0.200275	0.31357	1	agnostic
0.539198	0.29529	0.227433	0.239084	0.247221	1	agnostic
0.390989	0.17422	0.154909	0.143775	0.156703	0	agnostic
0.357384	0.168344	0.165881	0.15422	0.157302	0	agnostic
0.569365	0.247622	0.189617	0.224831	0.210915	1	agnostic
0.50815	0.270987	0.229167	0.253929	0.23617	0	agnostic
0.530511	0.284816	0.227011	0.252995	0.243046	1	agnostic
0.530511	0.284816	0.227011	0.252995	0.243046	1	agnostic
0.710209	0.53044	0.568217	0.53263	0.608177	1	agnostic
0.599218	0.32588	0.252987	0.341081	0.288839	0	agnostic
0.599218	0.32588	0.252987	0.341081	0.288839	0	agnostic
0.268873	0.124055	0.18903	0.144637	0.144542	0	agnostic
0.144829	0.146754	0.154761	0.110991	0.136956	0	agnostic
0.413135	0.188545	0.176086	0.177923	0.171582	0	agnostic
0.237526	0.120749	0.142967	0.129289	0.130206	0	agnostic
0.237526	0.120749	0.142967	0.129289	0.130206	0	agnostic
0.597034	0.296583	0.197623	0.240757	0.239535	0	agnostic
0.4026	0.197212	0.218119	0.226218	0.191854	0	agnostic
0.423398	0.234006	0.198354	0.246963	0.20388	1	agnostic
0.423398	0.234006	0.198354	0.246963	0.20388	0	agnostic
0.242658	0.122968	0.157501	0.124593	0.134134	0	agnostic
0.331355	0.161708	0.154365	0.132782	0.149342	0	agnostic
0.258531	0.120265	0.213797	0.176343	0.151806	0	agnostic
0.29408	0.159423	0.193365	0.17998	0.161591	1	agnostic
0.35802	0.203809	0.176796	0.201944	0.177727	0	agnostic
0.263005	0.141744	0.174424	0.15185	0.147049	0	agnostic
0.19694	0.104081	0.144654	0.111166	0.123264	0	agnostic
0.19694	0.104081	0.144654	0.111166	0.123264	0	agnostic
0.709492	0.690556	0.612177	0.581885	0.72863	0	agnostic
0.282162	0.16621	0.190377	0.227983	0.166856	1	agnostic
0.483087	0.307081	0.351112	0.319227	0.311482	1	agnostic
0.332079	0.172678	0.172794	0.13829	0.158554	0	agnostic
0.487595	0.300488	0.222947	0.263792	0.248415	0	agnostic
0.483236	0.307081	0.351112	0.319227	0.31149	1	agnostic
0.587079	0.382143	0.243921	0.322539	0.313471	0	agnostic
0.6955	0.467726	0.608761	0.471411	0.577879	1	agnostic
0.0450342	0.039013	0.155872	0.147605	0.106239	0	agnostic
0.407002	0.24421	0.184164	0.2086	0.199097	1	agnostic
0.25457	0.137819	0.112104	0.101706	0.126807	0	agnostic
0.0431541	0.122834	0.139029	0.153799	0.125957	0	agnostic
0.4974	0.275648	0.170031	0.232138	0.214323	0	agnostic
0.377208	0.181925	0.155323	0.144068	0.159099	0	agnostic
0.497391	0.275648	0.170031	0.232138	0.214322	0	agnostic
0.289608	0.236297	0.175435	0.192812	0.186751	0	agnostic
0.0583463	0.0881857	0.11835	0.113729	0.109791	0	agnostic
0.369177	0.228506	0.212455	0.208365	0.20009	0	agnostic
0.55898	0.344206	0.236247	0.306989	0.285387	0	agnostic
0.3224	0.191758	0.209275	0.192075	0.180556	0	agnostic
0.297381	0.166042	0.172049	0.13244	0.154348	0	agnostic
0.218957	0.189913	0.190515	0.250756	0.175527	0	agnostic
0.55885	0.381462	0.229164	0.309339	0.303319	0	agnostic
0.163785	0.0990085	0.13434	0.124372	0.119504	0	agnostic
0.757138	0.565654	0.537782	0.605844	0.62909	1	agnostic
0.307969	0.201401	0.14721	0.185426	0.164898	0	agnostic
0.265429	0.165354	0.340617	0.199277	0.210226	0	agnostic
0.250022	0.156157	0.159089	0.13928	0.146533	0	agnostic
0.470182	0.317759	0.344892	0.298522	0.31141	1	agnostic
0.300706	0.221501	0.185776	0.179074	0.183161	0	agnostic
0.399068	0.281325	0.186622	0.211026	0.216132	0	agnostic
0.790768	0.591627	0.535257	0.608964	0.646379	1	agnostic
0.694588	0.48198	0.608761	0.457493	0.585006	0	agnostic
0.694588	0.48198	0.608761	0.457493	0.585006	0	agnostic
0.694588	0.48198	0.608761	0.457493	0.585006	1	agnostic
0.523794	0.347181	0.348047	0.263184	0.328225	1	agnostic
0.299246	0.19121	0.190575	0.155918	0.170695	0	agnostic
0.724155	0.507407	0.608761	0.457493	0.603234	1	agnostic
0.306483	0.207151	0.183647	0.216082	0.180414	1	agnostic
0.264866	0.183174	0.169438	0.168538	0.161541	0	agnostic
0.138327	0.111852	0.112313	0.0978908	0.115987	0	agnostic
0.749662	0.540611	0.395312	0.438559	0.515985	0	agnostic
0.182509	0.107895	0.115719	0.0877345	0.11616	0	agnostic
0.152025	0.115171	0.123504	0.0998127	0.119794	1	agnostic
0.313223	0.142362	0.158568	0.161597	0.145564	1	agnostic
0.1138	0.0917231	0.11752	0.092924	0.110713	0	agnostic
0.415529	0.325626	0.176573	0.195515	0.2322	0	agnostic
0.156135	0.124048	0.157834	0.123319	0.131859	0	agnostic
0.422747	0.251906	0.234905	0.215287	0.221162	0	agnostic
0.0759535	0.071583	0.225633	0.17015	0.132676	0	agnostic
0.49044	0.284339	0.232501	0.241776	0.241705	1	agnostic
0.797075	0.787201	0.551164	0.695391	0.770808	1	agnostic
0.365788	0.180173	0.172634	0.170474	0.165094	0	agnostic
0.52526	0.34882	0.350164	0.311319	0.336806	1	agnostic
0.331398	0.188675	0.246001	0.32383	0.2039	0	agnostic
0.167609	0.121045	0.119289	0.106975	0.121435	0	agnostic
0.321944	0.200477	0.206461	0.223081	0.186008	0	agnostic
0.355202	0.201883	0.13279	0.1251	0.157715	1	agnostic
0.796026	0.668428	0.535803	0.471465	0.674	0	agnostic
0.783369	0.657059	0.535803	0.451726	0.663862	0	agnostic
0.783369	0.657059	0.535803	0.451726	0.663862	1	agnostic
0.857231	0.938247	0.614094	0.805245	0.861609	1	agnostic
0.491711	0.331845	0.351277	0.374861	0.333962	1	agnostic
0.52459	0.367689	0.351892	0.44185	0.367342	1	agnostic
0.52459	0.367689	0.351892	0.44185	0.367342	0	agnostic
0.511014	0.334035	0.184159	0.229852	0.247507	0	agnostic
0.428966	0.241994	0.224089	0.301578	0.22218	0	agnostic
0.414742	0.222884	0.154758	0.161566	0.177087	0	agnostic
0.296764	0.158642	0.213128	0.170441	0.166164	0	agnostic
0.761005	0.52506	0.608761	0.487651	0.621098	1	agnostic
0.0524671	0.0300691	0.132187	0.0963356	0.0969257	0	agnostic
0.543606	0.297464	0.248948	0.310772	0.265359	0	agnostic
0.523067	0.282191	0.24976	0.318607	0.257701	0	agnostic
0.423275	0.24537	0.229162	0.263013	0.221193	1	agnostic
0.405693	0.205599	0.140331	0.108528	0.161522	0	agnostic
0.219248	0.157021	0.186928	0.154049	0.154273	1	agnostic
0.423368	0.230547	0.224447	0.277043	0.214272	0	agnostic
0.399689	0.201511	0.224884	0.265914	0.199566	1	agnostic
0.443912	0.260175	0.223845	0.267224	0.227557	0	agnostic
0.60795	0.36862	0.184334	0.180969	0.264244	0	agnostic
0.696662	0.445443	0.18556	0.228298	0.317737	0	agnostic
0.355488	0.195112	0.196226	0.173684	0.177536	1	agnostic
0.0633791	0.0887525	0.120274	0.0896171	0.109009	0	agnostic
0.31017	0.143686	0.131798	0.106119	0.135151	0	agnostic
0.324571	0.141159	0.194179	0.19154	0.157293	0	agnostic
0.405737	0.187571	0.132495	0.122774	0.154147	0	agnostic
0.817546	0.899967	0.613959	0.846044	0.850806	1	agnostic
0.0415989	0.0317057	0.13735	0.140368	0.100411	0	agnostic
0.436563	0.274302	0.221989	0.312632	0.238255	1	agnostic
0.805324	0.720624	0.569354	0.573098	0.730962	1	agnostic
0.453624	0.279583	0.180554	0.191789	0.213645	0	agnostic
0.360917	0.220016	0.179505	0.145699	0.17994	0	agnostic
0.530797	0.30465	0.234911	0.288936	0.260245	0	agnostic
0.495804	0.279969	0.23276	0.237983	0.2395	0	agnostic
0.774266	0.641148	0.3683	0.334339	0.55462	0	agnostic
0.0379402	0.0295926	0.183495	0.221856	0.11361	0	agnostic
0.37925	0.255876	0.217784	0.258378	0.219539	0	agnostic
0.796145	0.578815	0.363233	0.491403	0.536088	1	agnostic
0.750751	0.477025	0.285972	0.36814	0.407688	1	agnostic
0.38767	0.158392	0.16761	0.123594	0.152853	0	agnostic
0.712435	0.39948	0.301161	0.427941	0.372229	1	agnostic
0.492736	0.186944	0.182801	0.16498	0.174773	0	agnostic
0.491565	0.326232	0.347854	0.309165	0.320228	0	agnostic
0.736012	0.506154	0.349683	0.473656	0.474063	1	agnostic
0.765312	0.747616	0.536864	0.744848	0.750237	1	agnostic
0.443467	0.199695	0.147967	0.170225	0.168078	0	agnostic
0.502736	0.225443	0.13176	0.149453	0.173477	0	agnostic
0.272781	0.151207	0.237903	0.197478	0.171983	0	agnostic
0.497796	0.255101	0.224548	0.231793	0.224088	0	agnostic
0.618426	0.39434	0.258285	0.389015	0.337854	0	agnostic
0.514464	0.245509	0.235849	0.252557	0.226654	0	agnostic
0.597469	0.320856	0.227577	0.283918	0.268505	0	agnostic
0.367862	0.133593	0.194639	0.143195	0.152362	0	agnostic
0.367862	0.133593	0.194639	0.143195	0.152362	1	agnostic
0.0366785	0.0217876	0.176298	0.149782	0.105778	0	agnostic
0.64527	0.352204	0.201044	0.282609	0.276598	0	agnostic
0.508249	0.23518	0.237494	0.286495	0.225781	0	agnostic
0.43724	0.21392	0.140133	0.121352	0.166721	0	agnostic
0.0632653	0.0765033	0.145261	0.143669	0.114143	1	agnostic
0.507959	0.251627	0.262246	0.279567	0.241986	0	agnostic
0.368818	0.297879	0.357194	0.335036	0.30464	0	agnostic
0.214543	0.118536	0.134921	0.11512	0.126058	0	agnostic
0.572496	0.29488	0.253104	0.284366	0.263985	0	agnostic
0.623803	0.355886	0.196876	0.251184	0.271897	0	agnostic
0.742265	0.747334	0.612177	0.667561	0.768605	0	agnostic
0.527863	0.330979	0.269095	0.41072	0.303622	1	agnostic
0.797383	0.649209	0.595127	0.498366	0.692918	1	agnostic
0.797383	0.649209	0.595127	0.498366	0.692918	1	agnostic
0.718289	0.468798	0.569141	0.464887	0.559081	1	agnostic
0.0365302	0.02172	0.173027	0.149313	0.105096	0	agnostic
0.689793	0.336471	0.207408	0.174122	0.260115	1	agnostic
0.689793	0.336471	0.207408	0.174122	0.260115	0	agnostic
0.363367	0.151952	0.135782	0.11689	0.141189	0	agnostic
0.497514	0.240053	0.257262	0.272588	0.233263	0	agnostic
0.52373	0.268371	0.182921	0.203473	0.213701	0	agnostic
0.0500886	0.18643	0.123192	0.0866387	0.137131	0	agnostic
0.533814	0.266783	0.257812	0.296867	0.251034	0	agnostic
0.86417	0.718205	0.610872	0.725944	0.766301	1	agnostic
0.698961	0.485875	0.247565	0.302934	0.381699	0	agnostic
0.616888	0.357032	0.49604	0.397923	0.430748	0	agnostic
0.616888	0.357032	0.49604	0.397923	0.430748	1	agnostic
0.616888	0.357032	0.49604	0.397923	0.430748	1	agnostic
0.863021	0.756708	0.489009	0.699817	0.735669	1	agnostic
0.689949	0.483832	0.248322	0.298722	0.379616	0	agnostic
0.805596	0.607031	0.609603	0.630895	0.69305	1	agnostic
0.334959	0.148687	0.194576	0.148675	0.156936	0	agnostic
0.648729	0.342971	0.276691	0.48692	0.330874	1	agnostic
0.0357093	0.0215468	0.175488	0.148096	0.105439	0	agnostic
0.504094	0.250656	0.258042	0.266313	0.238268	0	agnostic
0.506964	0.279163	0.187511	0.207846	0.219912	0	agnostic
0.249662	0.122932	0.145835	0.137934	0.132509	0	agnostic
0.240839	0.312118	0.202419	0.223231	0.230175	1	agnostic
0.492486	0.243878	0.258045	0.277195	0.235658	0	agnostic
0.846995	0.698725	0.610872	0.741345	0.757773	1	agnostic
0.868494	0.813744	0.595127	0.806529	0.811677	1	agnostic
0.66098	0.39512	0.355915	0.41076	0.39038	0	agnostic
0.499395	0.272819	0.196174	0.20823	0.219763	1	agnostic
0.60287	0.340442	0.196196	0.251604	0.262532	1	agnostic
0.605189	0.31958	0.254147	0.304185	0.281594	0	agnostic
0.562823	0.341	0.246334	0.373779	0.296564	0	agnostic
0.431136	0.20441	0.241502	0.258278	0.206916	0	agnostic
0.418655	0.201049	0.234525	0.189415	0.195845	0	agnostic
0.717195	0.684027	0.567619	0.580243	0.706753	1	agnostic
0.347808	0.145575	0.14819	0.12242	0.14214	0	agnostic
0.620709	0.369419	0.21144	0.188399	0.277219	0	agnostic
0.51789	0.218604	0.213259	0.206404	0.20213	1	agnostic
0.489579	0.201723	0.213259	0.209473	0.194098	0	agnostic
0.516632	0.311916	0.357194	0.328053	0.320029	0	agnostic
0.775691	0.599399	0.610659	0.659275	0.691225	1	agnostic
0.656735	0.363116	0.266273	0.378226	0.323769	1	agnostic
0.639761	0.383965	0.357194	0.422291	0.384304	0	agnostic
0.355559	0.140114	0.117575	0.114519	0.132622	0	agnostic
0.391631	0.159221	0.136791	0.125888	0.145408	0	agnostic
0.478486	0.233119	0.355295	0.337088	0.27441	1	agnostic
0.617265	0.365073	0.210105	0.181629	0.273348	0	agnostic
0.350743	0.168153	0.137138	0.107595	0.145743	0	agnostic
0.350743	0.168153	0.137138	0.107595	0.145743	0	agnostic
0.581753	0.318174	0.188494	0.221335	0.24375	1	agnostic
0.436865	0.226056	0.215442	0.158186	0.197922	0	agnostic
0.300499	0.140057	0.21545	0.214261	0.163824	0	agnostic
0.829579	0.705499	0.610872	0.757421	0.762047	1	agnostic
0.310973	0.207516	0.183812	0.141762	0.174121	0	agnostic
0.591809	0.361996	0.248911	0.316616	0.303666	0	agnostic
0.553001	0.290024	0.243656	0.280381	0.256305	0	agnostic
0.42199	0.258899	0.201557	0.295631	0.221037	1	agnostic
0.440871	0.19014	0.189419	0.143997	0.174162	0	agnostic
0.78084	0.591346	0.56838	0.556793	0.653818	1	agnostic
0.544982	0.292072	0.260683	0.305162	0.266653	1	agnostic
0.638673	0.362091	0.262571	0.372912	0.319774	1	agnostic
0.0616985	0.0386828	0.135317	0.0946139	0.0996538	0	agnostic
0.0616985	0.0386828	0.135317	0.0946139	0.0996538	1	agnostic
0.76798	0.570274	0.352781	0.458916	0.518251	1	agnostic
0.767981	0.570274	0.352781	0.458916	0.518251	1	agnostic
0.572327	0.273464	0.220551	0.272024	0.239198	1	agnostic
0.821916	0.38996	0.379426	0.46894	0.417371	1	agnostic
0.366135	0.270182	0.244343	0.268285	0.236333	0	agnostic
0.293435	0.139222	0.183789	0.129739	0.14791	0	agnostic
0.632181	0.338185	0.242512	0.279814	0.285215	0	agnostic
0.82195	0.38996	0.379426	0.46894	0.417373	1	agnostic
0.694027	0.37874	0.228794	0.29306	0.306955	0	agnostic
0.421357	0.182428	0.195401	0.179181	0.175348	1	agnostic
0.754257	0.496325	0.537622	0.41453	0.555917	1	agnostic
0.754257	0.496325	0.537622	0.41453	0.555917	0	agnostic
0.540935	0.202537	0.176795	0.112198	0.176138	0	agnostic
0.478537	0.256022	0.23651	0.208504	0.225435	0	agnostic
0.565838	0.34931	0.257057	0.334945	0.301	1	agnostic
0.704069	0.406903	0.357912	0.508923	0.416136	0	agnostic
0.551144	0.20504	0.198599	0.163802	0.188942	0	agnostic
0.411274	0.160091	0.152455	0.112948	0.14939	0	agnostic
0.504915	0.251233	0.348682	0.280391	0.275776	0	agnostic
0.747499	0.316373	0.225918	0.225832	0.266152	0	agnostic
0.474579	0.195337	0.351097	0.241134	0.241985	0	agnostic
0.474579	0.195337	0.351097	0.241134	0.241985	0	agnostic
0.792969	0.660251	0.521153	0.57068	0.675795	1	agnostic
0.749425	0.509575	0.610207	0.661507	0.636352	0	agnostic
0.662408	0.340451	0.192328	0.22437	0.260764	0	agnostic
0.662408	0.340451	0.192328	0.22437	0.260764	0	agnostic
0.476636	0.224693	0.24531	0.268361	0.220356	0	agnostic
0.57105	0.272827	0.191569	0.184833	0.218878	0	agnostic
0.652218	0.27366	0.251516	0.317322	0.260318	0	agnostic
0.687603	0.416453	0.343098	0.301418	0.383364	0	agnostic
0.868911	0.711668	0.476312	0.608557	0.694806	1	agnostic
0.313866	0.141022	0.164579	0.176457	0.147826	1	agnostic
0.414792	0.167478	0.160362	0.128151	0.155359	0	agnostic
0.414792	0.167478	0.160362	0.128151	0.155359	0	agnostic
0.460816	0.190105	0.155378	0.112911	0.162415	0	agnostic
0.26908	0.12693	0.151004	0.150499	0.136475	0	agnostic
0.68873	0.543528	0.359086	0.513537	0.506871	0	agnostic
0.865055	0.918438	0.614733	0.832214	0.857628	1	agnostic
0.820429	0.832799	0.614733	0.559422	0.800256	0	agnostic
0.838893	0.734425	0.610872	0.784651	0.779084	1	agnostic
0.421874	0.187827	0.185408	0.208751	0.177115	0	agnostic
0.421874	0.187827	0.185408	0.208751	0.177115	0	agnostic
0.610524	0.44525	0.303422	0.339209	0.383013	0	agnostic
0.0885002	0.102176	0.132633	0.0954235	0.116135	0	agnostic
0.47328	0.227936	0.16208	0.175052	0.1848	0	agnostic
0.457293	0.192522	0.159991	0.165938	0.168992	1	agnostic
0.457293	0.192522	0.159991	0.165938	0.168992	0	agnostic
0.457293	0.192522	0.159991	0.165938	0.168992	0	agnostic
0.320399	0.119861	0.156583	0.11416	0.134557	0	agnostic
0.394107	0.21855	0.217723	0.295187	0.207231	0	agnostic
0.421767	0.160838	0.165625	0.106422	0.152954	0	agnostic
0.342259	0.13314	0.213373	0.159814	0.157712	1	agnostic
0.643599	0.342298	0.344782	0.268512	0.331472	0	agnostic
0.798958	0.597396	0.567551	0.584462	0.661956	0	agnostic
0.700199	0.453679	0.26872	0.441674	0.391898	1	agnostic
0.625836	0.33136	0.244946	0.399841	0.297358	0	agnostic
0.424243	0.186699	0.21388	0.172832	0.182135	0	agnostic
0.788968	0.594243	0.567985	0.568874	0.657534	1	agnostic
0.413801	0.196306	0.188258	0.122837	0.173307	0	agnostic
0.590609	0.310555	0.225845	0.323261	0.266799	0	agnostic
0.590626	0.310555	0.225666	0.323261	0.266728	0	agnostic
0.43962	0.169027	0.239536	0.160781	0.182453	0	agnostic
0.609953	0.344404	0.228601	0.345204	0.289801	0	agnostic
0.694609	0.398468	0.344682	0.287223	0.371225	0	agnostic
0.63877	0.32275	0.257803	0.315871	0.28809	0	agnostic
0.639069	0.346758	0.163592	0.174117	0.245798	0	agnostic
0.425685	0.212598	0.241051	0.202974	0.204557	0	agnostic
0.226267	0.104311	0.159325	0.114072	0.127672	0	agnostic
0.726251	0.391783	0.270013	0.440074	0.355216	1	agnostic
0.649201	0.331982	0.266517	0.365947	0.30393	1	agnostic
0.644329	0.318893	0.266103	0.361121	0.295527	1	agnostic
0.490356	0.195917	0.191195	0.147589	0.17913	0	agnostic
0.410844	0.303925	0.239462	0.347883	0.26264	0	agnostic
0.55754	0.280938	0.159489	0.156272	0.207915	0	agnostic
0.743686	0.338612	0.254301	0.378973	0.309284	1	agnostic
0.48466	0.19228	0.162392	0.129196	0.167432	1	agnostic
0.687222	0.286915	0.251841	0.302965	0.267381	0	agnostic
0.596121	0.277392	0.196994	0.156675	0.221036	0	agnostic
0.892236	0.796001	0.610872	0.815825	0.811197	1	agnostic
0.0771088	0.0316769	0.144032	0.110668	0.100832	0	agnostic
0.481999	0.189662	0.188258	0.177896	0.178205	0	agnostic
0.481999	0.189662	0.188258	0.177896	0.178205	0	agnostic
0.706338	0.355154	0.26819	0.361753	0.320596	1	agnostic
0.278642	0.156776	0.143717	0.146568	0.144294	0	agnostic
0.731596	0.401228	0.251357	0.375066	0.343478	0	agnostic
0.500648	0.185644	0.2479	0.268792	0.204884	0	agnostic
0.590554	0.277488	0.206321	0.218092	0.230773	0	agnostic
0.634812	0.309096	0.204928	0.232403	0.249347	0	agnostic
0.889102	0.910117	0.609116	0.849761	0.855572	1	agnostic
0.737087	0.408407	0.357264	0.436787	0.408137	0	agnostic
0.7192	0.388941	0.251224	0.372253	0.334951	0	agnostic
0.39639	0.134037	0.172536	0.123856	0.14618	0	agnostic
0.390897	0.178395	0.25587	0.225336	0.195563	0	agnostic
0.855312	0.712144	0.567784	0.711747	0.744935	1	agnostic
0.654558	0.361034	0.35816	0.462769	0.377102	1	agnostic
0.68205	0.417982	0.349014	0.413623	0.403332	0	agnostic
0.554679	0.377238	0.266528	0.21006	0.304052	1	agnostic
0.67862	0.332074	0.251396	0.394683	0.302761	0	agnostic
0.625716	0.315592	0.215704	0.242322	0.257524	0	agnostic
0.552398	0.25044	0.154149	0.149858	0.192284	1	agnostic
0.511785	0.224153	0.192462	0.267981	0.203471	0	agnostic
0.511785	0.224153	0.192462	0.267981	0.203471	0	agnostic
0.511785	0.224153	0.192462	0.267981	0.203471	0	agnostic
0.511785	0.224153	0.192462	0.267981	0.203471	0	agnostic
0.551034	0.218295	0.171964	0.16727	0.186314	0	agnostic
0.656308	0.325853	0.250034	0.374564	0.294889	0	agnostic
0.733283	0.513019	0.568707	0.547405	0.600899	0	agnostic
0.792333	0.579387	0.568707	0.591961	0.652305	0	agnostic
0.792333	0.579387	0.568707	0.591961	0.652305	1	agnostic
0.656366	0.325853	0.249859	0.374564	0.294818	0	agnostic
0.600492	0.309536	0.214652	0.242322	0.252792	0	agnostic
0.78376	0.578527	0.363424	0.477794	0.533114	0	agnostic
0.69699	0.385226	0.226905	0.286069	0.309068	0	agnostic
0.0473659	0.0285131	0.134713	0.104038	0.0973149	0	agnostic
0.677446	0.3811	0.225762	0.294261	0.30621	0	agnostic
0.476123	0.253724	0.2196	0.26439	0.22418	0	agnostic
0.508631	0.275631	0.354263	0.306902	0.294913	1	agnostic
0.368953	0.135411	0.174587	0.12851	0.14663	0	agnostic
0.460928	0.183234	0.185243	0.131411	0.169955	0	agnostic
0.533341	0.259458	0.186834	0.144817	0.205538	1	agnostic
0.634109	0.364364	0.355915	0.361406	0.362357	0	agnostic
0.78057	0.68536	0.318229	0.285673	0.551389	0	agnostic
0.78057	0.68536	0.318229	0.285673	0.551389	0	agnostic
0.394915	0.166011	0.173023	0.129722	0.157722	0	agnostic
0.844651	0.853293	0.613399	0.756954	0.827424	1	agnostic
0.844651	0.853293	0.613399	0.756954	0.827424	1	agnostic
0.638492	0.362345	0.3505	0.333957	0.354942	0	agnostic
0.50429	0.269473	0.19558	0.300076	0.228018	0	agnostic
0.798876	0.530063	0.277386	0.271602	0.426466	1	agnostic
0.354325	0.191286	0.222528	0.251964	0.191309	0	agnostic
0.354325	0.191286	0.222528	0.251964	0.191309	1	agnostic
0.748969	0.415484	0.357711	0.525731	0.426989	0	agnostic
0.89814	0.970612	0.614094	0.848019	0.875672	1	agnostic
0.675016	0.336806	0.259802	0.411037	0.311061	0	agnostic
0.061009	0.0254157	0.154535	0.0987337	0.100231	0	agnostic
0.726626	0.476513	0.271427	0.264139	0.38345	0	agnostic
0.845894	0.853912	0.613399	0.751071	0.82719	1	agnostic
0.845894	0.853912	0.613399	0.751071	0.82719	0	agnostic
0.786303	0.484607	0.285505	0.49779	0.434041	1	agnostic
0.738645	0.462624	0.352986	0.464668	0.44568	0	agnostic
0.599471	0.22507	0.2338	0.24893	0.219906	1	agnostic
0.666944	0.342448	0.269417	0.340617	0.308813	0	agnostic
0.646097	0.309856	0.248531	0.329565	0.279316	0	agnostic
0.538448	0.246042	0.246682	0.255137	0.232224	0	agnostic
0.472127	0.237741	0.196984	0.201464	0.202569	0	agnostic
0.472127	0.237741	0.196984	0.201464	0.202569	0	agnostic
0.0685149	0.0309488	0.14136	0.10267	0.0995178	0	agnostic
0.641607	0.372861	0.358187	0.444546	0.381123	1	agnostic
0.736085	0.431749	0.357263	0.465245	0.427485	0	agnostic
0.638816	0.330205	0.214622	0.298247	0.272035	1	agnostic
0.705473	0.385464	0.229445	0.335652	0.317352	0	agnostic
0.708022	0.385981	0.228897	0.337972	0.317859	0	agnostic
0.291972	0.310086	0.206351	0.189581	0.229343	0	agnostic
0.610672	0.417119	0.241498	0.358392	0.339088	0	agnostic
0.689611	0.349444	0.300243	0.401851	0.33623	0	agnostic
0.507052	0.221367	0.249348	0.325219	0.227699	0	agnostic
0.702042	0.388356	0.249835	0.359338	0.331216	1	agnostic
0.400439	0.171255	0.246609	0.250433	0.192402	0	agnostic
0.522279	0.277208	0.235453	0.321978	0.249964	0	agnostic
0.522279	0.277208	0.235453	0.321978	0.249964	0	agnostic
0.0563657	0.037191	0.133854	0.0835121	0.0982986	0	agnostic
0.427079	0.23232	0.189985	0.182274	0.194241	1	agnostic
0.887625	0.92133	0.527526	0.716073	0.826177	1	agnostic
0.0949365	0.0359957	0.160547	0.154419	0.108029	0	agnostic
0.608797	0.341252	0.266476	0.329684	0.302218	1	agnostic
0.629086	0.35231	0.212471	0.323191	0.285585	0	agnostic
0.787166	0.615415	0.537622	0.582425	0.657982	0	agnostic
0.322342	0.154038	0.178463	0.166127	0.155435	0	agnostic
0.696508	0.568469	0.567353	0.585221	0.638341	0	agnostic
0.696564	0.568469	0.567353	0.589492	0.63895	0	agnostic
0.598558	0.346942	0.252387	0.347715	0.301091	0	agnostic
0.4228	0.195599	0.202512	0.207385	0.185321	0	agnostic
0.357729	0.179059	0.202374	0.206057	0.176113	0	agnostic
0.375702	0.176277	0.198007	0.176908	0.171856	0	agnostic
0.644376	0.30027	0.380663	0.369594	0.336761	1	agnostic
0.769081	0.479719	0.382115	0.491817	0.478006	0	agnostic
0.616646	0.363417	0.2417	0.184796	0.285895	0	agnostic
0.598873	0.466392	0.567757	0.26416	0.518452	0	agnostic
0.285075	0.102881	0.19515	0.136114	0.139068	0	agnostic
0.226556	0.0910937	0.130312	0.0864634	0.11573	0	agnostic
0.725141	0.481577	0.496802	0.557476	0.545257	1	agnostic
0.725141	0.481577	0.496802	0.557476	0.545257	1	agnostic
0.723596	0.496558	0.569921	0.549	0.590541	1	agnostic
0.0499261	0.0324998	0.190356	0.190598	0.114194	1	agnostic
0.8407	0.699873	0.568217	0.6509	0.730809	1	agnostic
0.322863	0.170974	0.206543	0.190509	0.171569	0	agnostic
0.473846	0.245608	0.263592	0.258975	0.235655	0	agnostic
0.435148	0.172104	0.18382	0.140723	0.165262	0	agnostic
0.793394	0.613671	0.363233	0.513732	0.562346	1	agnostic
0.793394	0.613671	0.363233	0.513732	0.562346	1	agnostic
0.793394	0.613671	0.363233	0.513732	0.562346	1	agnostic
0.793394	0.613671	0.363233	0.513732	0.562346	1	agnostic
0.484587	0.253487	0.216761	0.22101	0.218851	1	agnostic
0.484587	0.253487	0.216761	0.22101	0.218851	0	agnostic
0.459092	0.176168	0.348664	0.263165	0.233522	0	agnostic
0.580867	0.303958	0.176086	0.197921	0.229647	1	agnostic
0.391589	0.192469	0.22278	0.182374	0.186808	0	agnostic
0.391589	0.192469	0.22278	0.182374	0.186808	0	agnostic
0.69164	0.376603	0.258946	0.323619	0.323006	1	agnostic
0.330326	0.146866	0.159763	0.136581	0.146009	0	agnostic
0.585977	0.317415	0.229043	0.298085	0.268413	0	agnostic
0.585978	0.317415	0.229043	0.298085	0.268413	0	agnostic
0.80456	0.647669	0.537622	0.61171	0.681997	1	agnostic
0.80456	0.647669	0.537622	0.61171	0.681997	1	agnostic
0.645903	0.381964	0.356609	0.433536	0.384768	1	agnostic
0.289973	0.0963532	0.143483	0.0928235	0.122176	0	agnostic
0.209305	0.104348	0.133724	0.107797	0.121055	0	agnostic
0.416866	0.187819	0.235759	0.248152	0.196287	1	agnostic
0.731001	0.504798	0.35255	0.395485	0.462353	1	agnostic
0.280332	0.134183	0.201594	0.136216	0.150923	0	agnostic
0.557101	0.319905	0.328249	0.32791	0.314029	0	agnostic
0.386165	0.172638	0.232415	0.213399	0.184462	0	agnostic
0.148756	0.144481	0.139567	0.099435	0.13191	0	agnostic
0.794956	0.581609	0.57653	0.516428	0.646913	0	agnostic
0.343098	0.111152	0.164533	0.121629	0.134973	0	agnostic
0.343098	0.111152	0.164533	0.121629	0.134973	1	agnostic
0.724281	0.530402	0.248459	0.480167	0.438765	1	agnostic
0.548108	0.345362	0.608761	0.478182	0.488273	0	agnostic
0.315868	0.173447	0.1768	0.147103	0.160092	0	agnostic
0.570163	0.327759	0.324029	0.345369	0.319748	0	agnostic
0.629074	0.408816	0.349883	0.361865	0.38702	0	agnostic
0.656756	0.233765	0.20316	0.22124	0.212812	0	agnostic
0.719983	0.487548	0.349883	0.441965	0.455927	1	agnostic
0.656372	0.361658	0.257227	0.32081	0.311238	0	agnostic
0.633476	0.339177	0.573912	0.6172	0.49313	1	agnostic
0.615025	0.348624	0.230192	0.29975	0.287327	1	agnostic
0.221179	0.121204	0.138085	0.101805	0.126851	0	agnostic
0.830689	0.717959	0.609303	0.802866	0.772447	0	agnostic
0.558447	0.300446	0.262938	0.345203	0.277563	0	agnostic
0.390663	0.204769	0.215591	0.224874	0.193573	0	agnostic
0.504259	0.241774	0.242105	0.374238	0.240058	0	agnostic
0.195654	0.109044	0.163059	0.133537	0.130403	1	agnostic
[truncated: 3,029 more rows]
