# Supplementary material for: Prediction of ciprofloxacin resistance in hospitalized patients using machine learning
Source: Commun Med (Lond). 2023 Mar 28;3:43. doi: 10.1038/s43856-023-00275-z (PMC10050086; doi:10.1038/s43856-023-00275-z)
Supplement: Supplementary file 7 — Supplementary data 6 [file 43856_2023_275_MOESM7_ESM.xlsx]

## Sheet: SHAP_values_agnostic
Age.At.Culture.Time.Date	COPD	CRF	Charlson.Score	Chronic.Wound	Culture.Year	CumAnyUsage365	Dementia	Diabetes	Immunosuppression	Invasive.Procedure	Is.ER	Is.Meds.Sensitive	Is.Nosocomial	Length.Days.Current.Hospitalization	Length.Days.Hospitalized.Past.365.Days	N.Unq.Bacteria.Culture	Obesity	PrevAntiUsageBin181_365	PrevAntiUsageBin60	PrevAntiUsageBin61_180	PrevAntiUsageFamilyBin181_365	PrevAntiUsageFamilyBin60	PrevAntiUsageFamilyBin61_180	PrevAntiUsageOtherBin181_365	PrevAntiUsageOtherBin60	PrevAntiUsageOtherBin61_180	PrevAntiUsageOtherFamilyBin181_365	PrevAntiUsageOtherFamilyBin60	PrevAntiUsageOtherFamilyBin61_180	PrevAntiUsageSaneFamilyOtherAntiBin181_365	PrevAntiUsageSaneFamilyOtherAntiBin60	PrevAntiUsageSaneFamilyOtherAntiBin61_180	PreviouslyResistantOtherAntiSameFamilyBin180_365	PreviouslyResistantOtherAntiSameFamilyBin60	PreviouslyResistantOtherAntiSameFamilyBin61_180	PreviouslyResistantOtherFamilyBin180_365	PreviouslyResistantOtherFamilyBin60	PreviouslyResistantOtherFamilyBin61_180	PreviouslyResistantSameAnti	PreviouslyResistantSameAntiBin180_365	PreviouslyResistantSameAntiBin60	PreviouslyResistantSameAntiBin61_180	QuarterlyWeight	SlidingResAny30	SlidingResSame30	SlidingResUnits30	Times.Hospitalized.Past.365.Days	UnqAntibiotics365	Van.Walraven.Score
0.0466122	-0.00301209	0.00397	-0.00711077	-0.000763238	0.00840165	-0.000285336	0	-0.00750114	0.00750098	0.00020701	-0.00193941	-0.00979246	0.0208094	0.0341853	-0.0136847	0.011787	-0.00557917	0.000219834	-0.000260193	0.000369476	-0.000465153	-0.00948353	0.000135725	-0.00185679	0.00809226	-0.00322371	-0.000518454	-0.0085087	-0.00011846	0	-0.00193931	0	-0.00229158	-0.0327762	-0.00259049	-0.00434998	0.0213916	-0.000706	-0.00321519	-0.00576629	-0.121699	-0.0619144	0.0217094	0.0553695	0.022183	0.180523	-0.00115013	0.0129205	-0.000622902
-0.020382	-0.00353075	0.00931754	-0.00395398	-0.00306639	0.00628353	0	0.00401089	-0.00564397	0.00729291	0	0	-0.00840682	0.0194182	0.0128611	0	0.0112135	-0.00620002	0	0	0	0	-0.00765864	0.00298676	-0.00379076	0	0	0.00296758	-0.00475805	0	0	-0.0047451	0	0	0.614184	0	-0.00623834	-0.098384	0	0	-0.00904551	1.48355	-0.0402964	0.0156656	0.0474098	0.0145485	0.0426726	0	-0.0175233	0
-0.134083	-0.00231826	0.00239859	0.0673397	-0.000714048	0.00589013	0.00062791	0	-0.00528871	-0.131974	0	-0.00161484	-0.00660556	0.0131673	0.00619533	0.0078736	-0.0115216	-0.00409063	0	0	0.000433555	-0.000327075	-0.00858658	0.000604114	-0.00141093	0.00374004	-0.00289702	-0.000942066	-0.00770875	0	0	-0.00146261	0	-0.00162752	-0.0292754	-0.00321683	-0.00300751	0.01349	-0.000840256	-0.00254917	-0.00478295	-0.117483	-0.0575122	0.0157217	0.034681	0.0149827	-0.227825	0	0.00908063	-0.00498533
-0.000416256	-0.00370921	0.00445292	-0.00795822	-0.00033754	0.0073475	0.00692699	0	0.0514518	0.00863504	0	-0.00154097	-0.0113042	0.0219588	0.0199178	0.0111747	0.0135364	-0.00624044	0.000481748	-0.000159483	0.000337119	-0.000452646	-0.00763067	-0.000139263	-0.00125076	0.00863383	0.00502979	-0.000702446	-0.00725329	0	0	-0.0015862	0	-0.00220713	-0.0302373	-0.00188648	0.169159	0.0252041	0.00380739	-0.00339934	-0.00553669	-0.107696	-0.0542531	0.0225712	0.0524469	0.0157699	0.202432	0.00209939	-0.0378185	0.00448118
-0.144379	-0.00185542	0.00150387	-0.00378953	-0.000648885	0.00406152	0	-0.000182698	-0.00396278	0.00349326	0	-0.00154557	-0.00573061	0.0112534	0.00970969	-0.0146166	0.0065188	-0.00285645	0	0	0	0	-0.00832612	0	-0.00112898	0.00444389	-0.00173513	0	-0.00725689	0	0	-0.00172792	0	-0.001502	-0.0275189	-0.00287615	-0.00268122	0.0104052	-0.000939234	-0.00194701	-0.00430063	-0.106135	-0.0515119	0.0123554	0.0362432	0.0174745	-0.00398138	-0.00141003	0.00810873	-0.00139405
0.0474251	-0.00354286	0.00442846	-0.00706639	0.195697	0.00678324	0.00134223	-0.00416363	0.0470861	0.008201	0.000388374	-0.00159613	-0.0105376	0.0224919	0.0306269	0.00987732	-0.0460061	-0.00568412	0.000460686	-0.000324355	0.000304973	-0.000665087	-0.00917099	0.000264956	-0.00167074	0.0103194	-0.00360481	-0.000403339	-0.0084327	0	0	-0.00186959	0	-0.00216544	-0.0319915	-0.00218356	-0.0041147	0.0228876	-0.000685355	-0.00322184	-0.00582415	-0.119804	-0.0615342	0.0209454	0.0754764	0.0262271	0.22146	-0.0010429	0.0135009	-0.000522203
0.0474967	-0.00348163	0.00423851	-0.00725468	0.195583	0.00700685	0.00147319	-0.00396962	0.0466871	0.00826669	0.000411751	-0.00152429	-0.0103343	0.0227156	0.0308809	0.0100262	-0.0461567	-0.00558284	0.000224046	0	0.000485542	-0.000759808	-0.00908741	0.000215098	-0.00183087	0.0104042	-0.00321613	-0.000710327	-0.00869394	0.000151968	0	-0.00206117	0	-0.00241616	-0.031972	-0.00233693	-0.00440217	0.0229052	-0.000707522	-0.00371212	-0.00574675	-0.119691	-0.0617196	0.0208903	0.0757527	0.0265579	0.221262	-0.00089394	0.0136225	-0.00060603
0.0475646	-0.00338756	0.00402424	-0.0072753	0.196164	0.00673321	0.0012571	-0.00443616	0.0468838	0.00837998	0.000398376	-0.00163032	-0.0105188	0.0226209	0.0304682	0.00986248	-0.0458764	-0.00565296	0.000243275	-0.000443383	0.000211669	-0.000422798	-0.00941192	0.000306521	-0.00177064	0.010121	-0.0032614	-0.000628815	-0.00841001	-0.000238956	0	-0.00180118	0	-0.00221821	-0.0320333	-0.00231968	-0.00422381	0.0228569	-0.000587622	-0.00325326	-0.00592063	-0.119818	-0.061422	0.0208443	0.0757329	0.0263509	0.221402	-0.0010247	0.0135519	-0.000639894
-0.00600322	-0.00318426	0.00428054	-0.00771821	-0.000488533	0.00893234	0.00272074	0	-0.00754262	0.00860956	0	0.0259173	-0.0108626	0.0227313	0.0550968	-0.014746	0.0116227	-0.00580081	0.000406016	0	0.000218386	-0.000567465	-0.00909938	0.000283023	-0.00174846	0.00992475	-0.00323743	-0.000665414	-0.00819582	0	0	-0.00182314	0	-0.00250969	-0.0322798	-0.00259414	-0.00417843	0.0234084	-0.000575185	-0.00359161	-0.0057573	-0.119981	-0.0613231	0.0243832	0.0729293	0.0297354	0.121358	-0.00138549	0.0138201	-0.000761159
0.024383	-0.00269197	-0.0934996	0.139781	-0.000326347	0.00784844	0.000496995	0	0.0410362	-0.181021	0	-0.00203755	-0.00883586	0.0191323	0.0172515	-0.0173061	0.0104567	-0.00507759	0.000253873	-0.000286748	0.000586747	-0.00043942	-0.00887682	0	-0.00183599	0.00633795	-0.00264006	-0.000705574	-0.008199	0	0	-0.00162943	0	-0.00207804	-0.0317425	-0.00322558	-0.00353869	0.0193047	-0.000797671	-0.00316914	-0.00540458	-0.121505	-0.0602659	0.0228475	0.0556973	0.022783	0.188423	-0.00140498	0.0113874	0.0142509
-0.125226	-0.00209013	0.00305652	-0.00578412	-0.000489645	0.00621833	0.000406451	0	-0.0059056	0.00551146	0.000303393	-0.0015966	0.0198481	0.0144502	0.00979946	-0.0121303	0.0089887	-0.00459473	0	-0.000360665	0	-0.000609583	-0.00887492	0.000151103	-0.00171496	0.00424511	-0.00295682	-0.000377009	-0.00844569	-0.000165221	0	-0.00167554	0	-0.0019702	-0.0308119	-0.00317628	-0.0030942	0.0155214	-0.000933193	-0.00315672	-0.00517162	-0.121309	-0.0594205	0.0178436	0.0473932	0.0193389	-0.250702	-0.00158624	0.0100297	-0.00133537
0.0380809	-0.00289217	0.00428138	0.0978495	-0.000470282	0.00886911	0.000911125	0	-0.00708421	0.00741201	0	-0.00108618	-0.0102616	-0.0298211	-0.0222968	0.00265478	-0.0155191	-0.00532699	0.000509399	0	0.000446629	0	-0.00804219	0	-0.0013639	0.00494518	-0.00305472	0	-0.00759847	0	0	-0.00203204	0	-0.00204623	-0.0290005	-0.0023528	-0.00379383	0.0214587	-0.000281758	-0.00289629	-0.00522883	-0.109818	-0.0550756	0.0199068	0.0614157	0.0185782	-0.297305	0	0.0124715	0.00618344
0.037889	-0.00337536	0.00436667	0.0978881	0	0.00874107	0.000545074	0	-0.00696933	0.00742591	0	-0.00113884	-0.010328	-0.0297315	-0.0221739	0.00299592	-0.0154205	-0.00565794	0.000418381	0	0	-0.00067209	-0.00808882	0	-0.00169408	0.00464094	-0.00240099	-0.000251169	-0.00733507	0	0	-0.00154961	0	-0.00178284	-0.0296897	-0.00231324	-0.00361374	0.0218602	0	-0.00304658	-0.00543776	-0.109612	-0.0548988	0.0200823	0.0612635	0.0188219	-0.297734	0	0.0129612	0.00585516
0.038045	-0.00327816	0.00393479	0.099065	-0.000432935	0.00894738	0.000648493	0	-0.00718962	0.00750753	0	-0.00140196	-0.0100588	-0.0303072	-0.0223188	0.00272944	0.0110002	-0.00554134	0.000392757	0	0.000458711	-0.000388727	-0.00802615	8.41392e-05	-0.00198915	0.00450772	-0.00320805	-0.000710863	-0.00727093	0	0	-0.00158931	0	-0.00184768	-0.0295783	-0.0023394	-0.00351957	0.0217171	-0.000266215	-0.00320707	-0.00536828	-0.109962	-0.0549513	0.0202749	0.0608505	0.0188916	-0.299694	0	0.0125522	0.00586024
0.0185559	0.0517351	0.00412846	0.103461	-0.000563151	0.00931709	0.000670379	0	0.0477095	0.00807865	0.000291804	-0.00217983	-0.0105569	-0.0342232	-0.0414014	-0.0123105	0.0119875	-0.00575418	0.000241728	-0.00037421	0.00027517	-0.000667739	-0.00954999	0	-0.00195528	0.00819826	-0.00345648	-0.000573724	-0.00863525	-0.000161324	0	-0.00176534	0	-0.00239999	-0.0327981	-0.00279714	-0.00405654	0.0221319	-0.000725824	-0.00360474	-0.00604014	-0.124196	-0.0628355	0.0224619	0.0670641	0.0264328	0.205959	-0.00159357	0.0132868	0.00997483
0.0277816	-0.00321185	-0.108934	0.0468509	-0.0008594	0.00834972	0.000777675	-0.00313631	0.0479919	0.00866508	0	-0.00204532	-0.0109349	0.0224591	0.0217809	-0.0122068	0.0125925	0.133091	0	0	0.000302191	0	-0.00903975	0	-0.00182634	0.00668749	-0.00340569	-0.000690628	-0.00881701	0	0	-0.00212225	0	-0.00257251	-0.0325555	-0.0026208	-0.00389273	0.0232983	-0.000913703	-0.00354051	-0.00612456	-0.122129	-0.0620044	0.026298	0.0661222	0.0258924	0.0335824	-0.00141999	0.0134772	0.0130456
0.0148367	-0.00359149	-0.109226	0.0484296	0	0.00705291	-0.0097051	0.000689132	0.0517578	0.0089801	-0.00131798	-0.00214574	-0.011023	0.0224996	0.0157105	0.0130073	-0.050035	-0.00567978	0	0	0	0	-0.0081614	0	-0.00182634	0.00931863	0.0140471	0	-0.00717524	0	0	-0.000918451	0	-0.0027502	-0.0256497	0.124075	-0.00400362	0.0268045	0.00872154	-0.00289667	-0.00559994	-0.0900675	1.31719	0.0227733	0.0651336	0.0195125	-0.00351211	-0.00083442	-0.0165383	0.0317861
0.0155392	-0.00259977	-0.10993	0.0483983	0	0.00839702	-0.0101233	0	0.0517179	0.00873988	-0.00146355	-0.00095877	-0.011459	0.0218026	0.0145302	0.0123426	-0.0502562	-0.00610089	0.000609905	-0.00066356	0	-0.000732517	-0.00769452	0.000943345	-0.00130574	0.00994952	0.0143358	-0.00134255	-0.00749149	0	0	-0.00169501	0	-0.00212368	-0.0252665	0.123789	-0.00416854	0.0259753	0.00792074	-0.00345085	-0.00536322	-0.0914978	1.31698	0.023573	0.0648205	0.0202501	-0.00359673	-0.0013136	-0.0158965	0.0322846
0.0213692	-0.00347335	0.00476401	-0.00780726	-0.00068163	0.00878441	0.00357937	0	0.0511874	0.00913075	0	-0.00112674	-0.0117014	0.0224099	0.0172383	0.0244363	0.0131573	-0.00609038	0.000210772	0	0	-0.000407126	-0.00816289	0.000238391	-0.00111755	0.00990529	-0.00316458	-0.000682043	-0.00708386	0	0	-0.00156834	0	-0.00228607	-0.0298992	-0.00207366	-0.00414693	0.0251457	-0.000406227	-0.00318421	-0.00538704	-0.108606	-0.0544607	0.0221821	0.0882857	0.0218589	0.238973	0.00541335	0.0145981	-0.000476817
0.0397137	-0.0035466	0.00518947	-0.00821514	0	0.00767619	0.00175036	0	-0.00816309	0.00934437	0	-0.00171992	-0.0123015	0.0232874	0.0141447	0.00400418	0.0128445	-0.00639548	0.00100316	0	0	0	-0.00788595	0	-0.00123999	0.00934448	-0.00304582	0	-0.00672415	0	0	-0.00191657	0	-0.00224062	-0.0295119	-0.00247422	-0.00449386	0.0249664	0	-0.00296061	-0.00532102	-0.105647	-0.0541347	0.02353	0.0857925	0.0230895	0.0295646	0	0.0142601	0
0.0225633	-0.00334317	0.00518258	0.111913	0	0.00761239	0.00349281	-0.00363195	-0.0084169	0.00988395	0.000506611	-0.00151444	0.029576	0.0228635	0.0260066	0.00513922	0.0127311	-0.00572844	0	-0.000242163	0.000403564	-0.000724237	-0.00831714	0	-0.00120627	0.010422	-0.00324948	0	-0.00767157	-0.000472856	0	-0.00145029	0	-0.00254486	-0.0290337	-0.00172741	-0.00378516	0.0257622	-0.000353907	-0.00387854	-0.00542919	-0.106685	-0.0533542	0.0230463	0.0853454	0.0206304	0.244599	0	0.0152859	-0.00079542
-0.00262833	-0.00295291	-0.0963626	0.142512	0	0.00840762	-0.00212057	0	0.0425836	-0.189671	0	0	-0.00982669	-0.0266837	-0.0326276	0	0.0117621	-0.00533129	0	0	0	0	-0.00714227	0	0	-0.00935185	-0.00332279	0	-0.00687014	0	0	-0.00139678	0	-0.00161569	-0.0280095	0	-0.00271905	-0.0898824	0	-0.0028983	-0.00536362	1.41217	-0.0495841	0.0181346	0.0650723	0.0221403	0.0177854	0	-0.0433156	0.0108143
-0.079093	-0.00383106	0.00395614	0.162483	-0.000862828	0.00249085	-0.0033957	0	0.0477388	0.00814175	0	0	-0.0120809	-0.0320863	-0.0151065	0.0110084	-0.108204	-0.0059353	0	0.0619005	0	-0.00129938	0.634169	0	-0.0010531	-0.0102717	-0.00325834	0	0.608857	0	0	-0.00158096	0	-0.00233373	-0.0270573	-0.00207331	-0.00394395	-0.118767	0	-0.00357296	-0.00590716	-0.108538	-0.0537751	0.0104742	0.0962158	0.0223595	0.0464707	0.00248047	-0.0350527	-0.00508806
-0.0801458	-0.00309094	0.00265807	0.163513	0	0.00208472	-0.00293406	0	0.0486023	0.00994202	0	-0.000992571	-0.0111107	-0.0327936	-0.0161493	0.0119346	-0.108247	-0.00492258	0	0.0619675	0.00167996	-0.000943011	0.633766	0	-0.0021359	-0.0109608	-0.0029535	0	0.608302	-0.0007375	0	-0.00160423	0	-0.0022878	-0.0271693	-0.00181264	-0.00411319	-0.119002	-0.000571602	-0.00245216	-0.00624012	-0.109247	-0.0537262	0.0111271	0.0951515	0.0220492	0.0477003	0.00196348	-0.035003	-0.0050514
0.0105222	-0.00325864	-0.101156	0.156696	-0.000576726	0.00891854	0.00200634	0	0.0472958	0.00775827	0.000318913	-0.00179955	-0.0104604	0.020451	0.0210784	0.011225	-0.0704112	-0.00529867	0.000274496	-0.000550012	0	-0.000520455	-0.00929842	0	-0.00170161	0.00859307	-0.00312932	-0.00053252	-0.00834977	0	0	-0.00209342	0	-0.00231168	-0.0317863	-0.00279951	-0.00393526	0.0209413	-0.00076641	-0.00321454	-0.00583292	-0.121593	-0.0618865	0.0264505	0.0938866	0.0348394	0.0310925	0	0.01313	0.0495188
-0.171376	-0.00169921	0	-0.00330379	-0.000681468	0.00368691	0	0	-0.00461421	0.00366833	0	0	-0.00542852	-0.0181585	-0.0107236	-0.00958354	0.00701571	-0.00345049	-0.000553198	0	0	0	-0.00738234	0	-0.00101191	-0.0070061	-0.00228133	0	-0.00753289	-0.000333954	0	-0.00143407	0	-0.00169618	-0.0268718	-0.00295756	-0.00267257	0.0111364	-0.00104909	-0.00156897	-0.00480383	-0.106745	-0.052487	0.0107511	0.0580679	0.0243016	-0.00883005	-0.000605739	-0.0149173	0
0.0180496	-0.00316887	0.004157	-0.0074365	-0.00124062	0.00555068	0.000850386	0.00036367	0.0459112	-0.208302	-0.00277512	-0.00148057	0.0265969	0.0202756	0.0011596	0.0105567	-0.017858	-0.00587076	0	0.0320943	0	-0.000475967	0.330192	0.000719583	-0.00263967	-0.0130582	-0.00299327	-0.000356982	0.305426	0.000300423	0	-0.0015343	0	-0.00181205	-0.0284089	-0.00176911	-0.00328461	-0.106159	0	-0.0030921	-0.00560833	-0.112936	-0.0564352	0.0152504	0.0975212	0.0289878	0.0366938	0	-0.0264815	-0.00480893
-0.217183	-0.00198083	0.00204288	-0.00362751	0	0.00375223	0	0	-0.0044266	0.00355913	0	-0.00156411	-0.00524418	0.0113239	0.0128152	-0.0129465	0.00657695	-0.00399237	0	-0.000567502	0	-0.000690703	-0.00726711	0	-0.00131233	0.00470791	-0.00235984	0	-0.00700577	0	0	-0.00185493	0	-0.00159432	-0.0277937	-0.00267999	-0.0031151	0.0115318	-0.00119547	-0.00251733	-0.00450218	-0.107063	-0.0520638	0.0114722	0.0605932	0.0267786	-0.00948006	-0.00131352	0.00749833	-0.000629842
0.0373	-0.0034123	-0.112472	0.169369	-0.00116516	0.0076094	-0.00555193	0	-0.00668158	0.00871703	0.000894052	0	0.0290554	-0.0341857	-0.019826	0.0092898	0.0152011	-0.00564583	0	0	-0.000692782	0	-0.00878644	0	0	-0.0158498	-0.00408152	-0.00101069	-0.00738742	0	0	-0.000501185	0	-0.0023027	-0.0274329	-0.000515246	-0.00370904	-0.114223	0	-0.00201966	-0.00633585	1.6173	-0.0446319	0.0164464	0.100189	0.0258287	0.232673	-0.000720303	-0.01802	0.025004
0.0209554	-0.00379146	0.00473726	0.112266	-0.000612824	0.00746089	0.00257419	-0.00333236	-0.00844935	0.00943243	-0.000556655	-0.000945325	0.0292208	0.0231447	0.0154104	0.0035634	0.0124125	-0.00614379	0	0	0	0	-0.00752588	0	-0.00123591	0.0105779	-0.00344597	-0.000577272	-0.00747192	0	0	-0.00126853	0	-0.00259921	-0.0295259	-0.00159417	-0.00377928	0.0249837	0	-0.0030302	-0.00519518	-0.105886	-0.0532794	0.0226747	0.103721	0.0259909	0.249338	0.000496839	0.0151436	0
0.0417278	-0.00343547	0.00435842	-0.00766861	-0.000436502	0.00745172	-0.000783214	-0.00322272	-0.00800009	0.00839829	0.000364377	-0.00169729	-0.0109446	-0.0327124	-0.021455	-0.0057344	-0.0474962	-0.00606673	0	-0.000204123	0	-0.000294858	-0.00814956	0	-0.00154776	-0.0159503	-0.00310077	-0.00057721	-0.00745632	0	0	-0.0019734	0	-0.00228608	-0.0303037	-0.00242087	-0.00406916	0.0237619	-0.000370101	-0.0031006	-0.00522052	-0.110215	-0.0556993	0.0196543	0.100535	0.027056	0.219665	-0.00108201	-0.0132243	0
0.0415605	-0.00334808	0.00439485	-0.00750444	-0.000482273	0.00759302	-0.00080969	-0.00286147	-0.00794835	0.00823371	0	-0.00160343	-0.0111736	-0.0324969	-0.0214991	-0.00552014	-0.0473055	-0.00588677	0	0	0	-0.000336651	-0.00824075	0	-0.00164837	-0.0158252	-0.00310409	-0.000743572	-0.00746875	0	0	-0.00157405	0	-0.00213585	-0.0304068	-0.00204792	-0.00435119	0.0238298	0	-0.00330057	-0.00526555	-0.110295	-0.055719	0.0192339	0.100617	0.0265766	0.219632	-0.00115457	-0.0135171	0
0.0215294	-0.00342928	0.00451565	-0.00776342	0	0.00846303	0	0.000260768	-0.00862067	0.00889307	0.000304569	-0.00164157	-0.0116155	0.0222989	0.0190168	-0.00960071	0.0128686	-0.00598881	0	0	0.000340311	-0.00082043	-0.00790352	0	-0.0016569	0.00722407	-0.00285708	-0.000836653	-0.00751461	0.000267115	0	-0.00140632	0	-0.0020402	-0.030201	-0.00200944	-0.00428778	0.0246758	0	-0.00319517	-0.00532882	-0.108162	-0.0545956	0.0218857	0.104127	0.0271289	0.238128	-0.000605385	0.0141657	0
0.0456304	-0.00315483	0.00381866	-0.00706242	-0.000495749	0.00806361	-0.00478354	0.000435924	-0.00724661	0.00786245	0.000411894	-0.00162478	-0.0101811	0.0208361	0.0186996	0.016237	0.0122386	-0.00569565	0	-0.000345219	0.000416942	-0.000736395	-0.00920549	0	-0.00157859	-0.0126004	-0.00359652	-0.000620132	-0.00820441	0	0	-0.00185278	0	-0.00250414	-0.0324203	-0.00293799	-0.00396569	0.0224863	-0.000700857	-0.00370325	-0.00599882	-0.122962	-0.0622388	0.0190888	0.0958983	0.0344704	0.0313172	-0.000425674	0.00223138	-0.00890065
-0.0284184	-0.00247898	0.00303735	0.0734182	-0.000771732	0.00790239	-0.00354118	0	-0.00533421	-0.144523	0	-0.00201982	-0.00724078	-0.0226677	-0.0493008	0.002517	0.00797881	-0.00442877	0	0	0.000849498	0	-0.00840235	0	-0.00129703	-0.00928033	-0.00307848	-1.87413e-05	-0.00793261	0	0	-0.00191162	0	-0.00212606	-0.030287	-0.00285244	-0.00321534	-0.0625646	-0.000642687	-0.00260801	-0.0051843	-0.11757	-0.0565474	0.015065	0.0687554	0.0261997	0.155342	-0.000468307	-0.00806748	-0.00533245
0.0133301	-0.00316615	0.00405822	0.107012	0	0.0082304	0	0	-0.00731499	0.00859972	0	-0.00175502	-0.0110111	0.0221326	0.031171	-0.0102267	0.0124675	-0.00560495	0	0	0.000461811	-0.000931998	-0.00910426	0	-0.00169633	0.00752888	-0.00326696	0	-0.00827206	0	0	-0.00197834	0	-0.0023066	-0.0323496	-0.00258261	-0.00423003	0.0232045	0	-0.00328927	-0.00587872	-0.120071	-0.0609117	0.025025	0.097076	0.0308751	0.0371197	-0.000921643	0.0137449	0.0620245
0.0471987	-0.00325106	-0.108085	0.161072	-0.000556848	0.00847455	0.000476764	-0.00311386	0.0492511	0.00839795	-0.00196373	-0.00194598	-0.0104514	0.0231016	0.0504718	0.0170876	0.0126285	-0.00581394	0.000147597	0	0.00034498	-0.000250178	-0.00916016	0	-0.00200087	0.0113459	-0.0035772	-0.000821261	-0.00827533	0	0	-0.00176981	0	-0.00249441	-0.0324997	-0.00270499	-0.00433299	0.023408	-0.000618648	-0.00339639	-0.00562084	-0.118698	-0.0608999	0.0232804	0.0994903	0.0326771	0.222687	-0.000446716	0.0137672	0.0406197
0.0196139	-0.00310431	0.00472545	-0.00734098	-0.000685548	0.00924908	0.00274642	0	0.0493358	0.00822788	0.000237966	-0.00210126	-0.0104887	0.0224309	0.0430123	-0.00947046	0.011951	-0.00580158	0	-0.000237388	0.000335875	-0.000516627	-0.00955243	0	-0.00174929	0.00999802	-0.0033825	-0.000746607	-0.00815593	-9.88869e-05	0	-0.00200494	0	-0.0022203	-0.0327186	-0.00244926	-0.0043949	0.0229276	-0.000775839	-0.00355012	-0.00577118	-0.120938	-0.0617151	0.0250663	0.102895	0.0378367	0.226264	0	0.0139506	-0.000648578
0.0170693	-0.00306573	0.00443087	-0.00737506	-0.000671742	0.0088553	0.000558643	0	0.0485744	0.00811075	-0.00167325	-0.00178812	-0.0105205	0.0208738	0.0161356	-0.0098344	0.0119094	0.130341	0.000139559	-0.000421235	0.000389367	-0.000361612	-0.00927574	0	-0.00198014	0.00744384	-0.00303709	-0.000917447	-0.00858077	0	0	-0.00216477	0	-0.00221179	-0.0328048	-0.00265379	-0.0040016	0.0220914	-0.000948748	-0.00327663	-0.00579534	-0.12391	-0.0620371	0.0255521	0.093428	0.0332162	0.218591	-0.000711152	0.0129518	-0.000932674
0.00825108	-0.00272248	0.00311599	-0.00657198	-0.000450472	0.00687461	-0.00032693	0.000451303	-0.00691237	0.00632471	0	-0.0019845	-0.00854569	-0.0274523	-0.0567926	0.00156341	0.00940409	-0.00498802	0	-0.00062566	0.000714932	-0.000743791	-0.00909403	0	-0.00200926	-0.0138776	-0.00286371	-0.000701698	-0.00883216	0	0	-0.00209563	0	-0.00217793	-0.0306293	-0.00325667	-0.00363283	0.0169689	-0.000827316	-0.00280404	-0.0054804	-0.116547	-0.060841	0.0169264	0.0870751	0.0338789	0.0104297	0	0.00210468	-0.000535398
0.0446563	-0.00331108	0.00427722	0.045273	-0.000543721	0.00912286	0	0	-0.00777347	0.00807303	0.000256914	-0.00194205	0.0254192	0.0221982	0.0262798	0.00585606	0.0116923	-0.00575864	0	0	0.000261198	-0.00054617	-0.0096131	0	-0.00172455	0.0103453	-0.00331946	-0.000573888	-0.00853167	0	0	-0.00184602	0	-0.00241966	-0.0325232	-0.00253893	-0.00427806	0.0226764	-0.000724274	-0.00355109	-0.00585237	-0.121048	-0.0618208	0.024367	0.104015	0.0369521	0.215775	-0.000902149	0.0136299	-0.000625571
0.0150141	-0.00336563	0.00471475	-0.00794508	0	0.00868135	0.0027975	0	0.0525113	0.00886159	-0.00168835	-0.00140859	0.0279063	0.0227173	0.01644	0.0145837	0.0126605	-0.00617179	0	-0.000401054	0	-0.000835163	-0.00797313	0	-0.00140518	0.00971295	-0.00314835	-0.00069508	-0.00743196	0	0	-0.0017679	0	-0.00215538	-0.0301923	-0.00217185	-0.00415519	0.0248093	0	-0.00341677	-0.00548625	-0.108665	-0.0549069	0.0223177	0.104727	0.0272358	0.2318	0	0.0143334	0
-0.156661	-0.0020157	0.00340343	-0.00582534	-0.000389926	0.0080835	0	0	-0.00593817	0.00565294	0.000137018	-0.00148177	0.019895	-0.0258124	-0.0434883	-0.0102438	0.00906151	-0.00451066	0	-0.00024192	0.00028502	-0.000363919	-0.00855626	0	-0.00121252	0.00485858	-0.00258386	-0.000655065	-0.00820953	0	0	-0.00181303	0	-0.00190408	-0.0302003	-0.00254349	-0.00374413	0.0157409	-0.000498425	-0.00279119	-0.00512752	-0.117409	-0.05979	0.0185735	0.0784673	0.0290074	0.170758	-0.00131337	0.0102695	-0.000343321
-0.178833	-0.00319448	0.00431072	-0.00717866	-0.000619111	0.009231	-0.000233043	0	-0.00681987	0.00738954	0	-0.00179904	0.024418	-0.0305701	-0.0467749	-0.0112648	0.0115043	-0.00512682	0.000517609	-0.000376086	0.000195582	-0.000467756	-0.00911094	0.00016695	-0.00172121	0.00556102	-0.003118	-0.000403881	-0.00837545	0	0	-0.00199933	0	-0.00240628	-0.0326737	-0.00284948	-0.00423927	0.0193723	-0.000726062	-0.00324663	-0.00578833	-0.127032	-0.0630744	0.0205397	0.0911778	0.0314212	0.198231	-0.00171094	0.0123206	-0.000361784
-0.0202684	0.0584316	0.00698943	0.145063	-0.00816874	0.00515543	-0.00642281	0	0.0445069	-0.192958	0	0.00402774	-0.012363	0.0158983	0	0.02661	0.0131445	0	0	0	0	0	0	0	0	-0.0115749	0.0323345	0	-0.00951581	0	0	0	0	0.00449465	0.53721	0	0	-0.112307	0.011232	0	0	1.2144	0.973457	0.0135875	0.0827366	0.0172927	0.0317954	0	-0.0494766	0.00475755
0.0136474	0	-0.0887868	0.0352312	0	0	0	0	0.0444161	0.0088803	0	0	-0.0124559	-0.0254187	-0.0115952	0	-0.0204873	0	0	0	0	0	0	0.00259419	0	-0.0114789	0.0128686	0	0	0	0	0	0	0	0.504933	0.0609494	0	-0.104853	0	0	0	1.19595	0.906861	0.01098	0.0780961	0.0157976	0.10972	0	-0.0199911	0
0.0381257	-0.00344859	0.00456116	-0.00782107	-0.00064642	0.00896613	0.000440446	0.000337282	-0.00783724	0.00842002	0	-0.00146229	-0.0108172	-0.0337461	-0.0247455	0.00236926	0.0120532	-0.00601509	0	0	0.000574871	-0.000570393	-0.00803197	0	-0.00135114	0.00796448	-0.00311796	-0.000813916	-0.00724039	0	0	-0.00196849	0	-0.00219919	-0.0305708	-0.00234121	-0.00453082	0.0237056	-0.000252412	-0.00319371	-0.00529448	-0.111478	-0.0557131	0.0227104	0.0638236	0.0186849	0.160576	0	0.0139348	-0.0108867
0.0147626	-0.00285496	0.00366778	-0.00678456	-0.000588921	0.00821417	0.000215784	0	-0.00658121	0.0069633	0	0.0242868	-0.00915155	0.0181757	0.0264386	-0.00981986	0.010554	-0.0053164	0.000199517	-0.000235098	0.000370623	-0.000738189	-0.00937011	0	-0.00157852	0.00525664	-0.00282923	-0.000616894	-0.0084846	0	0	-0.00207849	0	-0.00215847	-0.0314461	-0.00295113	-0.00368795	0.0197601	-0.000698844	-0.00292128	-0.00555071	-0.119024	-0.060847	0.0198829	0.0614586	0.0281564	-0.120558	-0.000997854	0.0126273	-0.000757984
0.039235	-0.00300736	0.00397036	-0.00715199	-0.000597924	0.00839632	-0.00326774	0.000227782	0.0438134	0.00753415	0	-0.0017583	0.0236948	0.0203451	0.0304228	0.0246131	0.01167	-0.00523182	0.000234571	0	0.000343677	-0.000588774	-0.00927776	0	-0.00177097	-0.0184896	0.00499357	-0.000618301	-0.00864286	0	0	-0.00201253	0	-0.00223803	-0.0328032	-0.00266544	-0.00413386	-0.100501	0.00845456	-0.00324379	-0.00578656	-0.120744	-0.0612236	0.0172792	0.0678598	0.0275413	0.158431	-0.000498963	-0.0250064	-0.0101386
0.00883868	-0.00251431	0.00346839	-0.00700392	-0.000386508	0.00644542	0.00607624	0	-0.00670669	0.0068613	0	-0.00196226	-0.00934377	-0.0300094	-0.0648013	0.00160273	0.010454	-0.00505184	0.000377507	0	0.000444273	-0.000663134	-0.00982214	0	-0.00189476	-0.0135245	-0.00324982	-0.000651657	-0.00903267	-0.000317427	0	-0.00178595	0	-0.00224908	-0.032268	-0.00290847	-0.00386624	0.0193153	-0.000469307	-0.00358099	-0.00599717	-0.123635	-0.0624614	0.0172063	0.0603233	0.0247402	0.00939644	-0.000549137	0.0025852	-0.000792686
0.00956859	-0.00277616	0.00340053	-0.00663938	-0.000505693	0.0084002	0	0.000181011	-0.00666521	0.00684094	0.000193766	0.0252765	-0.00922466	0.0184128	0.0469104	-0.00932247	0.0105874	-0.00543386	0.000139779	-0.000298935	0.00038978	-0.000619841	-0.00923528	0.000140196	-0.00164195	0.0052058	-0.00287744	-0.000697569	-0.00844013	-0.000260615	0	-0.00179522	0	-0.00175988	-0.031214	-0.00277527	-0.00366253	0.0198479	-0.000651933	-0.00296242	-0.00557238	-0.118154	-0.0608808	0.0200625	0.0640975	0.030389	-0.121238	-0.000701913	0.0125113	-0.000617448
0.00771628	-0.00290716	0.00346576	-0.00614643	-0.000538977	0.00624023	0.00566591	0	-0.0064725	0.00643639	0	-0.00174175	-0.0082732	-0.0269241	-0.0584356	0.00212928	0.00949738	-0.0049614	0	-0.000536046	0	-0.000235037	-0.00944228	0	-0.00218048	-0.0132918	-0.00299147	-0.000321961	-0.00871907	0	0	-0.00214579	0	-0.00183918	-0.030554	-0.00299956	-0.00373505	0.0169128	-0.000627819	-0.00304607	-0.00520236	-0.116471	-0.0605893	0.0176525	0.0562583	0.0243341	0.0086164	0	0.00215047	-0.000509484
0.00423839	-0.00386652	0.00466677	-0.00791483	0	0.00698681	-0.00291172	0	0.0525608	0.00876776	-0.00092268	-0.00188056	-0.0110186	-0.0355513	-0.0614227	0.0125075	0.0141698	-0.00582421	0.000691896	0	0	-0.00100693	-0.00857895	0	0.0120592	-0.0177543	-0.00354881	-0.00129122	-0.00823548	0	0	-0.00192015	0	0.262466	-0.0316072	-0.00246721	0.177535	-0.111083	0	-0.00304528	0.404504	-0.1161	-0.0600276	0.0191622	0.0685281	0.0254221	0.0329711	0.00398889	-0.0603435	0
0.0148494	-0.00289657	-0.104716	0.0442719	-0.000683457	0.00860154	-0.013654	-0.000242326	0.047842	0.00807618	-0.00131071	-0.00178753	-0.010316	0.0215891	0.0185488	0.0179903	-0.0167983	0.129304	0.000309558	-0.000417141	0.000532723	-0.00111094	-0.00934539	0	-0.00150745	-0.0324119	-0.00315831	-0.000655486	-0.00850215	0	0	-0.00174724	0	-0.00214187	-0.032928	-0.00274565	-0.00455992	-0.104199	-0.000476485	-0.00355109	-0.00564106	-0.121833	-0.0617797	0.0177556	0.070882	0.0280315	0.102938	-0.000441526	-0.0358794	-0.00050004
0.0118197	-0.00313441	0.00396858	-0.00717803	-0.00063291	0.00876265	0.00202636	0	-0.00763609	0.0077339	0	-0.00205928	-0.0103632	0.0205439	0.0153493	0.00581002	0.0116798	-0.00546936	0.000397236	-0.000398195	0.000325079	-0.000595457	-0.00940556	0	-0.00172758	0.010404	-0.00330093	-0.000826975	-0.00848505	0	0	-0.00190821	0	-0.00237015	-0.0323178	-0.0030747	-0.00405781	0.0210841	-0.000938714	-0.0031694	-0.00572481	-0.123856	-0.06185	0.0258484	0.0638351	0.0254754	0.106075	-0.00072219	0.012976	-0.000874721
-0.176855	-0.00285689	0.00390062	-0.00652477	-0.000533588	0.0090271	-0.000430816	0	-0.00687813	0.00721043	0.000289355	-0.00155046	0.0235119	-0.0300427	-0.0467781	-0.011482	0.0109437	-0.0054268	0	0	0.000395522	-0.000712001	-0.00898619	0	-0.00177611	0.00577531	-0.00341463	0	-0.00872345	0	0	-0.00219199	0	-0.00199741	-0.0326904	-0.00288828	-0.00401258	0.0189757	-0.000574503	-0.00348825	-0.00550793	-0.126853	-0.0628461	0.0200717	0.0585962	0.0216228	0.157377	-0.0018326	0.012114	-0.000463076
0.0431287	-0.00311464	0.00404753	0.0443076	-0.000557579	0.00807344	-0.00191506	0.000204815	-0.00747256	0.00792555	0.000195323	-0.00170214	0.0244953	-0.0314801	-0.014434	-0.000344216	0.0115701	-0.00555803	0.000224209	-0.000400916	0.000404767	-0.000542485	0.126774	0	-0.00177866	-0.0199741	-0.00334135	-0.000731229	0.101172	0	0	0.0514611	0	-0.00224468	-0.0308312	-0.00245383	-0.00408159	0.0222491	-0.00043183	-0.00325987	-0.00560001	-0.118434	-0.0596538	0.0210175	0.0685431	0.0259761	0.155545	-0.000762787	-0.0262975	0
0.0201494	-0.00429259	0.00444688	-0.00710352	-0.000512016	0.00667855	-0.00507883	0.000812139	-0.00815487	0.00804188	-0.000406559	-0.00108664	0.0273172	-0.0315717	-0.0289828	0.0239072	0.0150677	-0.00566321	0	0	0	-0.000539264	-0.00755031	-0.000192624	-0.00142133	-0.0256449	-0.00322694	0	-0.00755454	-0.000630053	0	0	0	-0.00303209	-0.0280924	-0.00143235	-0.00399692	-0.106318	-0.000527091	-0.00343385	-0.00559842	1.60861	-0.0485421	0.016573	0.0656483	0.0194594	0.169268	-0.00108873	-0.0182325	0
0.0164698	-0.00231336	0.00320085	-0.00624105	-0.00064785	0.00654016	0.000136339	-0.000242197	-0.00620826	-0.160773	-0.000215912	-0.00184123	-0.00833436	-0.0267638	-0.0296267	0.00305112	0.00949813	-0.00512596	0	0	0	-0.000221418	-0.0090014	0	-0.00154317	0.00530944	-0.00308625	-0.000633765	-0.00840268	0	0	-0.00221969	0	-0.00191007	-0.0308722	-0.0031683	-0.00345336	0.0174988	-0.000663351	-0.00306983	-0.00557868	-0.121219	-0.0601883	0.019618	0.052145	0.0213714	0.0137732	-0.000593979	0.0105549	0.000715651
0.00503287	-0.00247821	0.00368351	-0.00661673	-0.000505111	0.00804553	0.000692048	0	-0.0066381	0.00682179	0.000227775	0.0237772	0.0231042	0.0181548	0.0200603	-0.010305	0.0104557	-0.00535166	0.00020995	-0.000180836	0.000513113	-0.000581611	-0.00935349	0.000119982	-0.00157519	0.00544263	-0.00293909	-0.000865188	-0.00858822	-0.000247164	0	-0.00203129	0	-0.00210155	-0.031457	-0.00303072	-0.00400204	0.0197263	-0.000640158	-0.00297953	-0.00577454	-0.11889	-0.0609555	0.0200779	0.0622706	0.02588	-0.144508	-0.00128759	0.012511	-0.000442641
0.0157852	-0.00318676	-0.105422	0.0436247	-0.00052503	0.0085653	0.00110893	0	0.0469246	0.00786195	0	-0.00195412	0.0249381	0.0215954	0.00326466	-0.00867054	0.011359	-0.00562725	0.000327971	-0.000249651	0.000443612	-0.000671864	-0.00968646	0	-0.00206659	0.00908108	-0.00318609	-0.000624189	-0.00862439	0	0	-0.00204642	0	-0.00229976	-0.0331064	-0.00258855	-0.00445605	0.0222518	-0.000710297	-0.00350422	-0.00591925	-0.122371	-0.062285	0.0241242	0.0662727	0.0274011	0.171192	-0.000904028	0.0134441	-0.0104457
0.00507424	-0.00410995	0.00353607	-0.00985371	0.00150792	0.00554585	-0.00632739	0.000536511	0.0506364	0.0107817	-0.0018494	-0.00170836	0.0275007	-0.0314322	-0.0297185	0.00108761	0.0157455	-0.00537604	0	0	0	0.00176699	-0.00718611	0.000691258	-0.00209885	-0.0165384	-0.00352636	0	-0.00503501	0	0	0.000686212	0	-0.00212409	0.645842	-0.00234344	-0.00477235	-0.103305	-0.000682717	-0.00294609	-0.00373806	1.55962	-0.0421384	0.017851	0.0615837	0.0181634	0.104794	0	-0.0613979	0
0.00499578	-0.00297156	0.00382624	-0.00678173	-0.000723262	0.00858025	0.000975139	0.00027861	-0.00696029	0.00691027	0.000223138	-0.00201561	0.0229288	0.0186551	0.0269304	-0.0110803	0.0107885	-0.00521399	0.000349486	-0.000356543	0.00064687	-0.000463315	-0.00901763	0	-0.00178177	0.00736924	-0.00294292	-0.000781552	-0.00843394	0	0	-0.00207017	0	-0.00233457	-0.032124	-0.00294921	-0.00406449	0.019784	-0.000832605	-0.00318707	-0.00580909	-0.122473	-0.0608767	0.021907	0.0609949	0.0234607	0.163496	-0.000504973	0.0119937	-0.000902695
0.0397346	0.0569356	0.0046767	-0.00782138	-0.000606603	0.00855036	0.000834571	0.000572544	-0.00841934	0.00891712	0	-0.00137855	0.0277084	0.0224968	0.011557	0.0101846	0.0131956	-0.00576539	0.000241693	0	0.000543009	-0.000617906	-0.0082098	0	-0.00190836	0.00910588	-0.00339981	-0.000989745	-0.00707054	0	0	-0.00186786	0	-0.00211002	-0.0301214	-0.00216171	-0.00383267	0.0246534	-0.0002194	-0.00316857	-0.00520371	-0.109368	-0.0552459	0.0228897	0.0685884	0.0195008	0.173025	0.00440079	0.014369	0
-0.000923048	-0.00164245	0.00403257	-0.00731299	-0.00164395	0.00740086	-0.000320295	0	0.0500252	0.00977912	-0.00195739	0.000410864	-0.0118723	-0.0294184	-0.0343683	0.00921278	0.0162243	-0.00479074	-0.00230238	-0.000934797	0.00211509	0.000182707	-0.00596406	0.0010167	0.00968639	-0.00792182	-0.0012763	-0.000618303	-0.00741702	0.00162704	0	-0.00155102	0	0.230471	-0.0261085	-0.00258761	0.167012	-0.107218	0	-0.00202162	0.340715	1.56975	-0.0451318	0.010927	0.0625299	0.0191409	0.0362541	0.00208744	-0.0620149	0
0.0402988	-0.00312886	0.00371813	0.0927006	-0.000400575	0.00815019	-0.000264163	0	-0.00708609	-0.191237	0	-0.00195503	0.0233112	0.0201742	0.023087	-0.0141857	0.0109445	-0.00520007	0.000201485	0	0.000421471	-0.000499022	-0.00907455	0	-0.00181331	0.00811689	-0.00308554	-0.000723297	-0.00858762	0	0	-0.00212674	0	-0.00204979	-0.0326145	-0.00270746	-0.00425129	0.020957	-0.000599959	-0.00341999	-0.00565046	-0.120522	-0.0612887	0.0214638	0.0647281	0.0270305	0.153599	-0.0017657	0.0126082	-0.00813403
-0.0970112	-0.00259737	0.0036489	-0.00667986	-0.000688728	0.00746564	0.00541511	0	0.0420494	0.00707684	-0.00127996	-0.00189601	-0.00916087	-0.0288946	-0.0286819	0.000803069	-0.0875191	-0.00524822	0	-0.000312578	0.000418307	-0.00052544	-0.00916881	-7.85934e-05	-0.00151822	-0.0134558	-0.00311107	-0.000625565	-0.00867875	-0.00027157	0	-0.00221775	0	-0.00194916	-0.031995	-0.00306797	-0.00410943	0.0190283	-0.000703171	-0.00310657	-0.00578568	-0.125239	-0.0621445	0.0182075	0.0511878	0.0193498	0.0678628	-0.000572298	-0.0104884	-0.000809082
-0.0969204	-0.00259784	0.00370258	-0.00654873	-0.000363799	0.0072355	0.00545625	0	0.0421536	0.0070406	-0.00106073	-0.00181308	-0.00937597	-0.0288567	-0.0286613	0.000724267	-0.0875285	-0.00520075	0	-0.000240897	0.000432483	-0.000375706	-0.00922964	0.000105758	-0.00172275	-0.0136154	-0.00305485	-0.00066447	-0.00873881	0	0	-0.00204885	0	-0.00212593	-0.0321323	-0.00318652	-0.00400053	0.0189884	-0.000593007	-0.00304428	-0.00552116	-0.125	-0.062537	0.0183836	0.0510119	0.0190893	0.067691	-0.000560313	-0.010163	-0.00101519
-0.00981291	-0.00276213	0.00379796	-0.00677566	-0.000621222	0.00888384	0.00136011	0	-0.00716324	0.00727395	0	-0.00209913	-0.00956042	0.0192532	0.0176761	-0.0179275	0.0110531	-0.00531667	0	0	0.000498284	-0.000769244	-0.00891125	0	-0.00175126	0.00779137	-0.00294559	-0.000612391	-0.0084932	0	0	-0.00197555	0	-0.00211441	-0.0324423	-0.00293722	-0.00386499	0.0204692	-0.000897762	-0.00326373	-0.00556752	-0.123318	-0.0614928	0.0239003	0.0590688	0.024161	0.160501	-0.00184547	0.0121983	-0.000764796
0.0488985	-0.00304726	0.00411025	-0.00736498	-0.000604531	0.00918873	0.00111813	0.00013375	-0.00762719	0.00784942	0.000233792	-0.00205693	0.0254116	0.0217176	0.0192802	-0.0143101	0.0116249	-0.00566438	0.000358426	-0.000414176	0.000346012	-0.000470007	-0.00926234	0	-0.00176427	0.0094512	-0.00325371	-0.000636277	-0.00868381	0	0	-0.00206059	0	-0.00230587	-0.0328101	-0.00263693	-0.00427937	0.0222705	-0.000859229	-0.00346953	-0.00586715	-0.121982	-0.0620053	0.0258704	0.0683686	0.0285374	0.166087	-0.00101736	0.0137917	-0.00062967
0.0210079	-0.00292385	0.00350379	-0.00720515	-0.00164717	0.00406457	-0.00444015	-0.00311509	-0.00620517	0.00877334	0	-0.00176403	-0.0106593	0.0226898	0.00765495	0.0203374	-0.0184537	-0.00494656	0	-0.00111139	-0.008431	0	-0.00552252	0	-0.0020638	0.00746444	0.00592658	-0.00145118	-0.00675128	0.00137566	0	-0.00207758	0	-0.00247766	-0.024298	0.103666	-0.00313344	0.0261248	0.00426674	-0.00352092	-0.0067437	-0.0823199	1.17554	0.0205536	0.0667017	0.0153956	0.167043	0.00243384	-0.0142803	0
0.0206156	-0.00438576	0.00530535	-0.00706032	-0.00197536	0.00535664	-0.00586379	-0.00240362	-0.00697546	0.00964104	0	-0.0012757	-0.0121135	0.0224137	0.00903643	0.0206956	-0.0176513	-0.00579853	0	0.00208377	-0.00847064	0	-0.00777118	-0.00148041	-0.00277082	0.00919626	0.00599743	0	-0.00481684	0.00138726	0	0	0	0	-0.0234234	0.10371	-0.00426868	0.0245859	0.00299487	-0.00318898	-0.00409637	-0.0840188	1.17511	0.0179925	0.0630918	0.0138566	0.167352	0.00431468	-0.0141563	0
0.0411482	-0.00303	0.00402233	-0.00712642	-0.000516017	0.00881417	0.000813146	0	-0.00690804	0.00765704	0.000136338	0.0252434	0.0243087	0.0201051	0.028882	0.0075904	0.0115378	-0.00553241	0.000306939	-0.000254048	0.000264984	-0.000843259	-0.00963606	0	-0.00171343	0.00705545	-0.00328578	-0.000542654	-0.00860339	0.000213417	0	-0.00226394	0	-0.00232676	-0.0322699	-0.00300159	-0.00384321	0.0214119	-0.000621848	-0.00329435	-0.00585518	-0.120301	-0.0618371	0.022797	0.0666634	0.0276743	-0.182425	0	0.0135087	-0.000343852
0.0163652	-0.00290218	0.00426094	-0.00784583	-0.00053413	0.00891834	0.0017251	0	-0.00708806	0.00840156	0.000510312	-0.0022554	-0.0108271	0.0215007	0.0350572	-0.0139169	0.0124094	-0.00549973	0.000532121	-0.000225421	0.000319361	-0.000671335	-0.00914427	0.00012145	-0.00164069	0.00762016	-0.00321611	-0.00048258	-0.00870668	0	0	-0.00172924	0	-0.00225324	-0.0324663	-0.00302313	-0.0038191	0.0227293	-0.00102503	-0.00344052	-0.00619608	-0.122961	-0.0618352	0.0261287	0.0670236	0.0275017	0.0310262	-0.00154228	0.0134577	-0.00094527
-0.0636618	-0.00293521	0.00386479	-0.00712323	-0.000490257	0.00840178	0.00021382	0	-0.00714892	0.00726446	-0.000164536	-0.00225037	0.0236374	0.0186887	0.0248771	-0.015565	0.0110004	-0.00517842	0	0	0.000543161	-0.000507761	-0.0089739	0	-0.00189827	0.00620773	-0.00280387	-0.00059484	-0.00830718	0	0	-0.00217919	0	-0.0022052	-0.0321787	-0.00298078	-0.00393653	0.0195023	-0.000778254	-0.00305277	-0.0055543	-0.123565	-0.0615087	0.0209578	0.0514026	0.0199262	0.16379	-0.00188684	0.0121549	-0.000983452
0.00786526	-0.00224586	0.00628442	-0.00804565	0	0.00492256	-0.00665019	0	0.0519621	0.0094237	-0.000888119	-0.00123668	0.0279933	-0.0343905	-0.0172162	0.0943742	0.0172567	-0.00742349	0	0	-0.000914296	0	-0.00511585	0	-0.00146466	-0.011022	-0.00384834	0	-0.00500004	0	0	-0.00103362	0	-0.000994512	0.64029	-0.00129322	-0.00535713	-0.109206	0	-0.0037536	-0.00232658	1.46614	-0.0436819	0.0168777	0.0588147	0.0158464	0.169305	-0.00141666	-0.0425195	0
0.00715925	-0.00235547	0.00316989	-0.00634728	0	0.00636286	-0.00407068	0	-0.00620861	0.00606005	0	-0.00213923	-0.00823254	-0.0272308	-0.057284	0.00190807	0.00930403	-0.00496607	0.000403955	-0.000366407	0	-0.000414964	-0.00945472	0	-0.00151428	-0.0122644	-0.0028837	-0.000730067	-0.00885927	0	0	-0.00222323	0	-0.00199445	-0.0310005	-0.00302188	-0.00350511	0.0173865	-0.00087857	-0.00302546	-0.005572	-0.115821	-0.0607772	0.0172801	0.0500975	0.0212062	0.00763092	0	-0.0109768	0
0.00863364	-0.00310576	0.00382216	-0.00726241	-0.000818501	0.00864155	0.00131626	-0.000176147	-0.00775536	0.00754691	0.000215594	-0.00205046	-0.0100243	0.0196833	0.0168177	-0.0160459	0.0113884	-0.00526094	0.000163018	-0.000396554	0.000448595	-0.000475296	-0.00974093	0	-0.00175677	0.00693028	-0.00328502	-0.000622381	-0.00871225	0	0	-0.00253102	0	-0.00234986	-0.0323797	-0.00313182	-0.00368285	0.0202752	-0.000600611	-0.00321075	-0.00587886	-0.124886	-0.0628524	0.0249517	0.0551938	0.0236621	0.0210169	-0.00182654	0.0127694	-0.000990077
0.0250031	-0.00326057	0.00391694	-0.0073197	-0.00054269	0.00573659	-0.00558843	0.000180324	-0.00722613	0.00768857	0.000175995	0.0232794	-0.0102322	0.0205533	0.0310969	0.0059115	0.0129762	-0.00548654	-0.0267108	-0.000341575	0.000211157	0.01598	-0.00971178	0	0.0151387	0.00651932	-0.00346655	0.0210016	-0.00881201	0	0	-0.00199547	0	-0.0023579	-0.0321966	-0.00269719	0.158171	0.0222998	-0.000916333	-0.00331906	-0.00574934	-0.119573	-0.0624471	0.0194374	0.0566411	0.0247342	-0.139396	-0.000616718	-0.0373633	-0.000291492
-0.187018	-0.00297989	0.0038441	-0.00702203	-0.000502678	0.00750063	0.00583277	0	-0.00661335	0.00722594	0	-0.00133708	-0.00966218	-0.0282273	-0.0193574	0	0.0114786	-0.00528253	0	0	0	-0.000192094	-0.00942413	0	-0.00177176	-0.00599847	-0.00307474	-0.000501028	-0.00891322	0	0	-0.00190338	0	-0.00199533	-0.0328827	-0.00289187	-0.00408675	0.0189614	-0.00103682	-0.00324373	-0.00562725	-0.128492	-0.0635558	0.0182234	0.0473246	0.0150955	0.00711513	0	-0.0101464	-0.000697615
0.0205988	0.0288571	0.00258326	0.0858958	0	0.00412414	0.00159698	0	-0.00392565	-0.11593	0	-0.00112332	-0.00605112	0.0124509	0.0158625	-0.0129811	-0.00938341	-0.00363669	0	0	0	0	-0.00861572	0	-0.00166578	0.00798313	-0.00181275	0	-0.00705588	0	0	-0.00196071	0	-0.00187284	-0.0266644	-0.00303193	-0.00286177	0.0128086	0	-0.00253246	-0.00433085	-0.102891	-0.0511313	0.0152029	0.0458698	0.0223172	0.00606088	-0.00124754	0.00832011	0.0177981
0.0445295	-0.00349936	0.00420256	-0.00732138	0.195488	0.005759	-0.00773632	-0.00332115	0.0503058	0.00946859	0	-0.000701675	-0.0111507	-0.0329625	-0.0370615	0.00446136	-0.0247849	-0.00593728	0	0	0	0	-0.00827203	0	-0.00170502	-0.0125673	-0.00352509	-0.000516738	-0.00642453	0	0	-0.00125892	0	-0.00182808	-0.0282345	-0.000965367	-0.00372008	-0.107154	0	-0.00325985	-0.00480168	1.61504	-0.0469315	0.0159372	0.0589419	0.0171362	0.170871	-0.000926815	-0.018945	0
0.0208763	0.0523411	0.00426072	-0.00760252	-0.00071035	0.00830862	-0.0054844	8.43699e-05	-0.00799289	0.00787537	-0.00167623	-0.00208279	-0.0104569	0.0216723	0.0207717	0.0254388	0.0122398	-0.00559935	0.000394576	-0.000185244	0.000331306	-0.000404789	-0.00981593	0	0.0158272	0.0107009	-0.00347472	-0.000754956	-0.00916675	-0.000111933	0	-0.00219405	0	-0.00235201	-0.0330547	-0.00281254	-0.00437745	0.0226694	-0.000622563	-0.00332937	-0.00594323	-0.122026	-0.0634065	0.0252727	0.0677552	0.0292402	0.0137344	0.00605298	-0.0294367	-0.000706216
0	0	0	0	0	0.00760397	0	0	0.0395549	0.00635668	0	0.00327674	0	0.0158293	0	0.0225568	0.00850606	0	0	0	0	0	0.157885	0	0	0	0.0151314	0	0.123204	0	0	0	0	0	0.473174	0.0532101	0	-0.105036	0	0	0	1.1015	0.851442	0.00978787	0.0496461	0.00688414	-0.098482	0	-0.0143225	0
0.0311117	-0.00205776	0.00314617	-0.00554798	-0.000370165	0.00621231	-0.000307537	0	-0.00566796	0.00537201	0	-0.00174939	-0.00746875	0.015088	0.0113422	-0.00803475	0.00863278	-0.0041993	0	-0.000280952	0	-0.000384603	-0.00879276	0	-0.00147981	0.00484481	-0.00282538	-0.000515346	-0.00809398	-0.00015731	0	-0.00221588	0	-0.00180847	-0.0302996	-0.00300291	-0.00343675	0.0160716	-0.000990649	-0.00291119	-0.00518705	-0.115466	-0.0581758	0.0172718	0.0512214	0.0249414	-0.270541	-0.000804536	0.0106593	-0.000872666
0.0111362	-0.00355735	0.00445183	-0.0075605	-0.000687214	0.00808197	0.000809399	0	0.0507978	0.00924481	-0.00201938	0.0220396	-0.0115423	0.0241557	0.026136	0.00507199	0.0128308	-0.00580919	0.00053145	-0.000381667	0	0	-0.00921784	0	-0.00190381	0.00880848	-0.00384766	-0.000793075	-0.00865023	0	0	-0.0018987	0	-0.00245455	-0.0313963	-0.00272	-0.00433346	0.0244805	0	0.463485	-0.00597101	-0.11502	-0.0609691	0.0245621	0.0841754	0.0338073	0.0073416	-0.000483574	0.0151147	-0.000742533
0.0113291	-0.00280739	0.00387039	-0.00690605	-0.000391346	0.00858615	-0.00485562	-9.58561e-05	-0.00720565	0.00739374	0.000227638	-0.00211553	-0.00937674	-0.0313741	-0.0588792	0.0229562	0.0109758	-0.00542107	0.000425347	-0.0002233	0.000389436	-0.000458384	-0.00939862	0.000161454	-0.00160758	-0.0186136	-0.00305863	-0.000715653	-0.00865704	-0.000223644	0	-0.00202453	0	-0.00209169	-0.0325319	-0.00272262	-0.00410516	-0.0879699	-0.000759041	-0.0032688	-0.00574542	-0.124885	-0.0618681	0.0185668	0.0726977	0.0281321	0.0820904	-0.00042334	0.00188629	-0.00059842
0.010793	-0.0033831	0.00433965	-0.00847386	0	0.00686819	-0.00885441	0	-0.00836425	0.0095501	0	-0.00146182	0.0278378	0.022329	0	0.0050612	0.0158116	-0.00554923	0	0	0	0	-0.00844757	0	-0.00155772	-0.0163759	-0.00358414	0	-0.00692243	0	0	-0.00103394	0	-0.00245862	-0.0273355	-0.00115591	-0.00468025	-0.1113	-0.000672347	-0.00216387	-0.00480584	1.62515	-0.045745	0.0176084	0.0733038	0.0236399	0.102513	0	-0.0193512	0
0.00367106	-0.00348904	0.00467148	0.113795	-0.000742749	0.00575917	0.00150021	0.000491224	0.0545038	0.00983384	-0.00254757	-0.00158014	-0.0112115	0.0244036	0.0174248	0.00564047	-0.0188965	-0.00582849	0.00102161	0.000751099	0.000208221	-0.000457304	-0.00800735	0.000766417	-0.00233368	0.00948942	-0.0029814	0.000326833	-0.00609183	-0.00130983	0	-0.00137707	0	-0.00325486	-0.0284236	-0.00230014	-0.00512721	0.0244397	-0.000880563	0.452811	-0.00522622	-0.102941	-0.0515934	0.0214668	0.0785523	0.0218889	0.199711	0.00173836	0.0131626	0.0101003
0.00420953	-0.00295462	0.00393602	0.111928	-0.000351237	0.00608565	0.00241286	0.000398407	0.053611	0.0105001	-0.00181338	-0.00101916	-0.0126859	0.023472	0.0170036	0.00429032	-0.016543	-0.00627828	-0.00121258	0.000275334	0.00166634	-0.000607247	-0.00695173	0.000397032	-0.00183798	0.00921457	-0.00397828	-0.00131328	-0.00772503	-0.00113637	0	-0.00127179	0	-0.00301877	-0.0287815	-0.00152065	-0.0030618	0.0262759	0.000515749	0.452218	-0.00527683	-0.102459	-0.052762	0.0204199	0.080513	0.021232	0.199628	0.00172447	0.0144029	0.0110734
0.0205119	-0.00279029	0.00373389	-0.00701452	-0.000508719	0.00894379	0.00103276	0.000246104	-0.00684004	0.00690375	0.000155272	-0.00201366	-0.00961026	0.0187577	0.0183945	-0.0105818	0.0106276	-0.00513796	0.000662522	-0.000414535	0.000189904	-0.000418384	-0.00906886	-0.000104027	-0.0017131	0.00755158	-0.00317623	-0.0007014	-0.00840679	0.000107557	0	-0.00199116	0	-0.00192642	-0.0320714	-0.00303933	-0.00372342	0.0194977	-0.000741642	-0.00321111	-0.00540333	-0.122386	-0.060865	0.0229865	0.0688737	0.0270979	0.169463	-0.000478166	0.0120255	-0.00080667
0.0389275	-0.0028057	0.00386029	-0.00664554	-0.000580159	0.00825539	0.000516611	0	0.0425502	0.00724539	0	-0.00157616	-0.00976946	0.0185091	0.0117771	-0.00533375	-0.0159759	-0.00543326	0	-0.000464577	0.000483793	-0.000433717	-0.00800117	0	-0.00138235	0.00366354	-0.00297501	-0.000578416	-0.00729838	0	0	-0.00199127	0	-0.00172899	-0.029444	-0.0025875	-0.00338925	0.0206721	0	-0.00287477	-0.00499044	-0.111772	-0.0550653	0.0197443	0.0658775	0.0217867	-0.331462	-0.000367492	0.0122475	-0.00046113
0.043102	-0.00317175	0.0042111	-0.00731365	-0.000657886	0.00863506	0	-0.00324336	-0.00798243	0.00819504	0	-0.00189039	0.0255463	0.0221478	0.0281238	-0.0147922	0.0121929	0.129725	0.000276163	-0.000410609	0.000428387	-0.000594936	-0.00930773	0.000189843	-0.00187119	0.00850042	-0.00327685	-0.000741577	-0.00867635	0	0	-0.00215328	0	-0.00228466	-0.0331898	-0.00257676	-0.00428089	0.0228631	-0.000615299	-0.00345679	-0.00588015	-0.121487	-0.0621654	0.0224881	0.0778605	0.0296651	0.182884	-0.00176027	0.0136218	0.00698465
-0.16693	-0.0020941	0.00221032	-0.00343616	0	0.00379728	0	0	-0.0043575	0.00390561	0	-0.00176436	-0.00569013	0.0103047	0.00782714	-0.0137329	0.00581627	-0.00339031	0	0	0	0	-0.00709723	0	-0.00148338	0.0040032	-0.00193006	0	-0.00737107	0	0	-0.00107278	0	-0.00170806	-0.0273469	-0.00260169	-0.00283185	0.0105412	-0.00124712	-0.00247513	-0.0038745	-0.106079	-0.0510877	0.0112875	0.0451267	0.0193296	-0.00386089	-0.0023937	0.00763257	0
0.014897	0.0512287	0.00426457	0.152332	-0.000456001	0.00820385	-0.000462356	0	-0.00707105	-0.200092	-0.0016795	-0.00176145	-0.00997322	0.0210758	0.0232288	0.0198752	0.0111799	-0.00527139	0.000373686	0	0.00048554	-0.000639338	-0.00884648	0	0.0106203	0.0108057	-0.00329174	-0.000844668	-0.00824129	0	0	-0.00192716	0	-0.00243829	-0.0314256	-0.00251711	0.163013	0.0225618	-0.000657512	-0.00355885	-0.00577541	-0.119271	-0.0607171	0.021433	0.0837622	0.0342754	0.202976	0.008166	0.00240155	0.00550168
0.0153788	-0.00216488	0.00343699	0.17442	0	0.00788623	-0.0026068	0	0.038103	-0.170102	-0.00163601	-0.00134172	0.0204649	-0.0284628	-0.0612129	0.0184684	0.00962458	-0.00486189	0	0	0	-0.000658973	-0.00869307	0	-0.0014499	-0.0174079	-0.00334636	-0.000513423	-0.00841676	0	0	-0.00172451	0	-0.00187353	-0.0300581	-0.00288386	-0.00396656	0.0176569	0.00872485	-0.00337136	-0.00504207	-0.113515	-0.0599278	0.0175502	0.0649291	0.023744	0.153305	0.00658137	-0.00965614	0.0419461
0.0187093	-0.00273058	0.0038876	-0.00689339	-0.000519931	0.00824103	-0.000702243	-9.86301e-05	-0.00697923	0.00707632	0	-0.00177791	-0.0095235	0.0187779	0.015603	-0.00764639	0.0108358	-0.00529952	0.000205755	-0.000418123	0.000428573	-0.000590894	-0.00901107	0	-0.00174675	-0.000668206	-0.00320635	-0.000709153	-0.00837819	0	0	-0.00188435	0	-0.00209138	-0.032202	-0.00302488	-0.00382525	0.0197452	-0.000678141	-0.00315948	-0.00565707	-0.122748	-0.0610281	0.0209185	0.0757975	0.0286949	0.183964	-0.00057167	0.00242729	-0.00074792
0.0169938	-0.00223583	-0.0788352	-0.0053343	-0.000497527	0.00595056	-0.00388744	0.000397934	-0.00551622	-0.152326	0	-0.00184239	-0.00726811	0.0165094	0.01861	0.00786657	-0.0119089	-0.00424067	0	0	0	-0.000296375	-0.00866841	0	-0.00223892	-0.0177315	-0.00300614	-0.00065322	-0.0077128	0	0	-0.00173579	0	-0.00205889	-0.030354	-0.00242917	-0.00340293	-0.0734786	-0.000961803	-0.00289645	-0.00509301	-0.11469	-0.0570345	0.013818	0.0689425	0.0290077	0.154017	-0.000585188	0.00235142	-0.000695124
0.0179565	-0.00278777	-0.0867688	-0.00616186	-0.000732035	0.00691959	-0.00551427	4.55276e-05	-0.00619383	-0.168233	0.000237442	-0.00176935	-0.00809053	0.0181491	0.0184099	0.00859148	-0.0134868	-0.00478851	0.000284308	-0.000275979	0.000174425	-0.000425317	-0.00875874	0	-0.00166158	-0.0216025	-0.00295516	-0.000465266	-0.0083593	-0.000132542	0	-0.00192446	0	-0.002161	-0.0313441	-0.00263167	-0.00410184	-0.0815335	-0.00071973	-0.00303373	-0.00523387	-0.11774	-0.0587143	0.0163261	0.0740231	0.0305876	0.165768	-0.000985281	0.00270347	-0.00057738
0.0182291	-0.00267377	-0.0869757	-0.00595086	-0.000445649	0.00661948	-0.00560516	0	-0.00622917	-0.168007	0.000533252	-0.00180889	-0.00829041	0.0179496	0.0182898	0.00867362	-0.0136675	-0.00461471	0.000336081	-0.000481824	0.000448506	-0.000457955	-0.00885162	0	-0.00182199	-0.02152	-0.00273545	-0.000658083	-0.00822734	-0.000228667	0	-0.00189137	0	-0.00173098	-0.0314641	-0.00265952	-0.00377202	-0.081686	-0.000625384	-0.00290027	-0.00537772	-0.11773	-0.0590239	0.0163639	0.074068	0.0305387	0.165454	-0.000620514	0.00287048	-0.000713444
0.000542601	-0.0032507	0.00369698	-0.00716807	-0.000568834	0.00795324	-0.00495414	-0.000123704	-0.00749012	0.0075722	0.000316835	-0.00197239	-0.0101809	0.0205349	-0.00152778	0.0113758	0.012011	-0.00517067	0.000493137	-0.000252754	0.00056074	-0.000437622	-0.00918007	-0.000134709	-0.00173031	-0.0200866	-0.00311463	-0.000632682	-0.0088234	0	0	-0.00218949	0	-0.00214426	-0.0329361	-0.00293208	-0.00389164	0.021835	-0.00066079	-0.0032836	-0.00586812	-0.122912	-0.062111	0.0202875	0.0801147	0.0294089	0.0293277	-0.000256819	-0.0259238	-0.00067438
0.000572952	-0.00317405	0.00403907	-0.00731843	-0.000724683	0.00765956	-0.00489578	0.000171981	-0.0070019	0.00795023	0.000306942	-0.00177105	-0.0102844	0.0206788	-0.00140796	0.0114697	0.0124371	-0.00548406	0.000487759	0	0.000287008	-0.000502675	-0.00914843	0	-0.00159611	-0.0199582	-0.00334733	-0.000714029	-0.0087044	0	0	-0.00179901	0	-0.00212876	-0.0329625	-0.00316165	-0.00406894	0.0216701	-0.000740634	-0.00349049	-0.00557847	-0.122422	-0.061913	0.0204969	0.0796726	0.0289936	0.0294885	-0.000165329	-0.0260862	-0.000866449
-0.0165742	-0.00348742	0.00459905	0.107497	-0.000434609	0.00851842	0.00212717	-0.000207853	0.0476213	0.00890554	0	-0.00191419	-0.0114009	0.0224037	0.0157074	-0.0153358	0.0124201	-0.00586914	0	-0.000399665	0.000393377	0.000107986	-0.00963872	-0.000399198	-0.00151694	0.00689432	-0.0036695	-0.000733286	-0.00848098	0	0	-0.00223866	0	-0.0019649	-0.0325704	-0.00291451	-0.00402404	0.0236103	-0.000804813	-0.00349965	-0.00614678	-0.122348	-0.0621283	0.0242919	0.0833112	0.031026	0.0332003	-0.0016579	0.0134495	0.0115221
-0.00202484	0	-0.0964478	0.144066	0	0.00698749	-0.00377125	0	0.043508	-0.189647	0	0	-0.00956041	-0.02704	-0.0322909	0.00256548	0.0114903	-0.00498635	0	0	0	0	-0.00820454	0	0	-0.0171532	-0.00243914	0	-0.00687044	0	0	-0.00282567	0	-0.00127656	-0.029037	0	-0.00490364	-0.0893368	0	-0.00261842	-0.00471765	1.414	-0.0490356	0.0183075	0.0683136	0.0223612	0.0179594	0	-0.0443026	0.0113445
0.00911598	0.0584364	-0.10284	0.219827	0	0.00603478	-0.00535464	-0.000730929	0.0459232	0.00980337	0.00059923	-0.00165784	0.0280017	0.0221782	0.0155469	0.0147385	0.015998	0.140205	0	0.0176678	0	-0.00135499	0.214382	-0.000841564	0.0100768	-0.0113105	-0.000856673	-0.00128166	0.172271	-0.00174387	0	-0.00253746	0	-0.003522	-0.0238173	-0.00145087	-0.00421532	-0.115599	-0.00083508	-0.00334011	-0.00502557	1.47947	-0.0421701	0.0120098	0.0821034	0.0235565	0.187364	0.00107122	-0.0724053	0.00505217
0.00387337	-0.00282756	0.00352207	-0.00672561	-0.000531447	0.00773442	-0.00154477	0.000245682	-0.00673431	0.0067408	0.000194382	-0.00218977	-0.00882704	-0.0272973	-0.0228309	-0.00878585	-0.0142864	-0.00527668	0.000397651	-0.000158606	0.000190185	-0.000386711	-0.00925445	-8.78757e-05	-0.00178251	-0.0135996	-0.00314114	-0.000706666	-0.00879364	-0.000108761	0	-0.00209217	0	-0.00195813	-0.03157	-0.00311915	-0.00370194	-0.0802921	-0.000739828	-0.0031045	-0.00561636	-0.123503	-0.0614807	0.020852	0.0613561	0.0270491	0.0177262	-0.0012402	-0.0118851	-0.000981773
0.0211187	-0.0032698	0.0043592	-0.00729774	-0.000559479	0.00859942	0	0	-0.00797991	0.00873639	0	-0.0013326	0.0266093	0.0216401	0.0073444	-0.00813208	0.0123581	0.135373	0.000511435	-0.00040717	0	-0.000357207	-0.00799866	0	-0.00154706	0.00514398	-0.00308387	-0.000645466	-0.00756773	0	0	-0.00130842	0	-0.00224621	-0.0301536	-0.00236872	-0.00397607	0.0236924	0	-0.00321953	-0.00525382	-0.109972	-0.0551354	0.0188624	0.0746464	0.0205206	0.190176	-0.000362098	0.0133666	0
-0.167215	-0.00237571	0.00343553	-0.00675227	-0.000564897	0.00803222	-0.00598557	0	-0.00655639	0.00674506	0	-0.00150442	-0.00826838	-0.0279675	-0.034571	0.00291109	-0.0840721	-0.00495124	0.000654484	0	0	-0.000338465	-0.00894322	0	-0.00163796	-0.00964475	-0.0032255	-0.000663656	-0.00872033	0	0	-0.0020335	0	-0.00189467	-0.0319447	-0.0028325	-0.00325429	-0.0796294	-0.00133648	-0.0030268	-0.00583614	-0.125002	-0.0611508	0.0192161	0.0617232	0.023189	0.0130495	0.00335013	-0.0290395	-0.00133364
-0.167333	-0.0029851	0.00362626	-0.00592899	-0.000330008	0.00795703	-0.00619364	0	-0.0067253	0.00705006	0	-0.0025184	-0.00916413	-0.027768	-0.0349234	0.00282167	-0.0843781	-0.00494836	0.000714616	0	0.000484127	-0.000432938	-0.00874494	0	-0.00194615	-0.00942053	-0.00312911	-0.00080761	-0.00867019	0	0	-0.00208279	0	-0.0014112	-0.0317765	-0.00349305	-0.00358029	-0.0803843	-0.000630035	-0.00283642	-0.00542267	-0.124918	-0.0611747	0.0195954	0.0619657	0.022315	0.0134797	0.00329318	-0.0288621	-0.00110438
-0.1673	-0.00281936	0.00355915	-0.00616258	0	0.00831274	-0.00599809	0	-0.00631754	0.00677062	0	-0.00157114	-0.00947675	-0.0277384	-0.0342516	0.0028359	-0.0842652	-0.00527294	0	0	0.00050812	-0.000719689	-0.00892694	0	-0.00139853	-0.00946086	-0.00328155	-0.000928415	-0.00836982	0	0	-0.00179617	0	-0.0020611	-0.0323181	-0.00307922	-0.0034651	-0.0796924	-0.00100876	-0.00271752	-0.00531554	-0.125254	-0.0611811	0.0190198	0.0614416	0.0232078	0.0129818	0.00343579	-0.0292792	0
0.014762	-0.003278	0.00440413	0.0454643	-0.000373625	0.00877905	0.000342566	-0.000248622	-0.00758946	0.00825733	-0.00201812	-0.00202991	0.0261337	0.0213458	0.0167922	-0.0121043	0.0122483	-0.00567627	0.000297252	-0.000202647	0.0003717	-0.000751162	-0.00891874	6.29149e-05	-0.00189619	0.00654171	-0.0033393	-0.000550985	-0.00874243	-0.000112719	0	-0.00200183	0	-0.00203833	-0.0324886	-0.00309798	-0.00415745	0.0223773	-0.00092467	-0.00345222	-0.00585388	-0.123241	-0.0621692	0.0253186	0.0768947	0.0302145	0.0326737	-0.00140445	0.0134504	-0.000771257
-0.091402	-0.0023653	0.00314777	-0.00612037	-0.000617226	0.00835096	0.000344635	0	0.0357195	0.00606426	0	-0.0014354	-0.00823405	0.0154834	0.0105749	-0.0117753	-0.0353163	-0.00482	0	-0.000439753	0.000515271	-0.000530655	-0.00887528	0	-0.00149931	0.00434673	-0.00277622	-0.000660228	-0.00838195	0	0	-0.00208692	0	-0.00172167	-0.0309007	-0.00294048	-0.00349779	0.0165834	-0.000889126	-0.00281399	-0.00532174	-0.121315	-0.0606497	0.0208875	0.0594989	0.025777	-0.292401	-0.00158065	0.0109733	-0.000861825
0.0194407	-0.00276421	-0.0966762	0.240228	-0.000904954	0.00682695	-0.00403245	-0.00324421	0.0436824	-0.193931	-0.00193439	-0.00183587	0.0236204	0.0205255	0.0326018	0.0118188	0.0117232	-0.00513557	0	-0.000381395	0.000608933	-4.18413e-05	-0.00901987	0	-0.00148041	0.0102056	0.0100228	0	-0.00808211	0	0	-0.00182955	0	-0.00215236	-0.0317257	-0.00191664	-0.00427938	0.0212953	0.00808658	-0.0031634	-0.00562559	-0.117366	-0.0601703	0.019666	0.0684914	0.0229963	0.167696	-0.000735942	-0.0342285	0.0521618
0.0214674	-0.00302089	0.00640985	-0.00669104	-0.00143022	0.00409093	-0.00636695	0.000889675	-0.00847702	0.0109903	0.00151552	0.0193959	0.0272144	0.0249465	0.0323681	0.0164208	0.0116581	-0.00406021	0.00358794	-0.000906509	0.00687818	0.000996242	-0.00767471	-0.00175398	0.0161885	0.019054	-0.00222398	-0.00408548	-0.00490064	-0.00230515	0	-0.00137954	0	0.252272	-0.0268671	0	0.186008	0.0259119	-0.00269132	0.462509	0.370652	-0.0995587	-0.0526123	0.0199716	0.073904	0.0245254	0.153588	0	0.00169262	0
0.0139759	-0.00242325	0.0037458	0.039325	-0.000890633	0.00744842	-0.00191634	0.000675455	-0.00652418	0.00705977	-0.00123973	-0.00151812	0.022182	-0.0283013	-0.00327826	-0.00799586	0.00998727	-0.00507149	0	-0.000364327	0.000616714	-0.000873895	-0.00904883	-0.000410344	-0.00184572	-0.00141295	-0.00361213	0	-0.0084732	0	0	-0.00181899	0	-0.00183386	-0.031776	-0.00325656	-0.00352999	-0.0878941	-0.000706456	-0.00326716	-0.00561524	-0.122361	-0.0598564	0.0202464	0.063643	0.026808	0.0237998	-0.00127815	0.0025238	-0.000951771
0.0466984	-0.0032174	0.00393577	0.0998897	-0.000412403	0.00803579	-0.000640628	0.000233331	-0.00748887	0.0077493	0.000289197	-0.00219913	0.0242464	0.0199499	0.0204969	0.00804519	-0.0160189	-0.00552436	0.000311287	-0.000160256	0.000288651	-0.000377723	-0.00950748	0	-0.00188116	-0.018844	-0.00359679	-0.000635221	-0.00875693	0.00015299	0	-0.00204154	0	-0.00258303	-0.032299	-0.00280226	-0.00412252	-0.0970574	-0.00072294	-0.00328734	-0.00600529	-0.120776	-0.0624216	0.0224559	0.0778201	0.035273	-0.0224131	0	0.00332361	-0.00675363
0.0512801	-0.0033522	0.00440849	-0.007558	-0.000744053	0.00817752	0.00108954	0	-0.00790296	0.00848008	0.000154271	0.0240226	0.0264145	0.0220389	0.0284041	-0.0126475	0.0122449	-0.00573355	0.000148418	-0.000735994	0.00028479	-0.000451936	-0.00966152	0.000224913	-0.00223425	0.00886284	-0.0032539	-0.000851046	-0.00862984	-0.000313547	0	-0.00164375	0	-0.00214887	-0.0326742	-0.00257683	-0.00464278	0.0228446	-0.000720364	-0.00356731	-0.00621197	-0.119913	-0.0626713	0.0254743	0.0772554	0.0326647	0.00418329	-0.00158144	0.0143691	-0.000861691
-0.0849324	-0.00226075	0.00298627	-0.00562298	-0.000377983	0.00676146	-0.00119335	0	0.0323499	0.00551479	0	-0.00183547	-0.00711405	-0.0217523	-0.00973301	-0.0076249	-0.0311197	-0.00403162	0.00040831	-0.000414555	0.000560603	-0.000213725	-0.008252	0	-0.00131202	-0.00210012	-0.0027094	-0.000695662	-0.00833969	0	0	-0.00215635	0	-0.0015124	-0.0295803	-0.00315477	-0.00310064	-0.0593119	-0.000966631	-0.00231277	-0.00501149	-0.11782	-0.0577051	0.0172034	0.0497908	0.0220838	-0.268888	-0.00096456	-0.00966805	-0.000816203
0.00797502	-0.00346103	0.00442973	-0.00805992	-0.000513307	0.00738062	-0.000591492	0.00038872	-0.00790138	0.00884506	0.000138135	-0.00153324	0.0272797	0.021905	0.0110506	0.00603892	-0.0771022	-0.00590053	0.00032819	0.000226721	0.000520214	-0.0004898	-0.00806433	-0.00032902	-0.00161535	0.00963753	0	-0.000869372	-0.00721837	0	0	-0.00138232	0	-0.00203185	-0.0301175	-0.00208188	-0.00425733	0.0245198	-0.000257758	-0.00332441	-0.00538238	-0.108838	-0.0551111	0.0245898	0.0753508	0.0224122	0.208162	0.00179511	0.00290015	0
0.00859815	0.0579221	0.0047745	0.283315	-0.000530865	0.0072667	0.00244895	-0.000415603	-0.00714875	-0.22526	0.000526474	-0.000470726	0.0286154	0.0229013	0.027506	0.0150527	0.0130839	-0.00676163	0	-0.000925649	0	-0.000757313	-0.00762741	0.000297581	-0.00134626	0.00988364	-0.00281566	-0.000823296	-0.00647066	0.000460676	0	-0.00153654	0	-0.00230524	-0.029173	-0.00260645	-0.00428484	0.0242803	0	-0.00343387	-0.00484007	-0.105952	-0.0532964	0.0208699	0.0769292	0.0193187	0.215533	0.00314334	0.0138057	0.0137533
0.0520456	-0.00316686	0.00434809	-0.00765797	-0.0007303	0.00906857	0.000707261	0	-0.00764313	0.00820546	0.000171347	-0.00189114	0.0264622	0.0219873	0.0352874	-0.0125231	0.0121269	-0.00551985	0.000243789	-0.000298625	0	-0.000503575	-0.00930351	-0.000130603	-0.00191122	0.00700993	-0.00354843	-0.00067585	-0.0085522	0	0	-0.0021043	0	-0.00236354	-0.0320829	-0.00299744	-0.0039114	0.0228179	-0.000706651	-0.00345798	-0.00601321	-0.122261	-0.0618833	0.0267856	0.0741058	0.0304617	0.0329277	-0.000641297	0.0137032	-0.00103299
0.0104111	-0.00339873	0.004838	-0.00778397	-0.000883272	0.00732938	-0.00141816	0	-0.00834019	0.00879842	0	-0.00168527	0.0279618	0.0220634	0.0223823	0.00522682	0.0129498	-0.0060178	0.000268707	0	0.000267642	-0.000711277	-0.00790641	0	-0.00145281	0.0100483	0.000317754	-0.000704732	-0.00736682	8.40911e-05	0	-0.00176318	0	-0.00222328	-0.0300664	-0.00231811	-0.00425636	0.0246697	0	-0.00328723	-0.00545409	-0.108751	-0.054852	0.0239038	0.0473127	0.0151123	0.19938	0.00171806	0.0030023	-0.000277363
-0.0957203	-0.0026624	0.00357759	-0.00651684	-0.000486372	0.0085629	0.00309368	0	0.0378469	0.00691922	-0.00156616	-0.00176308	-0.00895264	-0.0255187	-0.0258493	0.00119363	-0.06419	-0.0052224	0	0.0240528	0	-0.000340834	0.253207	0	-0.00153403	-0.00871999	-0.00285463	-0.000755577	0.230362	0	0	-0.00175413	0	-0.00196423	-0.0283461	-0.00274108	-0.00397959	-0.084326	-0.000740615	-0.00264739	-0.00565482	-0.1162	-0.0575705	0.0196017	0.0392775	0.0164061	-0.0438031	0	-0.0211105	-0.000594164
0.0152872	-0.00319508	-0.103483	0.153594	-0.000574178	0.00835221	-0.000220112	-0.00287931	0.0472269	0.00769209	0.000276156	-0.00188441	0.0250545	0.0218745	0.0229744	-0.0137532	0.0123968	-0.00555443	0.000329911	-8.51868e-05	0.000264789	-0.000414471	-0.00952172	0	-0.00184998	0.00848201	-0.00310059	-0.000537417	-0.00878218	0	0	-0.00189634	0	-0.00242565	-0.0329352	-0.00260414	-0.00432329	0.0222066	-0.000527117	-0.0032486	-0.00577642	-0.121576	-0.0619469	0.0217351	0.0461637	0.0200891	0.186176	-0.00112095	0.0129593	0.025662
0.0157424	-0.0031002	0.00423836	-0.00755802	-0.000519666	0.0089183	0.00140227	0.000216426	-0.00761692	0.00814581	0	0.0254434	0.0260244	0.0212296	0.0238425	-0.0105324	0.0123757	-0.00582883	0.000186848	-0.000237041	0.00036516	-0.000594378	-0.00956805	0	-0.00178611	0.00828136	-0.00331518	-0.000593685	-0.00868496	0	0	-0.00190291	0	-0.00249031	-0.0326924	-0.0029196	-0.00421894	0.0226841	-0.000802481	-0.00331566	-0.00595427	-0.120478	-0.0627818	0.0257533	0.0478979	0.0200584	-0.0293662	-0.000991322	0.0142391	-0.000483183
0.0163903	0.0425047	0.00346309	0.124082	-0.000391833	0.00578863	-0.00579983	0	-0.00562722	-0.159759	-0.000694497	-0.00193395	-0.00802499	0.0169032	0.01675	0.00397585	0.010646	-0.00421339	0	-0.000217059	0	-0.000681065	-0.0100129	-0.000368144	-0.00201941	-0.0129558	-0.00288843	-0.000441177	-0.00831793	0	0	-0.00202886	0	-0.00231141	-0.0316808	-0.00281621	-0.00346444	0.018185	-0.00108558	-0.00266153	-0.00506276	-0.11772	-0.0596232	0.017346	0.0395495	0.0192692	-0.304383	-9.91576e-05	-0.0121483	0.0156563
0.0403789	-0.00206229	0.00306034	0.1013	-0.00561201	0.00647616	-0.00259485	-0.00238205	0.0481647	-0.211874	0.00250877	-0.00161458	-0.0104194	-0.0295504	-0.00698115	-0.00663876	0.0157688	-0.00612784	0	0.0165893	0.00252465	-0.0017369	0.259549	0	-0.00138343	-0.0101603	-0.00324526	0	0.223032	0	0	-0.00305224	0	-0.00313087	0.586656	0.00188211	-0.00713876	-0.109888	-0.00313165	0	-0.00296916	1.43546	-0.041393	0.0163054	0.0458094	0.0124452	0.17125	0	-0.0502116	-0.00228144
0.0123839	-0.00443238	0.0039712	-0.00693836	0	0.00497583	0	0	-0.00915107	0.00868794	0	0	0.0271574	0.0220635	0.00239447	0.00290118	0.0138021	-0.00645459	0.00140108	0	0	0	-0.00685771	0	-0.00215691	0.0106326	0.000968403	0	-0.00697095	0	0	0	0	-0.00208457	-0.025623	0	-0.00340633	-0.111492	0	-0.00251559	-0.00478924	1.45839	-0.041427	0.0203326	0.0476242	0.0135506	0.23534	0	0.00605975	0
0.0169838	0.0423517	0.0033341	0.122909	-0.000401262	0.00616685	-0.00586917	0	-0.00569888	-0.158432	-0.000586865	-0.00132451	-0.00847573	0.0166621	0.0169507	0.00394587	0.00968521	-0.00464285	-0.000419272	0	0.00076853	-0.000449189	-0.00942649	0	-0.00160418	-0.0139392	-0.00312433	-0.000775528	-0.00857435	-0.000616652	0	-0.00186577	0	-0.00167518	-0.0308529	-0.00243874	-0.00334866	0.0179565	-0.000684972	-0.00287592	-0.00556113	-0.116837	-0.0595521	0.0178008	0.0438492	0.0211058	-0.318671	0	-0.0116054	0.0151949
0.00123291	-0.00256838	0.00370536	-0.00641543	-0.000366483	0.00699241	-0.00657204	0	-0.00622266	0.00639365	0	-0.00192283	-0.0085499	-0.0256498	-0.0215385	-0.00664107	0.0100564	-0.00514442	0	-0.000435944	0.000396406	-0.000407441	-0.00923311	0	-0.00150967	-0.00651562	-0.00313604	-0.000544188	-0.00881638	0	0	-0.00200292	0	-0.00225856	-0.031643	-0.00322381	-0.00321312	-0.0773463	-0.000877364	-0.00296292	-0.00564546	-0.122672	-0.0609454	0.0199235	0.0400209	0.0176439	-0.0886735	-0.00129542	-0.0202486	-0.00134714
0.00164335	-0.00260718	0.00339876	-0.00643426	-0.000689158	0.00681983	-0.00670688	0	-0.00613574	0.00596928	0	-0.00210099	-0.0085776	-0.0245274	-0.0214403	-0.00671044	-0.0371866	-0.00480752	0.000250372	-0.000183871	0.000487753	-0.000631002	-0.009303	-0.00029127	-0.00176678	-0.00641349	-0.00293502	-0.000880788	-0.0087465	0.000100614	0	-0.00190571	0	-0.00184563	-0.0308267	-0.00354223	-0.0033279	-0.0746252	-0.000940371	-0.00285278	-0.00553174	-0.12134	-0.0601617	0.0191894	0.0394651	0.017388	-0.0875427	-0.00111407	-0.0194771	-0.000989606
0.0153244	-0.00321004	0.0038514	-0.0071202	-0.000568856	0.00737153	0.00068714	0	-0.00737113	0.00771946	0	0.0234492	-0.0100922	0.020327	0.0211189	-0.0119718	0.0121463	-0.0056493	0.000277833	-0.000139731	0.000464115	-0.000307611	-0.00992823	0	-0.00175118	0.00724293	-0.00334853	-0.000838393	-0.00907997	0	0	-0.00220367	0	-0.00230909	-0.0327607	-0.00311363	-0.00429422	0.0216182	-0.000773618	-0.00316318	-0.00590678	-0.120734	-0.0627208	0.0217768	0.0525651	0.0214267	-0.0335139	-0.00141438	0.0134679	-0.00102952
0.0177225	-0.00311707	0.00420124	-0.00753446	-0.000519478	0.00896727	0.00148106	0	-0.00724231	0.00806097	0	0.0265803	-0.0106908	0.0209647	0.0403364	-0.0104251	0.0121389	-0.00579771	0	-0.000339527	0.000539008	-0.000505801	-0.00954204	0.000195385	-0.0021384	0.00826433	-0.00328828	-0.000767912	-0.00854745	0	0	-0.00192574	0	-0.00237876	-0.0323899	-0.002703	-0.00441685	0.0227704	-0.000681941	-0.00312997	-0.00596147	-0.119999	-0.062413	0.026052	0.0559848	0.0233436	-0.0289338	-0.000724533	0.0140608	-0.000764355
0.0125757	-0.00174227	0.00518994	0.270546	0.184016	0.00367569	-0.00383845	-0.00390201	0.0509092	0.00906284	-0.00146762	-0.00242696	-0.0132838	0.02039	0.0145439	0.0157355	0.0158123	-0.00580131	0.00179975	0.000760098	0	-0.000759636	-0.00701436	0	0.0010768	-0.0120612	-0.00335687	-0.00134283	-0.00526815	0.000190255	0	-0.00245417	0	-0.00249997	-0.0265221	-0.001684	-0.00402797	-0.110048	-0.000608623	-0.0030568	-0.00514658	1.60178	-0.0455038	0.0108879	0.0501843	0.0161718	0.234688	0.00430231	-0.0162203	0.0155089
0.0446316	-0.00297209	0.0043803	0.110518	0	0.00624393	-0.00058407	-0.00351049	-0.00847942	-0.226141	0	-0.00119435	-0.0116769	0.021666	0.0131159	0	-0.0183418	-0.00519577	0	0	0.000417598	0	-0.0074079	0	-0.00124217	0	-0.00333757	0	-0.00732092	0	0	-0.00142677	0	-0.00221214	-0.0294684	-0.00255045	-0.00484534	0.0252507	0	-0.00336161	-0.00599439	-0.10737	-0.0547472	0.0194671	0.051486	0.0162512	0.0272308	0	0.00301653	0.00928324
0.00324358	-0.00177226	0.0028564	-0.00476968	-0.000581704	0.00376367	0.000817724	0	-0.00534718	0.00518588	0	-0.00148668	-0.00685938	-0.0215689	-0.0519048	0.00401349	0.00707558	-0.00385957	0	0	0.000646405	-0.000378007	-0.00936663	0	-0.00167394	0.00592413	-0.00192382	-0.000371934	-0.00829326	-0.000679836	0	-0.00173411	0	-0.00226386	-0.0292609	-0.00285269	-0.00275178	0.0137422	-0.000453027	-0.00191678	-0.00457181	-0.112734	-0.0558391	0.0135818	0.0358263	0.0156485	-0.266165	0	0.00841828	-0.000961959
-0.134129	-0.0033786	0.00575473	-0.00887461	-0.00239002	0.00823221	0	0	-0.0111752	0.00652817	0	0	-0.00965065	-0.0313517	-0.0172856	0	-0.0253911	-0.00610745	0	0	0	0	-0.00463502	0	0	-0.00643312	0	0	-0.00290135	0	0	0	0	-0.00273251	0.614867	0	-0.00586505	-0.099819	0.00341204	-0.00239239	-0.00659019	1.46917	-0.0435573	0.0193659	0.054427	0.0160306	0.0303317	0	-0.036212	0
0.0206083	-0.00300977	0.004154	-0.00732642	-0.000657187	0.00902587	0.00240136	0	-0.00770328	0.00788528	0.000190292	-0.00202409	-0.0106627	0.0214576	0.0241617	-0.016198	0.0114979	-0.00556327	0.000379955	-0.000284301	0.000273639	-0.000514545	-0.0093405	0	-0.00186865	0.0102009	-0.00333581	-0.000493411	-0.00865928	0	0	-0.00188803	0	-0.00231056	-0.0327101	-0.00258626	-0.00423252	0.0224377	-0.000773283	-0.0033663	-0.00590045	-0.121605	-0.0619536	0.0251772	0.0684191	0.0281675	0.233862	-0.00177678	0.0137256	-0.000743946
0.0408393	-0.00281833	0.00419542	0.0445163	-0.000738932	0.00870015	0.00108195	0.000232955	0.0457862	0.00796084	0	-0.00211765	0.0249437	0.0212178	0.0275184	-0.0100873	0.0115903	-0.0054699	0	-0.000293808	0.000434098	-0.000321427	-0.00934304	0	-0.00194957	0.00764992	-0.0030925	-0.000478257	-0.00854848	0	0	-0.00189243	0	-0.00238996	-0.0323065	-0.00260153	-0.00405447	0.0222108	-0.000820894	-0.00321278	-0.00577636	-0.121354	-0.0617299	0.0221186	0.0668951	0.0282369	0.227816	-0.000527151	0.0134727	-0.00693276
0.0510009	-0.00332303	0.00431886	-0.0075505	-0.000481145	0.00754165	0.00176492	-0.00311623	0.0484727	0.00878456	0	0.0254099	0.0267339	0.0220693	0.0445988	0.0275015	0.0133231	0.134045	0.000403462	0	-0.0108512	-0.00056169	-0.00930887	-0.00254599	-0.00193491	0.00980922	0.0180998	-0.000530733	-0.00876272	0.00077923	0	-0.00192351	0	-0.00231602	-0.032487	-0.00258088	-0.00424552	0.0242637	0.00860911	-0.00352627	-0.00604157	-0.118289	-0.0625898	0.0233935	0.0747284	0.0284104	-0.00176697	0.00181608	-0.0294627	0
0.0400228	-0.00678799	0.00563447	0.0977093	-0.00196296	0.00314548	0	0	0.0449114	-0.203876	0	-0.00266174	-0.0111111	-0.0340288	-0.00566911	-0.00788848	0.0170159	-0.00492738	-0.00248313	0.0164757	0	-0.00203646	0.255582	0	0	-0.0137504	0	0	0.220909	0.00231249	0	0	0	-0.00400954	0.587217	-0.00190245	0	-0.10406	-0.00147139	0	-0.0049228	1.43891	-0.0415413	0.0134685	0.0548753	0.0173014	0.218875	0	-0.0497949	-0.00495551
0.0452493	-0.00332406	0.00457091	0.10674	-0.000682319	0.00743146	0.000547269	-0.00286572	0.0501212	0.0087801	0	-0.00187754	0.027205	0.0230039	0.0462513	0.0309553	0.0136066	0.134956	0.000724615	0	-0.011104	-0.000844283	-0.00886844	-0.00287984	-0.00197369	0.0113403	0.017262	-0.000784783	-0.00851634	0.000486816	0	-0.00220191	0	-0.0021754	-0.0325144	-0.00229628	-0.00477135	0.0243724	0.00767315	-0.00357105	-0.00566588	-0.119162	-0.0619295	0.0223707	0.0756299	0.0278352	0.251277	0.00456531	-0.028538	-0.00635865
0.043805	-0.00362002	0.0045515	0.113143	-0.000550628	0.00821535	0.00077372	-0.0032736	-0.00807693	0.00929074	0.000476414	-0.00155569	0.0283183	0.022445	0.0264578	-0.00983529	0.0131273	-0.00579244	0	0	0.00044335	0	-0.00793221	0.000202351	-0.00170784	0.00733215	-0.00305812	-0.000302796	-0.00730724	0	0	-0.00132913	0	-0.00210524	-0.0305982	-0.0023104	-0.00417975	0.0249159	-0.000299014	-0.00321659	-0.00519606	-0.107963	-0.0541991	0.0218453	0.0667315	0.0193542	0.246273	-0.00112894	0.0144274	0.00906595
0.0246274	-0.00519064	0.00167345	0.109324	0.00244554	0.0055216	-0.00210965	0	-0.00834457	-0.212685	0	0	0.026477	0.0232162	0.0221523	0.0114638	0.00964666	-0.00895255	0.00215318	0	-0.00208884	0.000442967	-0.00872361	0	-0.00353301	0.00932103	0.00765314	-0.00152304	-0.00767095	-0.00175675	0	0	0	-0.00168041	-0.0253086	-0.00167808	-0.00410403	0.025978	0.00889425	0.440044	-0.00492332	-0.0823553	1.31293	0.0192415	0.067435	0.020268	0.0364321	0.00115879	-0.0249985	-0.00818209
0.0155967	-0.00332915	0.00429274	-0.00741587	-0.00052025	0.00876975	0.00156266	0	-0.00764655	0.00804753	0.000319293	-0.00198317	-0.0107817	0.0212594	0.0312879	-0.0129657	0.0121489	-0.00550985	0.000214358	0	0.000267162	-0.000665494	-0.00918561	0.000186948	-0.0019436	0.00703842	-0.00308995	-0.000546426	-0.00860369	0	0	-0.00176823	0	-0.0023654	-0.032584	-0.00286605	-0.00422175	0.0224183	-0.000665154	-0.00327633	-0.00591009	-0.122519	-0.0622716	0.0259026	0.0658879	0.0271461	0.0299649	-0.00117466	0.0134424	-0.000657093
0.0146794	-0.00372028	0.00467487	-0.00830048	0	0.00889144	0.00309967	0	0.0515425	0.00937996	0	-0.00162462	-0.0114378	0.0227839	0.0251097	0.0120884	0.0128359	-0.00606217	0	0	0	-0.000772427	-0.00731982	0	-0.00147717	0.009299	-0.00344327	-0.000717497	-0.00749514	0.000333261	0	-0.00180679	0	-0.0022367	-0.0297606	-0.00216986	-0.00432241	0.0244878	0	-0.00332602	-0.00510336	-0.108008	-0.0540265	0.02291	0.0820557	0.0234158	0.262598	0.00134734	0.0145817	0
0.00252401	0.0528328	0.00443144	0.159541	0	0.00752562	-0.00193147	0	-0.0084016	0.00834081	0	-0.00147498	0.0272057	-0.0348456	-0.0389332	0.013927	0.0119198	-0.00545333	0	0	0.000826322	0	-0.00848139	0	-0.00213576	-0.0216337	-0.00278963	0	-0.00873463	0	0	-0.0014228	0	-0.00233738	-0.0305911	-0.00217202	-0.00426863	0.0228144	-0.000644688	0.447713	-0.00514356	-0.114396	-0.0601069	0.019667	0.0716352	0.0285052	0.236369	0.00573415	0.00227601	0.0150155
0.0139057	-0.00313993	0.00411973	-0.00713683	-0.00066935	0.00657405	-0.00812557	0	0.0466009	0.00766284	-0.000778618	-0.00197936	-0.00992599	-0.0325269	-0.0335902	0.00372404	0.0113741	-0.00554795	0.000394701	0	0.000593264	-0.000415654	-0.00977779	0	-0.00194984	-0.0175517	-0.00346636	-0.000685708	-0.00910124	0	0	-0.00202313	0	-0.00247582	-0.0334425	-0.00267623	-0.00423976	-0.0981985	-0.0010149	-0.00356467	-0.00620425	-0.12403	-0.0626432	0.0197319	0.0720787	0.0301462	0.0168217	-0.000326205	-0.0118272	-0.00713821
0.0369498	-0.00241196	-0.0875492	0.0361519	-0.000838946	0.00749928	0	0	-0.00586712	0.00620943	-0.00123869	-0.00189387	-0.0082002	0.0182805	0.0213908	-0.0121213	0.00919409	-0.00458088	0	0	0	-0.000498526	-0.00906879	0	-0.00187524	0.00734589	-0.00257962	-0.000523485	-0.00832522	0	0	-0.00208559	0	-0.00212225	-0.0306034	-0.00265508	-0.00383025	0.0180169	-0.000685848	-0.00323354	-0.00523969	-0.112938	-0.0593571	0.0192746	0.0658462	0.0289256	0.199318	-0.00185999	0.0117262	-0.00726916
0.0137965	-0.00297843	0.00386821	-0.00721997	-0.000420037	0.00636464	-0.00831945	-0.000278497	0.0467432	0.00740604	-0.000776124	-0.00208486	-0.0101822	-0.0323425	-0.0337054	0.00376337	0.0114549	-0.00584606	0.000290262	-0.000185728	0.000219469	-0.000578418	-0.00953978	0	-0.00165536	-0.0175923	-0.00350041	-0.000716511	-0.00879236	0	0	-0.00201719	0	-0.00252515	-0.0333564	-0.00262279	-0.00413167	-0.0982287	-0.000594778	-0.00329714	-0.00580867	-0.123903	-0.0620721	0.0194621	0.0723457	0.0296775	0.0165107	-0.000562481	-0.0118367	-0.00700604
0.0158243	-0.00217046	0.00295732	0.072436	-0.000679806	0.006272	0	0	-0.00534083	-0.143279	0	-0.00186003	-0.00700446	-0.0228748	-0.0238831	0.0113441	0.00866748	-0.00468505	-0.000238354	-0.000513687	0	-0.000625125	-0.0086063	0.000269758	-0.00142414	0.004881	-0.00242194	-0.000830821	-0.00822603	0	0	-0.00201516	0	-0.00181071	-0.0300507	-0.00328386	-0.00319262	0.0155664	-0.000852466	-0.00254219	-0.00523382	-0.117907	-0.0576379	0.0192479	0.0548873	0.0243591	-0.251583	0.00325579	0.00934014	-0.00522603
0.0110789	-0.00271257	-0.0779131	0.0319537	-0.000636899	0.00527071	0.00507352	0	-0.00523703	0.00528126	-0.00143017	-0.00203442	0.0194053	-0.0228323	-0.0120873	0.00474788	0.00931086	-0.00421189	0	0	0.000467963	-0.000602975	-0.00882547	0	0.00778751	0.00493057	-0.00280551	-0.000623335	-0.00793636	-0.000264463	0	-0.00225669	0	-0.00161406	-0.0302245	-0.00306377	0.111838	0.0161927	-0.00116181	-0.00250322	-0.0051482	-0.118641	-0.0585621	0.0175654	0.0519849	0.0246807	-0.2711	-0.000724559	0.00192716	0.00780617
0.0140617	-0.00325497	0.00419732	-0.00727954	-0.000383197	0.00865256	0.00265367	0.00018606	0.0455902	0.00785266	0.000183072	-0.00216511	-0.0103351	0.0205144	0.038874	0.0107683	-0.0443486	-0.00541215	0.000276037	-0.000348851	0.000404663	-0.000576662	-0.00947258	0	-0.00172897	0.0100554	-0.00310414	-0.000706956	-0.00867722	0	0	-0.00219	0	-0.00235655	-0.0317724	-0.00275253	-0.00413475	0.0214338	-0.000609881	-0.00340357	-0.00591724	-0.120189	-0.0624883	0.0249541	0.082204	0.0359734	-0.0308023	-0.00016349	0.0138076	-0.000841881
0.00381822	-0.00228872	0.00327589	-0.00642034	-0.000467846	0.00778155	0.0010916	0	-0.00617509	0.00616958	0	-0.00219612	-0.00836837	-0.0255931	-0.0416992	-0.00829399	-0.0596773	-0.0048791	0.000287451	-0.000443045	0.000237173	-0.000543223	-0.00931161	0	-0.00173403	-0.0110425	-0.00275173	-0.000275027	-0.0088135	-0.000201459	0	-0.0021862	0	-0.00204834	-0.0311764	-0.00307795	-0.00338286	-0.0727154	-0.000812675	-0.00286184	-0.00552518	-0.121679	-0.0608054	0.0199474	0.0586603	0.0265194	-0.0308908	-0.00109752	-0.0204578	-0.000577301
0.00373086	-0.00222547	0.00325767	-0.00614486	-0.000477111	0.00809971	0.000926717	0	-0.0063061	0.00641628	0	-0.00220591	-0.00865853	-0.0254822	-0.0412284	-0.00862572	-0.0596449	-0.00508301	0.000483953	-0.000173292	0.000384573	-0.000562103	-0.00921485	-0.000296265	-0.00172047	-0.0108327	-0.0028385	-0.000471201	-0.00876427	0	0	-0.00200954	0	-0.00210016	-0.0313776	-0.00330492	-0.00380897	-0.0724692	-0.000922835	-0.00317796	-0.00539522	-0.121741	-0.0607082	0.0199569	0.0586432	0.0265046	-0.0310095	-0.00100156	-0.0207686	-0.000935506
0.0128975	0.0520002	0.00445341	0.104435	-0.000598988	0.00858616	-0.00393824	0.000209475	0.046665	0.00810384	0.000186053	-0.00209742	-0.0103447	-0.0338313	-0.0692636	-0.0100019	0.0116677	-0.00551479	0	-0.000508661	0.000589012	-0.000609593	-0.00950736	-0.000190937	-0.00161908	-0.0146131	-0.0030788	-0.000992972	-0.00875835	0	0	-0.00182384	0	-0.00242037	-0.0331816	-0.00267684	-0.00406552	0.0216732	-0.000583159	-0.00314556	-0.00586031	-0.124636	-0.0631466	0.0200019	0.0712847	0.0288284	0.228686	-0.00138685	-0.0121981	0.00922951
-0.0307281	-0.00217952	0.00296937	-0.00578548	-0.000679961	0.00563254	0.0006724	0.000205433	-0.00548148	0.00536349	-0.000806084	-0.00195526	-0.00760052	0.0147117	0.0154475	0.00608578	0.00883972	-0.00441821	0.000142416	-0.000445943	0.0002782	-0.000142725	-0.00888958	0.000233114	-0.00149628	0.0053378	-0.00272466	-0.00060567	-0.00822111	-0.000343791	0	-0.0019622	0	-0.00201574	-0.0301631	-0.00285235	-0.0030103	0.0156502	-0.000632118	-0.00287417	-0.00483559	-0.11779	-0.0582457	0.0160014	0.0552616	0.0252319	-0.260707	0	0.00989247	-0.00117171
0.0171085	-0.00352202	0.00478151	-0.00782796	-0.000579913	0.00813307	0.000815005	-0.00290782	-0.0081303	0.00923964	-0.00193546	-0.00151347	-0.0110478	0.0226014	0.0185557	-0.0102154	0.0130232	0.145031	0	0.000331394	0	-0.000477705	-0.00760577	0	-0.00169668	0.00706577	-0.00306702	-0.000793977	-0.00717119	0	0	-0.00165027	0	-0.00238825	-0.0301383	-0.00182687	-0.00436865	0.0247068	0	-0.00336239	-0.0054049	-0.107752	-0.053923	0.021467	0.0796589	0.0216637	0.282596	-0.000540247	0.0141267	0.00887245
0.0531385	-0.00326257	0.00449205	-0.00761933	-0.000475472	0.00900065	0.00140737	0	-0.00769385	0.00842203	0	0.0252248	0.026342	0.0218359	0.0292598	-0.012114	0.0120945	-0.00571804	0.000279571	0	0.00053278	-0.000518135	-0.00935214	0	-0.00171926	0.00830376	-0.00345881	-0.000484794	-0.00861597	0	0	-0.00215949	0	-0.00234127	-0.0326563	-0.00247824	-0.00421768	0.0232956	-0.000893814	-0.00343675	-0.0057847	-0.119891	-0.0622966	0.0261456	0.0789406	0.0316574	-0.00118998	-0.000694555	0.0145836	-0.000555486
-0.0142613	-0.0024753	-0.111644	0.170453	0.00127695	0.00592935	0.00707481	0.00037418	0.0534221	0.0103637	-0.00186278	-0.00199416	-0.010615	0.0234785	0.0181297	0.00887062	0.0145622	-0.00594463	0	0.00187617	0.000984966	0.000663846	-0.00737784	0	-0.0020148	-0.00174097	0.00370156	-0.00199515	-0.00557159	0	0	-0.000634592	0	-0.00248292	-0.0293337	-0.000447573	-0.00591374	0.0243124	-0.000934451	0.450151	-0.00462929	-0.0999658	-0.0525062	0.0169185	0.0754661	0.0214988	0.299398	0.000882179	0.0030993	0.0116871
0	0.0584249	0	0.0452484	0.00447821	0	-0.00945135	0.00236809	0.0467043	0.0105649	0	0	-0.0114432	-0.0254353	-0.00536425	-0.00416436	-0.0178503	0.139141	0	0.0218937	-0.00347986	0.00661164	0.298367	-0.00467303	-0.00219691	-0.00395832	-0.00403902	0	0.269334	0	0	-0.00709801	0	-0.00264606	-0.0199921	-0.0066558	-0.00742506	-0.105965	0	-0.0059143	-0.0054727	1.34919	-0.0391096	0.0153707	0.0714373	0.0256224	0.246321	0	-0.0168193	0
0.00710059	0.0581424	0	0.043572	-0.00207667	0	-0.0108641	0.00470338	0.0511059	0.00517009	0	0	-0.01408	-0.0326976	-0.00322352	-0.0043022	-0.0202576	0.136126	0.00403567	0.0203848	0.00412725	-0.00297956	0.293605	0	-0.00307752	-0.00419185	0	0	0.261542	-0.00530944	0	-0.00713014	0	-0.00331933	-0.0256643	0	-0.00311091	-0.10905	0	-0.00417253	-0.00599534	1.34852	-0.0390217	0.012386	0.0706868	0.0138491	0.249257	0.00364119	-0.0187115	0.00783421
0.0431344	-0.00291022	0.00395391	-0.0070357	-0.000641967	0.00860736	0.000658308	0	-0.00716207	0.00792111	0	-0.00199431	0.0247371	0.0209024	0.0252981	-0.0093686	0.0112774	-0.00551808	0.000273601	0	0.000557013	-0.000653159	-0.00914463	0	-0.00176707	0.00771246	-0.0033663	-0.000512778	-0.0085205	0	0	-0.00194881	0	-0.00221974	-0.0322941	-0.00259099	-0.00425226	0.0217483	-0.000574157	-0.00335684	-0.0056187	-0.121153	-0.061444	0.0219257	0.0789113	0.0302881	0.255675	-0.000996478	0.0132572	-0.000423734
-0.0030061	-0.00248279	0.00301054	-0.00572647	-0.00031771	0.00685887	-0.00206271	-0.000150866	-0.00556929	0.00468213	0	-0.00170455	-0.00757614	-0.0221084	-0.0399217	-0.0073772	0.00833938	-0.00467598	0.000388652	-0.000518054	0.000460632	-0.000596567	-0.008853	0	-0.00150868	-0.0121678	-0.0023333	-0.000650915	-0.00859478	-0.000379923	0	-0.00224011	0	-0.00211381	-0.0303128	-0.0031853	-0.00288898	0.0151586	-0.000539335	-0.00285969	-0.00536256	-0.118044	-0.058113	0.0174253	0.0535	0.0246394	-0.280007	-0.000812865	-0.0248547	-0.000887988
0.0480784	-0.00297855	0.0046001	0.107851	-0.000724985	0.0078598	0.00167622	-0.00362569	-0.00793471	-0.22108	0	-0.000789141	-0.011019	0.0218029	0.0185796	-0.00919302	-0.0175969	-0.0061463	0	0	0	0	-0.0078125	0.000350605	-0.00169136	0.0071816	-0.00335138	0	-0.0070229	0.000215277	0	-0.00127462	0	-0.00179067	-0.0296589	-0.0021176	-0.00403746	0.0244091	0.000483213	-0.00315351	-0.00560869	-0.108358	-0.0542966	0.0221938	0.0766299	0.0206069	0.273535	0	0.0142416	-0.00725343
-0.0314331	-0.00286869	0.00340019	-0.00624992	0	0.00660792	0.00098669	0	0.0384871	0.00652524	0.00071723	-0.00186853	-0.00860505	0.0165198	0.0149037	0.00647391	0.0103632	0.103328	0.000448097	-0.000380401	0.000598561	-0.000916927	-0.00893827	0	0.00831951	-0.00980724	-0.00300684	-0.00066202	-0.00813741	0	0	-0.00189021	0	-0.00204547	-0.0313972	-0.00314466	0.12406	0.0181059	-0.000892149	-0.00287937	-0.00536366	-0.121017	-0.0604532	0.0181565	0.0598942	0.0264712	-0.346396	0.0068463	0.00230752	0.00974296
0.022785	-0.00327446	0.00425377	-0.0075434	-0.000410015	0.00892993	0.000239001	0	0.0482889	0.00810701	0.000222308	-0.00190948	0.0258484	0.0223114	0.0272488	-0.0108191	0.0122556	-0.00576507	0.000398769	-0.00026578	0.000252321	-0.000272539	-0.00943106	0.000188706	-0.00186866	0.00853618	-0.00309168	-0.00077209	-0.00873954	-0.000248664	0	-0.00183414	0	-0.00235322	-0.0330279	-0.00262002	-0.00421646	0.022884	-0.000763811	-0.00359052	-0.00591274	-0.121321	-0.0620412	0.0232047	0.0963688	0.0348094	0.285205	-0.000885902	0.0138181	-0.000666423
-0.216644	-0.00183391	0.00240092	-0.00462415	-0.000836921	0.00348911	0.00129916	0	-0.00489038	0.00431825	0	-0.00119247	-0.0052376	0.0116693	0.00889296	-0.0125859	-0.00828829	-0.00269649	0	0	0	0	-0.00759905	0	-0.00117024	0.00528273	-0.00191791	-0.000428641	-0.00772965	0	0	-0.00182098	0	-0.00111771	-0.0272884	-0.00333785	-0.0038621	0.0104851	0	-0.00143674	-0.00378849	-0.107247	-0.0535455	0.013679	0.0568854	0.024756	-0.00906073	-0.00163031	0.00840785	-0.000762142
0.018255	0.0472695	0.00382564	0.0408172	0	0.00676334	-0.0105744	0	-0.0072325	0.00712932	0	-0.00181024	-0.00968022	0.0205787	0.0278144	0.0184477	-0.0147449	-0.00541416	0	0	0	0	-0.00937709	0.00039474	0.0221437	0.00969231	-0.00336676	-0.000496892	-0.00852724	0	0	-0.00190589	0	-0.00215882	-0.0305649	-0.00271747	-0.00397571	0.0206147	-0.000448281	-0.00315547	-0.00602367	-0.114184	-0.061454	0.0208277	0.0888392	0.0344414	0.0168415	0.0040266	-0.0242963	0.0166377
0.0183845	0.0474642	0.00368849	0.0408424	-0.000635547	0.00726806	-0.0106344	0	-0.00735802	0.00682024	0.000349961	-0.00221187	-0.00932194	0.0206721	0.0278655	0.0186628	-0.0150825	-0.0053549	0	-0.000328617	0.000265608	-0.000727894	-0.00912296	0	0.0219604	0.00939603	-0.00319743	-0.000704016	-0.00848561	0	0	-0.00197697	0	-0.00223803	-0.0301759	-0.00291019	-0.00438721	0.0207634	-0.000849614	-0.00316262	-0.0057972	-0.113969	-0.0614057	0.0209085	0.0887584	0.0342862	0.0169688	0.0039745	-0.0244232	0.0172683
0.00745439	-0.00315066	-0.107168	0.162296	-0.000825024	0.00840584	0.00354512	0	0.0479454	0.00897785	0	-0.00236242	0.0278844	0.0224996	0.0242003	-0.0148673	-0.0980529	0.1314	0	-0.000256265	0	-0.000350092	-0.00984724	0	-0.00181539	0.0084492	-0.00293625	-0.000559916	-0.00878704	0	0	-0.00235003	0	-0.00233369	-0.032007	-0.00278413	-0.00377466	0.0230616	-0.000904759	-0.00334512	-0.00594262	-0.120505	-0.0627714	0.0246936	0.09842	0.0351188	-0.0398217	-0.00147013	0.0143111	0.0176746
0.00731044	-0.00343197	-0.107775	0.162829	-0.000702859	0.00857299	0.00275632	0	0.048697	0.00856392	0	-0.0022224	0.0277559	0.022469	0.0242847	-0.0151334	-0.0980388	0.131433	0	-0.00048905	0	-0.000459912	-0.0093543	0	-0.00195905	0.00865424	-0.00328761	-0.000870686	-0.00911917	0	0	-0.00199313	0	-0.0023863	-0.0318142	-0.00292994	-0.00391704	0.0230766	-0.000786014	-0.0033665	-0.00604457	-0.120844	-0.0623837	0.0243325	0.0986231	0.0351693	-0.0400627	-0.0017753	0.014541	0.0176429
0.0413486	-0.00339273	0.0045345	-0.0074243	-0.000380714	0.0090245	-0.000432759	-0.0029135	-0.00788485	0.00878402	0	-0.0020866	0.0270161	-0.0350746	-0.0331721	-0.0102063	0.0123562	-0.00563822	0	-0.000150252	0	-0.000440453	-0.0094734	0	-0.00164114	0.00803315	-0.00348616	-0.000611039	-0.00855151	-0.000334502	0	-0.00186323	0	-0.00244649	-0.032931	-0.00266749	-0.00438215	0.0232481	-0.000743914	-0.00379017	-0.00607431	-0.123056	-0.062677	0.0221404	0.092555	0.0283597	0.28551	-0.00209572	0.0141206	-0.000567752
0.0444498	-0.00275595	0.00457005	0.113734	-0.00121665	0.00670503	0.000728848	0.000373639	0.0508923	0.00924656	-0.00176554	-0.00118832	0.0287725	-0.0339004	-0.019549	0	0.0126012	-0.00606858	0	-0.000260422	0.000500948	0	-0.00689759	0	-0.00204003	0.00606073	-0.00296995	-0.000529082	-0.00749824	0	0	-0.00151699	0	-0.00176797	-0.0291807	-0.00142585	-0.00339411	0.0250457	-0.00124741	-0.00297664	-0.0061883	-0.106281	-0.0540657	0.0205292	0.0963021	0.0234114	0.0321816	0.000645149	0.0148954	0.00799178
0.0480547	-0.00307797	0.00406199	-0.0074522	-0.000250435	0.00798843	0.000860268	0	-0.0078302	0.00817195	0	0.0258097	0.0270637	0.0218715	0.0464219	-0.0111719	0.0122815	-0.00584439	0.000461298	0	0.000154756	-0.000513229	-0.00927445	-0.000160646	-0.00250385	0.00836996	-0.00357064	-0.000387692	-0.00820601	0.000121333	0	-0.00194367	0	-0.00217391	-0.0327117	-0.00240901	-0.00407943	0.0234128	-0.000855252	-0.00305416	-0.00596464	-0.119754	-0.0626655	0.0241227	0.100133	0.0356558	-0.00168477	-0.00119805	0.013957	-0.00125071
0.0226004	-0.00311261	0.00393728	-0.00709094	-0.000583712	0.00876977	0	0	-0.00704922	0.007547	0	-0.00182481	0.023614	0.0194682	0.0156279	-0.0096006	0.0111132	-0.00535066	0	-0.000379771	0.00032136	-0.000460595	-0.00895201	0	-0.00188506	0.00649247	-0.0033616	-0.000607393	-0.00819969	0	0	-0.00208339	0	-0.00226082	-0.0325254	-0.00270528	-0.00398856	0.0204387	-0.000656459	-0.00304408	-0.0058232	-0.123331	-0.0615597	0.0220842	0.0845651	0.0304368	0.261747	-0.000881039	0.0120144	-0.000819181
-0.085237	-0.0032333	0.00452166	-0.00794224	-0.000567674	0.00783946	-0.00323228	0	0.0484369	0.00844209	-0.00140991	-0.00164639	0.0267753	0.0213335	-0.0097904	0.0176629	0.0130003	0.130473	0	-0.000576892	0	-0.000684921	-0.00920924	0	0.0134092	0.00892012	0.000319065	-0.000415431	-0.00860191	-0.000337847	0	-0.00192033	0	-0.00239223	-0.0325002	-0.00288822	0.167258	0.0227743	-0.000649237	-0.00303333	-0.00572032	-0.123366	-0.0623271	0.0228483	0.113331	0.0360314	0.316795	0.0108244	-0.0123796	-0.000564711
0.0139041	-0.00315117	0.00413495	-0.00735748	-0.000790114	0.00715425	-0.00745837	-8.98676e-05	0.0471475	0.00742593	-0.00069336	-0.00181791	-0.0100566	-0.0324401	-0.0534262	0.00415802	0.0116297	-0.00558131	0.000222194	-0.000247233	0.00056788	-0.000227313	-0.0099991	0.000256736	-0.00178727	-0.0165381	-0.00345914	-0.000206396	-0.00901524	-0.000271769	0	-0.0020731	0	-0.00236456	-0.0330882	-0.00316522	-0.00418307	-0.0945465	-0.000730245	-0.00332003	-0.00602889	-0.123793	-0.0626115	0.0192246	0.120559	0.0416011	0.0159279	-0.000581931	-0.0250713	-0.00636555
0.0194714	-0.00541144	0.00307026	-0.00843058	0	0.00588976	0	-0.0037638	-0.0107555	0.00974454	0	-0.00144836	-0.00901896	-0.0290205	-0.000619529	-0.00630758	0.0142957	0.139234	0	0.00202408	0.0014183	0.00141824	-0.00640047	0.00140752	0	0.00645545	-0.00421682	-0.00158875	-0.00667195	-0.00136538	0	0.00139874	0	0	-0.023578	-0.00230269	-0.00641725	-0.106932	-0.00152082	-0.00384987	-0.00424425	1.45283	-0.038778	0.019875	0.106387	0.0245041	0.298127	0	0.0143562	0.00599207
0.0291552	-0.00249316	0.00462279	-0.00733749	0.185221	0.00403415	0.00096551	-0.00429433	0.0492395	0.00825122	0	-0.00139402	-0.0105748	-0.0333109	-0.0174096	0.0226631	-0.0514012	-0.00549646	0.000362637	0	-0.000320976	-0.00128441	-0.00757362	0	-0.00101493	-0.00793051	0.036659	-0.000699792	-0.00718387	0	0	-0.00154552	0	-0.00197321	-0.0246246	0.118441	-0.00393206	0.0269762	0.0106255	-0.00325482	-0.00589882	-0.0882079	1.34134	0.0135956	0.116172	0.0255759	0.0065767	0.00401244	-0.0378705	0
0.0375069	-0.00253294	0.00354758	0.0852896	-0.00065532	0.0077306	-0.00626395	0	-0.00628838	0.00667781	0	-0.00184689	-0.00840393	0.0168517	0.0216035	0.0124134	-0.0377542	-0.00455148	0	-0.000401193	0	-0.000339567	-0.00928632	0	-0.00165354	0.00648859	0.0128017	-0.000713437	-0.00834026	-0.000295794	0	-0.00197768	0	-0.00191753	-0.0307934	-0.00298082	-0.00328354	0.0182337	-0.000791241	-0.0028803	-0.00529956	-0.116173	-0.059959	0.0192465	0.110866	0.0433122	-0.335251	0.000183522	-0.0240394	0.0139532
-0.00221008	0.0570774	0.00631835	0.0409734	0	0	-0.0109764	0	0.0485786	0.00967355	0.00200707	-0.00475637	-0.0190261	-0.0273467	0	-0.00329378	0.0104783	0.133621	0	0.0210613	0.00239783	0	0.293817	0	0.00338485	-0.00774906	0	0	0.258901	0	0	0	0	-0.0028832	-0.0226969	0.000941518	-0.0106452	-0.104126	0.00321953	0	-0.00943762	1.3388	-0.0366593	0.0058856	0.10001	0.0182178	0.27788	0	-0.0208911	-0.00475225
0.0147756	-0.0032349	0.00386037	-0.00718912	-0.000381785	0.00848449	-0.00242298	0.000323697	0.0447522	0.00757429	-0.0013467	-0.00201479	-0.0100261	-0.0295425	-0.0253561	0.00580528	-0.0156546	-0.00558266	0.000405163	-0.000414628	0.000612988	-0.000692917	-0.00959519	0	-0.00180097	-0.0174125	-0.00312654	-0.000585492	-0.00885585	0	0	-0.00198611	0	-0.00207859	-0.0318462	-0.0031743	-0.0038482	0.0205189	-0.000680005	-0.00338316	-0.0061847	-0.123557	-0.0632672	0.0214344	0.109595	0.0381935	-0.0194398	-0.000236231	-0.0124021	-0.00525387
0.0247118	-0.00318508	0.00424862	-0.00750541	-0.000478847	0.0083726	-0.000367973	-7.79504e-05	0.0474086	0.0080718	0	-0.00197484	0.0253406	0.0214268	0.0027099	-0.00687861	-0.0450102	-0.0056976	0.000402493	-0.000150398	0.000397463	-0.000501169	-0.00965087	0.000176243	-0.00186259	-0.0100608	-0.00317523	-0.000611995	-0.00859668	-0.000110984	0	-0.00193874	0	-0.00239994	-0.0325633	-0.00257292	-0.00425859	0.0221829	-0.000781007	-0.00353986	-0.00587491	-0.120736	-0.0621015	0.0206763	0.122053	0.0434182	0.290529	-0.000751241	-0.0131131	-0.000602417
0.0308749	-0.00337831	0.0048835	-0.00833412	0	0.00777257	0.000998308	0	-0.00803626	0.00912704	0	-0.000880666	-0.0115498	0.023684	0.0191276	-0.00946811	0.0129405	-0.00624685	0	0	0.00100032	0	-0.00919734	0	-0.00188933	0.00912961	-0.00330862	0	-0.00840853	0	0	-0.00168127	0	-0.002481	-0.0319097	-0.00183328	-0.00450293	0.0243864	-0.000880291	-0.00364438	-0.0056149	-0.116999	-0.0606788	0.0255593	0.131832	0.0403596	0.0346868	-0.00102148	0.0149649	0
0.0512106	-0.00316484	0.00425087	-0.00723189	0	0.00918466	0	0	-0.00798957	0.00844523	0	0.0241248	-0.0106777	0.0222926	0.033429	-0.012224	0.0124408	-0.00579219	0.000381559	0.000119763	0	-0.000872165	-0.0094283	0	-0.00192103	0.00812431	-0.00330389	-0.000452048	-0.0082709	0	0	-0.00186542	0	-0.00231373	-0.0324804	-0.00221373	-0.00440286	0.0228765	-0.000543692	-0.0034397	-0.00555246	-0.119874	-0.0612939	0.0226659	0.120334	0.0404422	0.115642	-0.000941744	0.0134971	-0.000404047
-0.217816	-0.00104295	0.00176706	-0.00381369	0	0.0040688	-0.00183895	0	-0.00512854	0.00408744	0	-0.00126286	-0.00518364	0.0107727	0.0197826	0.00845802	0.00606271	-0.00377177	-0.000598066	0	0	-0.000804926	-0.00800262	0	-0.00126123	0.00505536	0	0	-0.0075024	0	0	-0.00201754	0	-0.00167076	-0.0271283	-0.00264119	-0.00310273	0.0115942	0	-0.00202361	-0.00404621	-0.104889	-0.0519997	0.0127953	0.0809318	0.0325703	-0.0090671	0	-0.00825976	0
-0.221739	-0.00249507	0.00416261	-0.006918	-0.000573932	0.00961833	0.000434927	0	-0.00778673	0.00703022	0	-0.00171059	-0.00985049	0.0186354	0.0101318	0.0138373	0.0114399	-0.0051855	0	0	0	-0.000476678	-0.0096738	0	-0.00177483	0.00613218	-0.00323506	-0.00057205	-0.00845823	0.000401894	0	-0.00189957	0	-0.00213558	-0.0322508	-0.00282577	-0.00399313	0.0195552	-0.000983971	-0.00318051	-0.00568244	-0.125908	-0.0634906	0.023643	0.117702	0.0406122	-0.00674059	0.00397405	0.0126333	-0.0010745
-0.116159	-0.0025444	0.00397987	-0.00759959	-0.000993903	0.00594703	-0.00534635	0.000321327	0.0456733	0.0077052	-0.00244358	-0.00161349	-0.0104268	0.0200758	0.0137813	0.0108178	-0.0467446	-0.0057767	0	0.0260186	0.000389818	-0.000264683	0.322313	0	-0.00166052	-0.0132578	-0.0029312	-0.000919322	0.291526	-0.00024164	0	-0.00211074	0	-0.00229855	-0.0290011	-0.00185274	-0.00408114	-0.107385	-0.000663457	-0.00263857	-0.00583395	-0.112975	-0.0577798	0.0157971	0.132519	0.0422572	0.00910727	0	-0.0257878	-0.000538661
-0.116792	-0.0028729	0.00401727	-0.00723338	0	0.00642329	-0.00491468	0	0.0459069	0.00834043	-0.00240231	-0.00128875	-0.0107874	0.0204179	0.0139294	0.0109552	-0.0175874	-0.00642033	-0.000204525	0.0261936	0	-0.000521695	0.322344	0	-0.00179899	-0.0129791	-0.00313868	-0.000494073	0.292726	0	0	-0.00192351	0	-0.00207421	-0.0282249	-0.00205013	-0.00369213	-0.108354	0	-0.00378061	-0.00536253	-0.112881	-0.0568435	0.015644	0.133089	0.0425868	0.00902644	0.000472384	-0.0268795	0
0.0321017	-0.00331918	0.00493541	-0.00768605	-0.000934597	0.00764218	0.000892192	-0.000485198	-0.00806542	0.00902591	0	-0.00127504	-0.0110649	0.0239887	0.018917	-0.00973134	0.0130853	-0.00618654	0	0	0.000409649	-0.000702715	-0.00918809	0	-0.00223638	0.00898209	-0.0034803	0	-0.00840764	0	0	-0.00193808	0	-0.00311627	-0.0313482	-0.00160898	-0.00422673	0.0247394	0	-0.00349395	-0.00536757	-0.117326	-0.0611207	0.0250272	0.145428	0.0439482	0.0345736	-0.000878558	0.0143872	-0.000745361
-0.197549	-0.00166875	0.00268362	-0.00366731	0	0.00463786	0	0	-0.00415726	0.00389976	0	-0.000612305	-0.00541384	-0.0168544	-0.0168869	-0.0110229	-0.00885089	-0.00331817	0	0	0	-0.00043072	-0.00754501	0	-0.00143095	0.00545203	-0.0016409	-0.000778538	-0.00702589	0	0	-0.00144002	0	-0.00143332	-0.0278715	-0.00282519	-0.0022475	0.0115057	-0.00107814	-0.00218381	-0.00446569	-0.107935	-0.0527815	0.0136059	0.0830968	0.0324921	-0.00617538	-0.00194588	0.00802904	-0.000950533
0.0153516	-0.00331574	0.00421873	-0.00740968	-0.000586901	0.00881694	0.00162529	0	0.0490326	0.00831402	0.000394631	-0.00220412	-0.0105532	0.021397	0.0166792	-0.011876	-0.0734596	-0.00580813	0.000294059	-0.000410146	0.000469215	-0.000672042	-0.00964148	0	-0.0018381	0.00863531	-0.00319769	-0.000773868	-0.00891675	0.000248511	0	-0.00208023	0	-0.0024201	-0.0322913	-0.002484	-0.00404327	0.0220187	-0.000864262	-0.00340421	-0.00609486	-0.120762	-0.0627462	0.0261468	0.138709	0.0508542	0.0101944	-0.00116208	0.014317	-0.000876661
0.0155166	-0.00323772	0.00451239	-0.00774818	0	0.00731397	0.00364929	0	0.051983	0.00892448	0	0.0194081	0.0296331	0.0241527	0.0313934	0.021842	-0.0189206	-0.00628945	0.000650876	0	0	0	-0.00854363	0	-0.00150726	0.0118168	-0.00275996	0	-0.00832446	0	0	-0.00190652	0	-0.00223496	-0.0307468	-0.0014235	-0.00413668	0.0252371	-0.000463088	0.472619	-0.00574377	-0.112255	-0.0584963	0.0221338	0.144196	0.0406987	0.151545	0	0.0146828	-0.000729636
0.0152487	-0.00318258	0.00450643	-0.00783652	0	0.00834653	0.00331421	0	0.0518524	0.00962714	0	0.019161	0.029212	0.0241087	0.0316513	0.0220165	-0.0187822	-0.00595757	0	0	0	0	-0.00863125	0.000269051	-0.00162515	0.0121484	-0.00290432	0	-0.00773247	0	0	-0.00187998	0	-0.00287972	-0.0309517	-0.00219757	-0.00452954	0.0249777	0	0.472519	-0.00525454	-0.112477	-0.0583922	0.0223755	0.14408	0.0416332	0.152151	0	0.0145613	-0.000786718
-0.00233978	-0.00337371	0.00441636	-0.00747116	-0.000431534	0.007892	-0.00132134	0.000130723	0.0475613	0.00819503	0.000294775	-0.00220502	-0.010502	-0.0336105	-0.0414605	-0.00889047	0.0121778	-0.00565337	0.000216556	-0.000326258	0.000415041	-0.000482658	-0.00934603	0.000321975	-0.00174286	-0.0169151	-0.00330812	-0.000427493	-0.00875438	0	0	-0.00209428	0	-0.00243401	-0.0327208	-0.00265719	-0.0045574	0.0224645	-0.000714695	-0.00347703	-0.00556647	-0.123326	-0.0621894	0.0203759	0.133816	0.0435623	0.314344	-0.0013678	-0.0267162	-0.000415334
0.0150199	-0.0031416	0.00416953	-0.00741243	-0.000605704	0.00791302	0.000381483	0.000316406	-0.0077343	0.00778249	0	0.0230375	-0.0104294	0.0214245	0.0219449	-0.011976	0.0114072	-0.00560952	0.000267744	-0.000548604	0.000236002	-0.000496889	-0.00952402	0	-0.00181836	0.00781414	-0.00340636	-0.000759021	-0.00841396	0	0	-0.00200804	0	-0.00253401	-0.0320139	-0.00252602	-0.00409689	0.022005	-0.000721018	-0.00376321	-0.00568219	-0.119861	-0.0615205	0.0207222	0.130599	0.0443348	0.128943	-0.00100253	0.0131313	-0.000588333
0.0189005	-0.00370913	0.00516027	0.109713	-0.00115368	0.00748449	-0.000739876	-0.00295697	-0.00787974	-0.222988	0	-0.000957905	0.0281034	0.0219741	0.013514	0.0133991	0.0130907	-0.00578165	0	0	0	0	-0.00780239	-0.000445158	-0.0018238	0.00185576	-0.00300885	0	-0.00710588	0.000946259	0	-0.00165582	0	-0.0020323	-0.0298809	-0.00231288	-0.0040343	0.0252262	0	-0.00307631	-0.00537838	-0.106631	-0.053927	0.0200728	0.142777	0.0364537	0.329753	0.00178085	0.00306119	-0.00754248
0.0467073	-0.00346003	0.00462637	-0.00746139	-0.000734409	0.00897956	0	0	-0.00789232	0.00810536	0.000268506	-0.00189428	-0.0104186	0.0216496	0.0252372	-0.0132938	-0.0169764	-0.00565473	0.000135981	-0.00017596	0.000437833	-0.000603617	-0.00947017	0.000171488	-0.00166556	0.00811258	-0.00321706	-0.000689349	-0.00872077	-0.000160984	0	-0.00208822	0	-0.00255963	-0.0322041	-0.00239594	-0.00437827	0.0222524	-0.000565741	-0.00332336	-0.0058358	-0.120387	-0.061989	0.0225152	0.146014	0.0486112	0.307156	-0.00128278	0.0136024	-0.000600195
0.0465424	-0.00321365	0.00447167	-0.00739588	-0.000381161	0.00883479	0	0	-0.00785591	0.0079953	0	-0.00190165	-0.0102513	0.0218839	0.025254	-0.0133976	-0.0170419	-0.00561493	0	-0.000398833	0.000254057	-0.000731712	-0.00938195	0	-0.00197454	0.00847494	-0.00313983	-0.000614125	-0.00838035	0	0	-0.00187682	0	-0.00240614	-0.032232	-0.00248983	-0.00429323	0.0224343	-0.000647546	-0.00354488	-0.00594052	-0.120451	-0.0617362	0.022616	0.14595	0.048518	0.307236	-0.00124574	0.0137715	-0.000591097
0.0162601	-0.00301059	0.00475808	-0.00751994	0	0.00684057	0.00354194	0	0.0525162	0.00930154	0	-0.00105788	0.0293446	0.0246523	0.0314214	0.0246885	-0.0188685	-0.00558714	0	0	0	0	-0.00936571	0	-0.0015174	0.0119593	-0.00225902	0	-0.00759086	9.66666e-05	0	-0.00188089	0	-0.00266297	-0.0308889	-0.00214748	-0.00440213	0.0254735	0	0.478571	-0.00580864	-0.111905	-0.0585832	0.0213901	0.157858	0.0454177	0.352392	0.00328517	0.0140401	-0.000913913
0.0161233	-0.00341627	0.00428605	-0.00763352	0	0.0072997	0.0035904	0	0.0520711	0.00907953	0	-0.000802206	0.0287274	0.024347	0.0311465	0.0250729	-0.0182848	-0.00613036	0	0	0	0	-0.00820735	0	-0.00222842	0.0118808	-0.00367631	0	-0.00824383	0	0	-0.0020023	0	-0.00248809	-0.0307261	-0.00247315	-0.00388579	0.0252716	0	0.4771	-0.00582143	-0.112419	-0.0588276	0.0211251	0.157503	0.0456882	0.352979	0.00441455	0.0137447	-0.000814178
0.00987836	-0.00213736	-0.0728214	0.0298676	0	0.00526559	-0.00403479	0	-0.00494548	0.00511661	-0.000657116	-0.00118922	0.0176334	-0.0222442	-0.0222596	0.00393444	0.00848049	-0.00448043	0	0	0	0	-0.00866067	0	0.00754082	-0.00457156	-0.00252426	0	-0.00824351	0	0	-0.00224946	0	-0.00196673	-0.0295466	-0.00272801	0.107528	-0.0622001	-0.000682494	-0.00290551	-0.0047714	-0.115388	-0.0560653	0.0141463	0.104261	0.0376919	-0.303236	-0.000730054	-0.00697368	0.00861657
-0.213313	-0.00191716	0.00231512	-0.0037866	0	0.00442129	-0.00128334	0	-0.00436993	0.00417986	0	-0.000839059	-0.00582082	0.0101659	-0.0024238	0.00644782	0.00702089	-0.00306128	0	0	0	0	-0.00782497	0	-0.00123392	0.00524714	0	0	-0.00761478	0	0	-0.00157053	0	-0.00174555	-0.0273852	-0.00263785	-0.00292028	0.01124	-0.00118407	-0.0017999	-0.00424363	-0.105237	-0.0523614	0.0128459	0.0937643	0.0362561	-0.00682674	0	-0.00798472	0
0.0178668	0	0.00409605	-0.00592765	0	0.00326735	0	-0.00291459	-0.00467844	0.0108363	-0.00295739	-0.00232203	-0.00997133	-0.0322709	-0.0116823	-0.00605928	0.0133328	0.137091	0	0	0	0	-0.00496956	0	-0.00236376	-0.00529506	-0.0021287	0	-0.00615564	-0.00249106	0	0	0	-0.00273788	-0.0227936	-0.00292599	0	-0.107088	0	-0.00446892	-0.00476897	1.4605	-0.0399224	0.0145937	0.12711	0.0279244	0.315859	0	0.00466967	0.00548714
-0.00969975	0.0529793	0.00266605	0.155836	0	0.00406415	0	0.00415337	0.0461891	-0.2032	0	0	-0.00996523	0.01903	0.00302303	0.0140661	-0.0212748	-0.00807274	-0.00213745	0.00469165	0.00174013	0.00422695	-0.00924772	0	0.0321178	-0.0130416	-0.00644065	-0.00323815	-0.00454901	0	0	0	0	-0.00391862	0.59984	0	0.161044	-0.113849	0	-0.00309635	0.319811	1.37342	-0.038045	0.013715	0.124984	0.0344916	0.036307	0.00695137	-0.0604374	0.00643333
-0.0175872	0.058816	0.00501516	0.159006	-0.00514848	0.0042573	-0.00502557	0	0.0421464	-0.204847	-0.00238836	-0.0016276	-0.00946705	0.0191055	0.00257328	0.0139332	-0.0242751	-0.00177001	0	0	0.0016312	0	-0.00331371	0.00228293	0.0411367	-0.0175649	-0.00891473	0	-0.00273255	0.00258494	0	0.00289827	0	0	0.600087	-0.0028143	0.163006	-0.108505	0.00292063	-0.00318467	0.322653	1.3773	-0.0406082	0.0154356	0.124871	0.0326449	0.0358027	-0.0028571	-0.0563359	0.00321136
0.0191712	-0.00274366	0.00402019	0.09593	-0.000730961	0.00881404	0.000194215	-0.003599	-0.00734029	-0.194694	-0.00198908	-0.00186386	-0.00980185	-0.0329124	-0.00710344	0.0209717	-0.0159545	-0.00508585	0	-0.000531897	0.000804192	-0.000294478	-0.00922677	0	-0.00163484	0.0101625	-0.00340206	-0.000507965	-0.00815523	0	0	-0.00206329	0	-0.00219085	-0.0317249	-0.00252499	-0.0037457	0.0207758	-0.000554177	-0.00340881	-0.00518042	-0.119814	-0.0609229	0.0215398	0.144962	0.0500587	0.277014	-0.00068502	0.0126098	0.0156317
0.0220775	-0.0033961	0.00482215	-0.00765354	-0.000548167	0.00743156	-0.00201015	0	-0.00820916	0.00863742	0	-0.00196066	-0.0112561	0.0226644	0.0224242	0.0286843	-0.0197458	-0.00577949	0	0	0.000313942	-0.00084061	-0.0090898	0	0.041775	0.0128258	-0.00304274	-0.000462915	-0.00817615	0	0	-0.00203178	0	-0.00249906	-0.0314874	-0.00226985	0.174994	0.0244678	-0.00100544	-0.00358404	-0.00578977	-0.117471	-0.0605169	0.0220004	0.155493	0.0490707	0.325754	-0.000722083	0.00234331	0
-0.207063	-0.00287008	0.00386668	-0.00725971	-0.000471832	0.00939885	0.000376341	0	-0.00733415	0.00727119	0.000259634	-0.00152552	-0.00960541	-0.0279388	-0.0159444	0.00994662	0.0110013	-0.00549785	0.000394128	0	0.000391302	-0.000682383	-0.00946019	0.000404964	-0.00141317	0.00617857	-0.0030022	-0.000869714	-0.00819961	0	0	-0.0020126	0	-0.00217886	-0.0321236	-0.00310149	-0.00406239	0.0188565	-0.000736611	-0.00313575	-0.00552212	-0.126519	-0.0629726	0.0233871	0.133293	0.0461501	-0.00313649	0.00420427	0.0122946	-0.000789465
0.00676607	0.0521648	0.00391713	0.0456307	-0.000841775	0.00872852	0.000917931	0	-0.00780344	0.00802815	0	-0.00198781	0.0270459	0.0214456	0.0197898	-0.0165378	0.0120753	-0.00572336	0.000217833	-0.000232054	0.000165662	-0.000514674	-0.00900886	0	-0.00195728	0.00732395	-0.00320921	-0.000872711	-0.00819743	0	0	-0.00174951	0	-0.00249287	-0.0323364	-0.00285413	-0.00391687	0.0221924	-0.000696915	-0.00323857	-0.0059863	-0.1231	-0.0614229	0.0241933	0.141693	0.0433119	0.305202	-0.00202465	0.0134935	-0.00676596
0.0467043	-0.00322938	-0.106561	0.0454618	-0.000527053	0.00942885	0.00101572	0.00020121	-0.00751939	0.00829545	0.000263432	-0.00180705	0.0260398	0.0214352	0.0178461	-0.00634513	-0.0459568	-0.00564312	0	-0.000175717	0.000472919	-0.000682635	-0.00952555	0	-0.00185457	0.00670183	-0.00314504	-0.00033096	-0.00854901	0	0	-0.00192846	0	-0.00231546	-0.0321801	-0.00282575	-0.00408415	0.0222184	-0.000456582	-0.00337586	-0.00617277	-0.122056	-0.0616247	0.0252714	0.144821	0.047837	0.0342731	-0.000730363	0.0135301	-0.00727921
0.0468556	-0.00327037	-0.106253	0.0450167	-0.0004454	0.00902056	0.000789094	0.000253003	-0.00782074	0.00838483	0.000354674	-0.00213009	0.026149	0.0216408	0.0170091	-0.00591288	-0.0460768	-0.00572037	0.000459858	0	0.000620389	-0.000296564	-0.00937439	-0.000281701	-0.00136475	0.00711263	-0.0029386	-0.000856724	-0.00871957	-0.000656664	0	-0.00205659	0	-0.00217686	-0.0321759	-0.00289464	-0.00383778	0.0224691	-0.000990351	-0.00332676	-0.00604957	-0.121708	-0.0619344	0.0246828	0.144778	0.047595	0.0342415	-0.000972877	0.0136565	-0.00713526
0.0467265	-0.00328566	-0.106689	0.0456816	-0.000578415	0.00888633	0.00070515	0	-0.0076374	0.00775214	0.00022975	-0.00206876	0.0260005	0.0215945	0.01755	-0.00621245	-0.0461545	-0.00569193	0.000531939	-0.000298927	0.000316124	-0.000366803	-0.00940615	0.000181031	-0.00189801	0.00784321	-0.00333852	-0.000703733	-0.00863147	-0.000167455	0	-0.0021228	0	-0.00187651	-0.0321243	-0.00258541	-0.00396817	0.0227279	-0.00097053	-0.00348891	-0.00616049	-0.122162	-0.0618981	0.0252962	0.144665	0.0477753	0.0342984	-0.000663185	0.0139602	-0.00727442
0.0469432	-0.00307593	-0.1069	0.0458695	-0.000497405	0.00891777	0.00104826	0	-0.00748508	0.00789497	0	-0.0020909	0.0256856	0.0212615	0.0173343	-0.006293	-0.0457811	-0.00552868	0.00030831	0	0	0	-0.00948681	0	-0.00160793	0.00707898	-0.00344934	-0.000511985	-0.00875664	0	0	-0.00175958	0	-0.00216867	-0.0319194	-0.00300786	-0.00366659	0.0224475	-0.000568563	-0.00360026	-0.005904	-0.121679	-0.0620244	0.0252385	0.144642	0.0475636	0.0342147	-0.000733959	0.013317	-0.00722205
0.0195117	-0.00312713	0.00453889	-0.00782119	-0.000584979	0.00712067	-0.00152614	0	-0.00744499	0.0088756	0.000221823	-0.00188007	-0.0112858	0.023096	0.0060517	-0.00273144	0.0122493	-0.00580333	0.000548368	0	0	-0.00068198	-0.00973042	0	-0.00169758	-0.0063922	-0.00360801	-0.000714975	-0.00876344	0	0	-0.00181258	0	-0.00250032	-0.0320248	-0.00224566	-0.00418936	0.0240927	-0.000683232	-0.00354338	-0.00557749	-0.11941	-0.061432	0.0217343	0.162704	0.0526164	0.0319755	-0.000700173	-0.0139206	-0.00097245
0.00933364	-0.00220668	-0.0727595	0.0302747	0	0.00561501	-0.00431872	0	-0.00555538	0.00499214	-0.000856982	-0.00168511	0.0176564	-0.021994	-0.0324874	0.00176615	0.00852595	-0.00424912	0.000494849	0	0	-0.000407225	-0.00868955	0	0.0071161	-0.0113164	-0.00233539	0	-0.00775566	0	0	-0.00189248	0	-0.0018934	-0.0294619	-0.00326468	0.108061	-0.0600713	-0.000923177	-0.00210033	-0.00512114	-0.115476	-0.0559764	0.0148343	0.107446	0.0387147	-0.296838	0	-0.00731737	0.00841978
0.0202489	-0.00374826	-0.113915	0.0494866	-0.000796964	0.00860369	0.0026174	-0.00462682	0.0533459	0.00921534	-0.00148664	-0.00129599	0.0278016	0.0238289	0.0211165	-0.0141946	0.0126066	0.146431	0.000556903	0	0	0	-0.00815275	0	-0.00156937	0.00919239	-0.00361239	0	-0.00755098	0.000405258	0	-0.00304386	0	-0.002897	-0.031559	-0.00210098	-0.00357789	0.0248849	-0.00035738	0.492232	-0.00555574	-0.112563	-0.0574596	0.0232497	0.158299	0.0476984	0.344997	-0.00228871	0.0140006	-0.00643932
0.0215009	-0.00296201	0.00427398	-0.00768121	-0.00059228	0.00714688	-0.00200725	0	-0.00797351	0.0083709	0	-0.00174207	-0.0109344	0.0228011	0.0195415	0.0276369	-0.0484198	-0.00596319	-0.000171089	-0.000268745	0.000585361	-0.00049595	-0.00935355	0	0.0445272	0.012222	-0.00316413	-0.000552796	-0.00835648	0	0	-0.0020634	0	-0.00253222	-0.0312793	-0.00219939	0.17381	0.0236538	-0.000487453	-0.00368249	-0.00609191	-0.11741	-0.0607262	0.0217978	0.153777	0.0504428	0.323416	-0.00076025	0.00210494	-0.000206673
0.0213346	-0.00319951	0.0044229	-0.00748194	-0.000576477	0.0071683	-0.00183773	0	-0.00785491	0.00835179	0	-0.00147733	-0.0113342	0.0228838	0.0197436	0.0275419	-0.048677	-0.0060351	0	-0.000374874	0	-0.000600785	-0.00937845	0	0.0450125	0.012531	-0.00313988	-0.000564476	-0.00842484	0	0	-0.00203742	0	-0.00237881	-0.0315259	-0.00241404	0.174039	0.0238031	-0.000327116	-0.0033648	-0.00618315	-0.117566	-0.0613239	0.0219666	0.153671	0.0501298	0.323546	-0.000928559	0.00208309	0
0.0546328	-0.00329621	0.00445548	-0.00727576	-0.000447796	0.00883459	0	0.0001108	0.0491569	0.00827642	0.000265264	-0.00193796	-0.0107476	0.0220782	0.0261711	-0.0136202	0.0124331	-0.00527679	0.000284275	-0.000289446	0	-0.000195542	-0.00922057	0	-0.00159092	0.00832264	-0.00318738	-0.000416597	-0.00853913	0.000278441	0	-0.00187035	0	-0.00236299	-0.0324824	-0.00232556	-0.00454792	0.0225008	-0.000697583	-0.00331445	-0.00575895	-0.120196	-0.0618178	0.0229874	0.152304	0.049892	0.304418	-0.00114641	0.0139458	-0.000886895
0.0388828	-0.0030722	-0.100968	-0.00686758	-0.000423467	0.00903036	-0.000550521	0.00015149	-0.00729177	0.00720331	-0.00172185	-0.00199851	-0.00960112	-0.0309536	-0.0368064	-0.00302356	-0.0415849	-0.00535773	0.000594753	-0.000329866	0.000416063	-0.000593258	-0.00938593	0.000174671	-0.00165613	-0.016944	-0.0031887	-0.000698937	-0.00879965	-6.25338e-05	0	-0.00171774	0	-0.00226701	-0.0322184	-0.00274825	-0.00424164	0.0205025	-0.000813097	-0.00322565	-0.00566921	-0.121668	-0.0618919	0.0199108	0.146557	0.049358	0.267437	-0.00081054	-0.0114472	-0.000555727
0.0386205	-0.00280478	-0.100781	-0.00720322	-0.000723306	0.00878765	0	0	-0.00735172	0.00722273	-0.00146606	-0.0018468	-0.00948886	-0.0311426	-0.0366245	-0.00284773	-0.0415029	-0.00531869	0	0	0	-0.000500082	-0.00940966	0	-0.00170786	-0.0168713	-0.00302401	-0.000551084	-0.00841598	0	0	-0.0021804	0	-0.00206947	-0.0322009	-0.00271762	-0.00431931	0.020577	-0.000842591	-0.00336793	-0.00532491	-0.121659	-0.0622688	0.0198567	0.146739	0.0493479	0.267397	-0.000971384	-0.011598	-0.000423968
0.00908535	0	-0.0957816	0.0439725	0	0.00461647	-0.0136491	0	0.0536996	0.0062182	-0.00155097	0	-0.0107483	-0.0257724	-0.0172012	0	-0.0233558	-0.00942448	0	-0.00280231	0	-0.004245	-0.00957618	0.00140438	-0.00150822	-0.00958625	-0.00420403	-0.00174585	-0.00621837	0	0	0	0	0	0.604118	-0.00205289	-0.00686634	-0.0999869	0	0.399568	-0.013175	1.46774	-0.0337507	0.0170879	0.129428	0.0295354	0.0872629	0.00138452	-0.0343726	-0.00666432
0.040293	-0.00336956	0.00453539	0.106517	-0.00122105	0.00774185	-0.000365025	0.000306554	-0.00798127	0.00903679	-0.00179274	-0.00193423	0.0265684	0.0231234	0.017037	-0.0138434	0.0123881	-0.00570298	0.000584427	0	0.000733348	-0.000650477	-0.00902476	0.000218196	-0.00159165	0.00780318	-0.0033322	-0.00110787	-0.00853015	-0.000345507	0	-0.00199513	0	-0.00257979	-0.0327764	-0.00193918	-0.00419849	0.0235923	-0.000833074	-0.00359359	-0.00585106	-0.120071	-0.0610329	0.0223166	0.157667	0.0518493	0.307369	-0.00182674	0.0136547	0.0169152
-0.0741986	-0.00322019	0.00430684	-0.00763255	-0.000719425	0.00827419	0.00109265	0	-0.00789106	0.00834605	0.00019618	0.0243311	-0.0113859	0.0218668	0.0478488	-0.0130512	0.0120575	-0.00584524	0.000337817	-0.000375773	0.000340924	-0.000609714	-0.00944631	0	-0.00167701	0.00910172	-0.00310513	-0.000698914	-0.00819833	0	0	-0.00175484	0	-0.00233263	-0.0324608	-0.00243042	-0.00413979	0.0229718	0	-0.00306643	-0.00579748	-0.119332	-0.0613599	0.0238255	0.155335	0.0476159	0.174723	-0.00113699	0.0138965	-0.000795205
0.00696795	-0.00319186	0.00439628	0.100843	-0.000625009	0.00831379	0.0007021	-0.000185266	0.0468997	-0.20569	0.00027463	-0.0016445	0.0251775	0.0222682	0.0318817	0.00696406	0.0116137	-0.00534111	0	-0.000235814	0	-0.000568283	-0.00900226	0	-0.00162759	0.00996292	-0.00323385	-0.000927225	-0.00815374	-0.000261801	0	-0.00184243	0	-0.00227822	-0.0320762	-0.00239012	-0.00423761	0.0219299	-0.000388564	-0.00341145	-0.00569333	-0.119106	-0.0605673	0.0231198	0.151657	0.0511812	0.295149	-0.000817998	0.0135996	0.0168097
0.0203054	-0.00338729	-0.104229	0.0441128	-0.000679629	0.00885514	-0.000976637	-0.000420918	0.0475838	0.00813674	-0.00125979	-0.00218027	-0.0102629	0.021088	0.0136207	0.00360272	-0.045794	-0.00564242	0.000527632	-0.000207841	0.000550682	-0.000657032	-0.00904033	0.000136927	0.0118977	-0.00410816	-0.00314712	-0.000702397	-0.00872421	-0.000388792	0	-0.00222634	0	-0.00262862	-0.0316795	-0.00283357	0.162815	0.0214435	-0.000333083	-0.00315304	-0.00588093	-0.121658	-0.0614392	0.0215232	0.14736	0.0481582	0.0926897	-0.000670191	-0.0358269	-0.00854031
0.0299634	-0.00326664	0.00470357	-0.00773786	0	0.0080107	0.00349737	0	-0.00792502	0.0093278	0	-0.00185242	-0.0119647	0.0235196	0.0193458	-0.00494841	-0.0174748	0.138225	0	0	0	-0.000769714	-0.00942805	0	-0.00179967	0.00938882	-0.00357296	0	-0.00820569	0	0	-0.00179112	0	-0.00253268	-0.0314666	-0.00244951	-0.00449286	0.0242631	-0.000702337	-0.00362571	-0.00613499	-0.11742	-0.06096	0.0237036	0.178412	0.0517506	0.0335528	0	0.014393	0.0077084
0.0301418	-0.00335882	0.00424782	-0.00737291	0	0.00791034	0.0035686	0	-0.00777596	0.00910634	0	-0.00205743	-0.0118104	0.0234822	0.0197106	-0.00447148	-0.0177184	0.137994	0	0	0	0	-0.00927483	0	-0.00204732	0.00939729	-0.003309	0	-0.00822318	0	0	-0.00181752	0	-0.00226118	-0.0316511	-0.00232029	-0.00423745	0.0246375	-0.00103923	-0.0032352	-0.0062958	-0.117076	-0.0610141	0.0247512	0.178195	0.0528045	0.0333459	0	0.0144251	0.00766964
0.00730958	-0.0031259	0.00432519	0.100132	-0.000691292	0.00859997	0.000522358	0	0.0466634	-0.203719	0	-0.00163001	0.0250052	0.0219127	0.024425	0.00623842	0.0118618	-0.00588484	0	0	0.000274999	-0.000192254	-0.00901938	0	-0.00154567	0.00996347	-0.00326494	-0.000753324	-0.00822266	-0.000152597	0	-0.00187328	0	-0.00225433	-0.0322777	-0.00266797	-0.00449422	0.0221243	-0.000490029	-0.00308057	-0.00579308	-0.118952	-0.061011	0.0228308	0.158306	0.0532211	0.265395	-0.00101055	0.0131514	0.0168911
0.0413867	-0.00310848	0.00457765	-0.0075767	-0.000741165	0.00901784	0	0	-0.00770902	0.00856809	0	0.0245386	-0.0103814	0.0226804	0.0553084	-0.0116807	0.0124571	-0.0055314	0	0	0.000377535	-0.000489741	-0.00915101	0.000236281	-0.001563	0.00835936	-0.00316631	-0.000407816	-0.00795158	0	0	-0.00157738	0	-0.00220148	-0.0321365	-0.00230005	-0.00421122	0.0233308	-0.00067502	-0.003447	-0.00569595	-0.118622	-0.0611914	0.0222768	0.164003	0.0523485	0.167239	-0.00170484	0.0139379	-0.000338314
0.0299261	-0.00356737	0.00421498	-0.00771753	0	0.00809884	0.00365673	0	-0.00810903	0.00905071	0.000248603	-0.0015989	-0.0118338	0.0229261	0.0207702	-0.0052175	-0.0177596	0.137787	0	0	0	-0.000716932	-0.00933687	0	-0.00176438	0.00970413	-0.00344323	0	-0.00841825	0	0	-0.00185936	0	-0.00227327	-0.0317982	-0.00238904	-0.00414233	0.0245689	-0.000808407	-0.00347069	-0.00630028	-0.117058	-0.0609378	0.0255297	0.178304	0.0525004	0.0343007	0	0.0146344	0.00775474
0.030677	-0.00332537	0.00452486	-0.00792771	-0.000261209	0.00823168	0.00347782	0.000367825	-0.00778004	0.0092666	0	-0.00186454	-0.011944	0.0235641	0.0208404	-0.00492999	-0.0179927	0.13838	0	-0.000442542	0.000569434	-0.000726052	-0.00902924	0	-0.00222241	0.00997715	-0.00339913	-0.000766926	-0.00831092	0	0	-0.00192402	0	-0.00236972	-0.0314528	-0.00271838	-0.00407119	0.0247296	-0.00108564	-0.00343129	-0.00584103	-0.117667	-0.0610749	0.0249325	0.179157	0.0521423	0.0345555	0	0.0147134	0.00748366
0.00631486	-0.00327528	0.00406729	-0.00733914	-0.00048957	0.0088559	0.00132503	0	-0.00768432	0.00788583	0	-0.002124	-0.010576	0.0214227	0.0360057	0.00710989	0.0122066	-0.00577043	0.000243203	0	0	-0.00026836	-0.00927675	0	-0.00168289	0.00738444	-0.00334332	-0.000557595	-0.0082098	0	0	-0.00172681	0	-0.00261587	-0.0319596	-0.00253825	-0.00414302	0.0231309	-0.00103454	-0.00292466	-0.00549767	-0.121261	-0.0616715	0.023664	0.159324	0.0518807	0.0333158	0	0.0133847	-0.000628384
0.0182369	-0.00289712	0.00414771	-0.00745011	-0.000454348	0.00802355	0.00469403	0	-0.00754107	0.00782266	0.000303629	-0.00165233	-0.0103319	0.0224979	0.0304557	0.0329559	-0.116198	-0.00524089	0.000459255	0	0.000164453	-0.000491178	-0.00948552	0	-0.00155048	0.0128104	-0.0032301	-0.00069131	-0.00795409	0	0	-0.00144772	0	-0.002113	-0.0315411	-0.00251359	-0.00413605	0.0222142	-0.000794809	-0.00296815	-0.00541047	-0.118311	-0.0597985	0.024058	0.161797	0.0505681	0.274527	-0.000801297	0.0131515	0.0113944
0.0179728	-0.00343773	0.00416592	-0.00738959	0	0.00894149	0.00469408	0	-0.0078062	0.00769203	0.00024463	-0.0018429	-0.0107424	0.02234	0.0301562	0.0334685	-0.116298	-0.00549791	0.000322724	0	0.000292809	-0.000413556	-0.00944615	0	-0.00145819	0.0130731	-0.00336688	-0.00077441	-0.00821588	0	0	-0.00183063	0	-0.00208526	-0.0315801	-0.00227079	-0.00385364	0.0223461	-0.000574611	-0.00305495	-0.00546265	-0.118079	-0.0604696	0.0239945	0.161946	0.0502852	0.274863	-0.00031449	0.0133679	0.0113189
0.01784	-0.00322756	0.004013	-0.0074259	0	0.00870921	0.00456791	0	-0.00794369	0.00787224	0	-0.00204698	-0.0102435	0.0222937	0.0305757	0.0334286	-0.116414	-0.00565203	0	-0.000399499	0.000271728	-0.000507665	-0.00922591	0	-0.00182644	0.0128053	-0.00326505	-0.000472721	-0.00832729	0	0	-0.0019807	0	-0.00207753	-0.0313697	-0.00251377	-0.00372892	0.0224991	-0.000387848	-0.00353785	-0.00567129	-0.118264	-0.0605687	0.023766	0.162184	0.0508861	0.274879	-0.000553936	0.0136109	0.0114741
0.0292156	-0.00396747	0.00440843	-0.00793535	0	0.00739799	0.003495	0	-0.00740708	0.00922034	0	-0.00177028	-0.0118024	0.0236396	0.0159585	-0.00391458	-0.0171684	0.138151	0	0	0	-0.000731926	-0.00946362	0	-0.00191682	0.00999766	-0.00331981	0	-0.00763412	0	0	-0.00194497	0	-0.00239877	-0.0310501	-0.00218903	-0.00382542	0.0245404	0	-0.00383703	-0.00558823	-0.11704	-0.0609105	0.0241863	0.218966	0.0617852	0.0354788	0	0.0144801	0.00711494
0.0293927	-0.00314135	0.00490639	-0.00768047	0	0.00750986	0.00360072	0	-0.00776139	0.00929791	0	-0.00174577	-0.0111816	0.023433	0.0161467	-0.00427616	-0.0174935	0.138089	0	0	0	0	-0.0091274	0	-0.00172842	0.00964656	-0.00303596	-0.000918946	-0.00854081	-0.000520597	0	-0.00150425	0	-0.00276389	-0.0316976	-0.00228007	-0.00408018	0.0245849	-0.00081588	-0.0034842	-0.00589673	-0.116883	-0.061162	0.0244034	0.218356	0.0620638	0.0352353	0	0.0148488	0.00760291
0.022343	-0.00391591	0.00445075	-0.00690589	-0.00110137	0.00547298	0	0	-0.00691174	0.00951929	0	-0.00127688	0.0278577	0.0242408	0.0149462	-0.0106275	0.0123767	-0.00534193	0	0	0	0	-0.0080442	0	0	0.0066703	-0.00252932	0	-0.00838879	0	0	-0.00267288	0	-0.00276658	-0.0301404	-0.00195868	-0.00321331	0.0249953	0	0.476267	-0.00604183	-0.112251	-0.0581493	0.0199963	0.215757	0.060792	0.0339723	-0.00179379	0.0160287	0
0.00851307	0	-0.0880757	0.0338127	0	0	0.00188353	0	0.0425878	0.00897147	0	0	0	0.0126262	0	0.011788	0.0101007	0	0	0	0	0	0	0	0	0	0.00885735	0	0	0	0	0	0	0	0.503427	0.0493572	0	-0.106233	0	0	0	1.14002	0.885346	0	0.147991	0.0249167	0.238752	0	-0.0159877	0.011942
-0.0122724	0.0522685	0.00363242	0.159723	0.00190456	0	0	0.00181958	0.0503256	-0.203393	0	0	-0.00933552	-0.0297603	-0.0119026	0.0143862	0.0174884	-0.00385233	-0.00645187	0.00239659	-0.00344092	0	-0.0045508	-0.00312437	0.0348863	-0.0206446	0	0	-0.00402781	0.00138829	0	-0.00213089	0	0	0.609169	0	0.158538	-0.108656	0	0	0.318481	1.39319	-0.0440619	0.0112391	0.174487	0.0384935	0.03702	0.00193191	-0.0555059	0.00671071
0.0171549	-0.0059332	0.0097902	-0.0115551	-0.00140508	0.00681398	0.00313346	-0.00317575	-0.00456023	0.00878668	0.00445269	-0.00148699	-0.00712634	0.0221523	0.00505403	0	0.0121769	0.126456	0	0.00513901	-0.00288221	0.00746046	-0.0103459	0	-0.00198741	0	0	-0.00327672	0.00218994	0.00266411	0	0	0	-0.00368396	0.604645	0	-0.00519483	-0.100608	0	-0.0046238	-0.0117123	1.45155	-0.0338449	0.0157796	0.173004	0.0372927	0.0419169	-0.00461898	0.0117707	0.00445761
0.0250647	-0.00227829	0.00397084	-0.00597885	0	0.00726672	-0.00176257	0	-0.00653654	0.0076534	0	-0.00170272	-0.00947905	-0.0293269	-0.0225517	-0.00572634	-0.0153396	-0.00550289	0	0.0206358	0.000538537	0	0.257215	0	-0.00174228	-0.0105711	-0.00285303	0	0.22649	0	0	-0.00151054	0	-0.00236969	-0.0274587	-0.00251755	-0.00387989	0.0202849	0	-0.00383026	-0.00563244	-0.108133	-0.0557202	0.0179181	0.176539	0.0609263	0.219674	0	-0.0316808	0
0.0246724	-0.00256646	0.00394977	-0.00637422	0	0.00813005	-0.00220318	0	-0.0068938	0.00721243	0	-0.00173118	-0.00932843	-0.028484	-0.0224523	-0.00654678	-0.0158565	-0.00511826	0	0.020482	0	-0.00094944	0.257049	0	-0.00153041	-0.0105394	-0.00269861	0	0.226719	0	0	-0.00104892	0	-0.00222414	-0.0271708	-0.00227149	-0.00463951	0.0198747	-0.000812763	-0.00268997	-0.00459083	-0.107793	-0.0566451	0.018898	0.17524	0.061248	0.219385	0	-0.0309866	0
0.0144046	-0.00286826	0.00452078	-0.0077056	-0.000773408	0.00872706	0.000755621	0.000559459	0.0495564	0.0087941	-0.000272402	-0.0012796	-0.0108123	-0.0320025	0.00415551	-0.00790932	-0.0173949	-0.0052024	-9.13117e-05	-0.000202562	0.000516087	-0.000542726	-0.00800985	0	-0.00135727	0.00642717	-0.002795	-0.000857405	-0.00754266	-0.000299596	0	-0.00202658	0	-0.00204911	-0.0297925	-0.00230268	-0.0038663	0.0233721	-0.000443621	-0.00330765	-0.0053899	-0.109801	-0.0551955	0.0206224	0.189988	0.0516585	0.126684	-0.000400734	0.0137511	-0.000625839
0.0147579	-0.00300447	0.00460433	-0.00732455	0	0.00819716	0.000815534	0	0.0500307	0.00854267	0	-0.0013751	-0.0108152	-0.0326849	0.00452221	-0.00789651	-0.017205	-0.00619339	0	-0.00043958	0	-0.000756205	-0.00793417	-0.000309604	-0.00185186	0.00660261	-0.00330977	-0.000444194	-0.00755942	0	0	-0.00183596	0	-0.0021521	-0.0297589	-0.00166319	-0.0043218	0.023086	0	-0.00320945	-0.00550562	-0.109664	-0.0555419	0.0214181	0.190368	0.0518467	0.126552	-0.000723883	0.0137126	0
0.00805683	0.0551363	0.00514048	0.0439842	0	0.00449997	0	0	-0.00887397	0.00429505	0	-0.00190747	-0.00963451	-0.0340893	-0.0200111	0.0126077	-0.0228219	-0.00142093	0	0.00227148	0	-0.00244346	-0.00716494	0	0.0203189	-0.00832408	-0.00310263	0	-0.00494624	0	0	0	0	-0.00168862	0.619742	-0.00153493	-0.00316496	-0.11066	0	-0.00276604	-0.00455721	1.45136	-0.043719	0.0142194	0.182143	0.0428537	0.0335123	0	-0.0378355	0.0072635
-0.199894	-0.00311765	0.00452874	-0.00754702	-0.00070418	0.00787214	0.000755915	0	-0.00759665	0.00780983	0.000426416	-0.00154907	-0.0106652	0.0205292	0.00896233	-0.0048916	0.0129467	-0.0054252	0.000548923	0	0.000189155	-0.00082191	-0.00951709	0.000394819	-0.00212125	0.00470839	-0.0031653	-0.00103622	-0.00860321	0.000185731	0	-0.00219401	0	-0.00258639	-0.0327984	-0.00311631	-0.0036217	0.0217462	-0.000576786	-0.00310206	-0.00565428	-0.125238	-0.0633653	0.0230105	0.186957	0.0568412	0.020311	0	0.0132445	-0.000597796
0	-0.00291194	0.00434374	-0.00717364	-0.000437837	0.00842149	-0.000827808	-0.000297867	-0.00737251	0.00757922	0	-0.0017342	0.0244718	-0.0309877	-0.0274698	-0.00896686	0.0118872	-0.00574546	0.000187289	-0.000142202	0.000362223	-0.000576418	-0.00942828	0	-0.00179476	-0.0129481	-0.00335209	-0.000644059	-0.00860325	-0.000100747	0	-0.00202021	0	-0.00227998	-0.0323065	-0.00265335	-0.0042082	0.0210107	-0.000730344	-0.0032598	-0.00548657	-0.123897	-0.0618338	0.0205856	0.181388	0.0573706	0.25581	-0.00137233	-0.0244246	-0.000660983
0.0172802	0.0489477	-0.0990185	0.097267	-0.000321924	0.00719107	0.000748089	0	-0.00720572	0.00755636	-0.000118544	-0.00151719	-0.00956397	-0.0319874	-0.0273823	0.0119991	-0.0155068	-0.00549308	0.000208371	0	0.000281426	-0.000641205	-0.00900298	-0.000203853	-0.00176312	0.00822079	-0.00300742	-0.00082681	-0.00852269	-0.000334305	0	-0.001699	0	-0.00255915	-0.031892	-0.00334902	-0.00413319	-0.0910929	-0.000497862	-0.00298384	-0.00565213	-0.122538	-0.0608982	0.0234771	0.1858	0.0600782	0.0259382	8.48122e-05	0.0115941	0.0139157
0.0171364	0.0494365	-0.0991846	0.0972277	-0.000519012	0.00743936	0.000416002	0.000297043	-0.00761051	0.00750866	0.000319048	-0.00174581	-0.0100278	-0.0316841	-0.0270835	0.0121268	-0.0153771	-0.00542633	0	-0.000602806	0.000359613	-0.000431291	-0.00961056	0	-0.00194863	0.0085516	-0.0031063	-0.000790932	-0.00864041	0	0	-0.00218798	0	-0.00195452	-0.0320549	-0.00272223	-0.00388304	-0.0912639	-0.00097609	-0.00308745	-0.00569045	-0.1225	-0.0616884	0.0234218	0.186317	0.06012	0.0253598	0	0.0117634	0.0141263
0.017179	0.0488067	-0.0990152	0.0975144	-0.000340066	0.00728229	0.000681046	0.000328592	-0.00742147	0.00795524	0.00059925	-0.00186685	-0.00944122	-0.0313248	-0.0275829	0.0121574	-0.0156849	-0.00539258	0	-0.000629903	0	-0.000666139	-0.00910593	0	-0.00201496	0.008354	-0.00340763	-0.00108811	-0.00849956	-0.000593103	0	-0.00221966	0	-0.00205281	-0.0317233	-0.00282934	-0.00383464	-0.0911336	-0.000846126	-0.00297178	-0.0056231	-0.122374	-0.0606934	0.0234158	0.18571	0.0601826	0.0255611	-0.000258177	0.0113333	0.0139824
0.0170392	-0.00278261	0.00384205	-0.00707721	-0.000372012	0.00926809	0.00106944	0	-0.007704	0.00784788	0	-0.00217544	-0.0100163	-0.0310121	0.00297029	-0.0119945	-0.0444573	-0.00545996	0.000431115	-0.000635789	0	-0.000363119	-0.00943188	0	-0.00159039	0.00850658	-0.00295097	-0.000643246	-0.00834731	-0.000370641	0	-0.00155267	0	-0.00226818	-0.0313599	-0.00297907	-0.00380639	0.0204531	-0.000553615	-0.00328575	-0.00575166	-0.122992	-0.061864	0.0236519	0.181217	0.058885	0.121439	-0.00168421	0.0128329	-0.000703696
0.00578765	-0.00351714	-0.104051	0.158772	-0.000646335	0.00326566	-0.00858642	0.000584658	0.0501764	0.00851816	0	-0.000885417	-0.0125011	0.0225062	0.0143384	0.0195945	-0.0791718	-0.00576781	0.000675204	0.0302389	0.000756071	0	0.375007	0.00085985	-0.00272852	0.0111544	-0.0024769	-0.000791291	0.342887	0	0	-0.00122816	0	-0.00159152	-0.02781	-0.00224651	-0.00404045	-0.1172	0	-0.00291822	-0.0048378	-0.108509	-0.0538686	0.0181804	0.194804	0.0494886	0.119991	0	0.00257952	0.0192489
0.00687737	-0.00317711	-0.1058	0.158996	0	0.00323364	-0.00891438	0	0.0498747	0.00927867	0	-0.00197385	-0.0108859	0.0226836	0.0131365	0.0200213	-0.0788356	-0.00574338	0	0.0295674	0	-0.00117009	0.375331	0	-0.00217027	0.0116267	-0.00320857	-0.000956393	0.343042	0	0	-0.00223926	0	-0.00250115	-0.0273492	-0.00220983	-0.00399592	-0.11633	0	-0.00335365	-0.00545085	-0.108349	-0.0534865	0.0191541	0.196522	0.0486994	0.120653	-0.00113766	0.00253533	0.0203363
0.0252423	-0.00303785	0.00422441	-0.00716226	-0.000694018	0.00832867	0.000859852	0.000145871	-0.00803718	0.00835933	0.000192446	-0.00223443	-0.0109022	0.0225316	0.0400518	-0.0126148	-0.0957205	-0.00579155	0.000359322	-0.000201426	0.000167457	-0.000368415	-0.00945527	0.000146408	-0.00189094	0.00935169	-0.00327315	-0.000910486	-0.00867316	0.000257819	0	-0.00199275	0	-0.00253889	-0.0313884	-0.00220042	-0.00458662	0.0226792	-0.000488124	-0.00320305	-0.00548178	-0.119451	-0.061446	0.0240211	0.198968	0.0633388	0.127712	-0.000940014	0.0137342	-0.000545406
0.0251825	-0.00328111	0.00449421	-0.00729427	-0.000648676	0.00808524	0.00154767	0	-0.00804587	0.00821663	0	-0.00211929	-0.0107337	0.0223366	0.03991	-0.012653	-0.096006	-0.00561635	0	0	0.000366805	-0.000389969	-0.00945427	0.000260693	-0.00204656	0.00911097	-0.00317538	-0.000585476	-0.00841519	0	0	-0.00168094	0	-0.00231582	-0.0314141	-0.00251936	-0.00439355	0.0226471	-0.000468996	-0.00326751	-0.00591156	-0.119222	-0.0614498	0.0239374	0.199519	0.0632997	0.127655	-0.00122901	0.0139911	-0.00067248
0.0249239	-0.00341945	0.0044927	-0.00703515	-0.000504897	0.00841911	0.00103371	0	-0.00774593	0.0082542	0.000139574	-0.00216671	-0.0106431	0.022676	0.0400262	-0.0126151	-0.096062	-0.00586878	0.000263387	-0.000513954	0.00046187	-0.000579626	-0.00949791	0	-0.00211772	0.00930152	-0.0032337	-0.000555067	-0.00831332	0	0	-0.00199589	0	-0.00222398	-0.0310798	-0.00238131	-0.00452381	0.0226162	-0.000543725	-0.00357616	-0.00587295	-0.119142	-0.0614083	0.024124	0.199009	0.063609	0.127467	-0.00060754	0.0138564	-0.000568497
0.0184873	-0.00306307	-0.108187	0.0464062	-0.00036609	0.00813516	0.00266509	0	0.0508384	0.00857649	0	-0.00184471	-0.0112213	0.0231922	0.0226729	0.022035	-0.0466556	0.13786	0	0	0.000342491	0	-0.0089523	0.000544872	-0.0013931	0.0115979	-0.00355451	-0.000900413	-0.00831756	0	0	-0.00186303	0	-0.00272659	-0.0313306	-0.00245269	-0.00454888	0.0239399	-0.000854324	-0.00365805	-0.00569678	-0.118842	-0.0611594	0.0251055	0.204455	0.060537	0.295476	-0.000981379	0.0138957	-0.00153381
0.0359147	0	-0.0962827	0.145037	-0.00474975	0	0	0	-0.00944288	0.014436	0.0018407	-0.00226131	0.0258502	-0.029292	-0.0186132	0.00386505	-0.0271577	-0.00690411	0	0	0	0	0.280114	0	0	-0.0233125	0	-0.00458343	0.242519	0	0	0.108923	0	0	0.546284	0	-0.00335239	-0.101936	-0.00678001	-0.00774923	-0.00413928	1.32891	-0.0409091	0.0111062	0.169752	0.0322671	0.257542	0	-0.0649909	0.0166382
0.00661993	-0.00312602	0.00405481	-0.00724319	-0.00114668	0.00793999	-0.00612119	0	-0.00722028	0.00768259	0	-0.00213032	-0.0103017	-0.0323762	-0.0361749	-0.00312887	-0.0713041	-0.00540436	0.000224656	0	0.000394281	-0.000662109	-0.0093444	0	-0.00197215	-0.013614	-0.00360913	-0.000658707	-0.00884742	-0.000112741	0	-0.00185354	0	-0.00221914	-0.0322314	-0.00266359	-0.00409799	0.0221125	-0.000793324	-0.00353162	-0.0056442	-0.121316	-0.0619922	0.01939	0.192729	0.061741	0.257648	-0.000724951	-0.0118069	-0.00054091
0.00679437	-0.00264296	0.00428731	-0.0068988	-0.00015912	0.00758351	-0.00648427	0	-0.00806751	0.00816667	0	-0.00191161	-0.0103034	-0.0326179	-0.036191	-0.00316711	-0.071647	-0.00551915	0.000616724	0	0.000338149	-0.000657369	-0.00934758	0	-0.00209594	-0.013386	-0.00353415	-0.000323976	-0.00875392	0	0	-0.00218879	0	-0.00219663	-0.0322979	-0.00235896	-0.00438161	0.021761	-0.000776261	-0.00343919	-0.00582052	-0.12132	-0.0619545	0.0191087	0.192267	0.0618923	0.258044	-0.000720596	-0.0120157	-0.000484531
0.00918377	0.0310551	-0.0662114	0.0625754	0	0	0	0	0.0256851	0.0122222	0	0	0.0246817	-0.0215809	-0.0207133	0.00487798	-0.0199673	0.0910504	0	0.0329801	0	0	0.657612	0	0	-0.0189754	0	0	0.617796	0	0	0	0	0	-0.0175571	0	0	-0.081102	0	0.26965	0	1.13858	-0.034037	0.00673318	0.119758	0.0287687	0.18664	0	-0.0209604	0.00707036
0.0130287	-0.00268752	-0.0994579	0.0417989	-0.000658363	0.0089586	0.000640363	0	0.0437001	0.00751419	-0.0010585	-0.0019576	-0.0096284	0.0192682	0.0232018	-0.0124062	0.0114606	-0.00522488	0.000520643	0	-0.000146057	-0.000649965	-0.00843719	0	-0.00180993	0.00614485	-0.00322114	-0.00027079	-0.0081493	0.000385121	0	-0.00179046	0	-0.00212164	-0.0317793	-0.00277883	-0.00397504	0.0203182	-0.000624744	-0.00334385	-0.00564203	-0.121182	-0.0601702	0.0208493	0.193559	0.0605652	0.269609	-0.00144502	0.012077	-0.00812584
0.019238	-0.00371906	0.00435757	-0.00742989	-0.00103886	0.00746116	0.000409317	0.00052878	-0.0079191	0.00848093	0.000538449	0.0223221	-0.0111403	0.0227376	0.026714	-0.0125399	0.0118659	-0.00535944	0.000151728	0	0.000618237	-0.000369624	-0.00882635	0	-0.00198589	0.0078051	-0.00311001	-0.00064273	-0.00834579	0	0	-0.00179203	0	-0.00273707	-0.0322563	-0.00183072	-0.00493591	0.023243	-0.000672336	-0.00338089	-0.0055064	-0.118166	-0.059371	0.0209325	0.217835	0.0633085	0.206827	-0.000800383	0.0136492	0
0.0182687	-0.00261827	0.00426968	-0.00812589	9.66882e-05	0.00666378	-0.000374466	0.000141131	0.0491859	0.00889835	0.000487159	-0.00168227	0.026348	0.0221724	0.0234239	-0.0125707	0.0119621	-0.00566243	-0.000401316	-0.00052659	0.000467369	-0.000496062	-0.00946584	-0.000761793	-0.00215857	0.00823645	-0.00295173	-0.000793526	-0.00776652	0.000290694	0	-0.00233456	0	-0.00225414	-0.0321268	-0.00227536	-0.00412775	0.0237693	-0.000562116	-0.00331869	-0.00609606	-0.119785	-0.0618616	0.0212429	0.219707	0.0656064	0.297721	-0.00140264	0.0137299	-0.00834104
0.0173384	-0.00299411	0.00432865	-0.00759949	-0.000852142	0.00596409	-0.00617215	0	0.0496634	0.00948665	-0.000688708	-0.00155973	-0.0117325	0.0232715	0.0379006	0.0201912	0.0137778	-0.00534398	0	-0.000491768	0.000754761	-0.000622448	-0.00954403	0	-0.00102126	-0.0106974	0.00813627	-0.00114102	-0.00826607	0	0	-0.00134519	0	-0.00236551	-0.0314453	-0.00200691	-0.00449367	0.0240584	0.00857573	-0.00327939	-0.00596305	-0.115777	-0.0610929	0.0190448	0.236309	0.0685608	0.0322006	0.00467243	-0.0141624	-0.000677183
0.0167199	-0.00346284	0.00432694	-0.00791223	-0.000386532	0.00579706	-0.00642925	0.000887374	0.048836	0.00847086	-0.00138873	-0.00182699	-0.0113096	0.0234192	0.0370416	0.0202169	-0.0192149	-0.00552712	0.000613311	0.000293807	0.00024714	-0.000396396	-0.00915637	0.000458362	-0.00179601	-0.0104639	0.00775827	-0.000683953	-0.00856994	0.000350808	0	-0.00175056	0	-0.00212272	-0.0306456	-0.00226505	-0.00420004	0.0242725	0.00864818	-0.00329979	-0.00539438	-0.116244	-0.0610522	0.0191031	0.236009	0.0689726	0.0306643	0.00442425	-0.0139181	-0.000816513
0.0173073	-0.00344755	0.00442523	-0.00762275	-0.000442133	0.00567208	-0.00781311	-0.00047964	0.0490982	0.00918414	-0.00109402	-0.00165212	-0.010723	0.0229966	0.0371813	0.0201445	-0.0185105	-0.00659827	0.000432905	-0.000360383	0.000395742	0	-0.00950866	0.000539821	-0.0015464	-0.0105691	0.00755207	-0.000789426	-0.00893182	0	0	-0.00216299	0	-0.00216212	-0.0309472	-0.00225195	-0.00421512	0.0243604	0.00852254	-0.0034256	-0.00554683	-0.116316	-0.0610463	0.0188958	0.236176	0.0689032	0.0312271	0.00427321	-0.0143494	-0.000911787
0.0168777	-0.00361472	0.00437366	-0.00835752	-0.00036529	0.00594153	-0.00632164	0.00050937	0.0497666	0.00852332	-0.00170429	-0.00175512	-0.0107232	0.0229672	0.03759	0.0200475	0.0134133	-0.00539738	-0.000422661	-0.000935492	0	-0.000473348	-0.00952516	0	-0.00120315	-0.0110546	0.00768389	-0.000770903	-0.00829445	0.00043867	0	-0.00161109	0	-0.00198206	-0.0317021	-0.00250915	-0.00335893	0.0247549	0.00878792	-0.00344779	-0.00615675	-0.116442	-0.0608613	0.0195048	0.236108	0.0688776	0.0315737	0.00460725	-0.0139556	-0.000646131
0.0129545	-0.00154251	0.00663679	-0.00582575	-0.00168902	0	0.00455072	0.00106039	0.0469925	-0.196115	-0.00348409	-0.00393065	0.0253892	-0.0297926	-0.0235727	0.0142036	0.0144057	-0.00363195	0.00402835	0.0291921	-0.00146437	-0.00126225	0.408375	0.00110872	-0.00415316	-0.0209447	0.00148048	0	0.359875	0.00186353	0	-0.00312688	0	-0.00242328	-0.0189751	-0.00112315	-0.00495134	-0.110351	0.00187492	-0.00371469	-0.00755116	1.47637	-0.0417877	0.0130983	0.185456	0.0365205	0.11333	0	-0.0321143	-0.0065834
0.00569917	0	-0.0951521	0.0374045	0.00272491	0.0074335	0.00266568	0.00288442	0.048617	0.00756903	0.00224732	0	-0.0122418	-0.0247572	-0.0250945	0.00467037	0.0168162	-0.00490129	-0.00345373	0	-0.00644878	0	-0.00608738	0.00449872	0	-0.00968817	0	0.00107685	-0.00600034	-0.002004	0	0	0	-0.00254074	0.596015	0.00591219	-0.00440657	-0.0922408	0.00484216	0.386205	-0.00427533	1.45508	-0.037176	0.011496	0.17718	0.0406668	0.127528	0.00228525	-0.0362192	-0.0126974
0.0268544	0.0533745	0.00423088	-0.00742674	-0.00063875	0.0082776	0.00158953	0	0.049564	-0.209368	0.000140664	-0.00187355	-0.0106839	0.0225512	0.00961511	0.0187055	-0.0160616	-0.00612169	0.000705388	0	0.000374109	-0.000736873	-0.00944247	0	-0.00161638	0.0113161	-0.00339687	-0.000513196	-0.00908779	0	0	-0.0019595	0	-0.00251482	-0.0319328	-0.00263332	-0.00416691	0.0225556	-0.000657011	-0.00326876	-0.00572729	-0.119778	-0.0617445	0.025038	0.222151	0.0692456	0.129434	-0.000710227	0.0140375	-0.000681473
0.0260595	-0.00324437	0.00419404	-0.00708375	-0.000323263	0.00870165	0.000910862	0.000276041	-0.00767671	0.00762742	0	-0.00215507	-0.0100495	0.0212679	0.0152636	-0.0121448	-0.0717644	-0.00585353	0.000738055	-0.000359966	0.000189158	-0.000375206	-0.00941534	0.000362479	-0.0017793	0.0101554	-0.00290918	-0.000373276	-0.00856024	0	0	-0.00195107	0	-0.00226751	-0.0318188	-0.00214784	-0.00430045	-0.0983971	-0.000839835	-0.00321159	-0.00552775	-0.119954	-0.0607233	0.0243945	0.214767	0.0690005	0.119357	-0.00127512	0.0138246	-0.00077199
0.0263033	-0.00282811	0.00415363	-0.00727793	-0.000696558	0.00806561	0.00108957	0	-0.00781654	0.00794393	0.000429582	-0.00207628	-0.0105014	0.0215754	0.0154552	-0.0120049	-0.0712502	-0.00547263	0.00015946	-0.000162505	0.000382112	-0.000626239	-0.00941218	0	-0.00199349	0.0100969	-0.00317878	-0.00072118	-0.00827974	-0.000216203	0	-0.00196904	0	-0.00216888	-0.0315987	-0.00250618	-0.00395002	-0.0984284	-0.000687285	-0.00294001	-0.0053914	-0.119606	-0.0609522	0.0243443	0.214719	0.0697057	0.119615	-0.0011492	0.013625	-0.000684568
0.0264867	-0.00302796	0.00407068	-0.0071815	-0.000654807	0.00805438	0.00112635	0.000285425	-0.00782921	0.00774675	-9.93551e-05	-0.0012454	-0.0104552	0.0215523	0.0153371	-0.0122133	-0.0716229	-0.00529409	0	-0.000541106	0.00029463	-0.000678219	-0.00914826	0	-0.00166799	0.00985014	-0.00324893	-0.00101181	-0.0084424	-7.39544e-05	0	-0.00205136	0	-0.00231161	-0.0313415	-0.00251649	-0.00431996	-0.0980524	-0.000357532	-0.00345842	-0.00580564	-0.119578	-0.060467	0.0243333	0.215469	0.0690796	0.119485	-0.00097337	0.013528	-0.000430802
-0.00593632	-0.00558073	-0.0985432	-0.00683342	-0.00127003	0.00372782	-0.00866075	0.00104206	0.0458557	0.00922699	0	0	-0.00906606	0.0216196	0.00300772	0.0107129	-0.017521	-0.00252243	0	0.0229466	-0.00358797	0.00126945	0.324457	0.00157077	0	0.00971373	-0.00396542	0	0.282615	-0.00187312	0	0	0	0	-0.02169	0.00461833	0	-0.110617	-0.00233682	0	-0.0030458	1.45674	-0.0369709	0.0144612	0.194207	0.0431147	0.120985	0.00111131	0.00287327	0
-0.0644445	-0.00316458	0.00438588	-0.00716801	-0.000603248	0.00806192	0.000398306	0.000296554	0.0452707	0.00790021	-0.0016903	0.0222498	-0.0102207	0.0209922	0.0287565	-0.0117086	0.0119125	-0.0053196	0.000742949	-0.000640653	0	-0.000558277	-0.00940606	0	-0.00156395	0.00644869	-0.00324827	-0.000875076	-0.00833166	0	0	-0.00202307	0	-0.00245126	-0.0322084	-0.00241273	-0.00429458	0.0217128	-0.000829981	-0.00297913	-0.00556274	-0.119194	-0.0609531	0.0190114	0.208716	0.0626359	0.201089	-0.00139267	0.0130691	-0.000306592
0.00636331	-0.00346172	0.00371158	-0.00651798	-0.000427358	0.0080574	0.000625794	0.000537997	-0.00759992	0.0082431	-0.00133146	-0.00209998	-0.0107201	0.0211927	0.0119769	-0.0154023	0.0116427	-0.00532766	0.000301118	-0.000157358	0.000504139	-0.000857674	-0.0091419	0	-0.00147305	0.00781187	-0.00374159	-0.000342733	-0.00846592	0	0	-0.00222244	0	-0.00211756	-0.0321025	-0.00268782	-0.00362723	0.0213136	-0.00029703	-0.00316522	-0.00560793	-0.122542	-0.0615377	0.0245614	0.205486	0.0606883	0.291152	-0.00164669	0.0133739	-0.000969632
0.00648149	0.0483464	0.003896	-0.00670322	-0.000380866	0.00889691	0.00185186	0	0.0448688	-0.195181	0	-0.00154649	-0.00964684	0.0202064	0.0177602	0.0293211	0.0111929	-0.00526486	0.000466717	-0.000362658	0	-0.000695945	-0.00889308	0	-0.00146062	0.010637	-0.00287813	-0.000672376	-0.00811449	0	0	-0.00154039	0	-0.00190368	-0.0315107	-0.00274943	-0.0040894	0.0213465	-0.000739396	-0.00332509	-0.00555216	-0.120878	-0.0605152	0.0253494	0.198941	0.0617267	0.28216	0.0075267	0.0119958	-0.00121384
-0.187236	-0.00184872	0.00302512	-0.0054726	-0.000428677	0.005842	-0.000405745	0	-0.00585056	0.00579827	0	-0.00157761	-0.00786051	0.0156514	0.0368387	-0.0133042	0.00866243	-0.0046001	0	0	0	0	-0.00944131	0	-0.00102013	0.00512267	-0.00281036	0	-0.00829498	0	0	-0.00209887	0	-0.00203842	-0.0307603	-0.0030981	-0.00322403	0.0160961	-0.000889182	-0.00262627	-0.00482546	-0.118078	-0.0591475	0.0146422	0.15603	0.0511141	-0.00316088	-0.00162494	0.0103318	-0.0013428
0.00839476	-0.00240848	0.00337496	-0.00611589	0	0.00794192	0	0.000314673	-0.00593109	0.005677	0.000436517	-0.00168048	-0.00803035	0.0152037	0.0068274	-0.00896571	-0.0341902	-0.00467104	0.000378869	0	0.000255909	-0.000140961	-0.00886339	0	-0.00168204	0.0040773	-0.00244092	-0.000584962	-0.00825167	0	0	-0.00214964	0	-0.00176864	-0.0301232	-0.00318568	-0.00319526	0.0160699	-0.00110554	-0.00284267	-0.00524887	-0.117644	-0.0583833	0.0199068	0.163568	0.0593212	-0.270526	-0.00133107	0.0109574	-0.00107691
0.00567298	-0.00282429	0.00403512	-0.00710323	0	0.00847821	0.00112087	0	-0.00762599	0.00783528	-0.00136964	-0.00163193	-0.0108482	0.0211894	0.0145946	-0.0158333	0.0116794	-0.0051339	0	-0.000302059	0.00039096	-0.000715884	-0.00880664	-0.000183621	-0.00195862	0.0072883	-0.00330897	-0.00081402	-0.00815172	0	0	-0.00152233	0	-0.0020744	-0.0320237	-0.00266257	-0.00355182	0.021397	-0.000514238	-0.00317639	-0.00593184	-0.123385	-0.0612632	0.0248153	0.188233	0.0579772	0.263204	-0.00203258	0.0124347	-0.000897394
0.0164285	-0.00350165	0.00433981	-0.00855119	-0.000641659	0.00668834	0.00495124	0.000737987	-0.00759962	0.00878455	0.00083537	-0.000923585	-0.0105385	0.0207077	0.0144837	0.0277741	-0.0503827	-0.00456065	0	0	0.00036044	0	-0.00846543	0	-0.00142329	0.0110547	0.113114	-0.000684714	-0.00724636	0	0	-0.00106741	0	-0.00179075	-0.0257346	-0.00163119	-0.00304932	0.0268761	0.00748364	-0.00293421	-0.00616421	-0.0950316	1.32014	0.0207659	0.191814	0.0406946	0.162653	-0.000650408	-0.0699886	-0.000236922
0.0170025	-0.00360694	0.00408668	-0.00703965	0	0.00673243	0.00367653	0	-0.0073518	0.00927644	0	0	-0.0119685	0.0213273	0.0145613	0.0274452	-0.0503301	-0.00599504	0	0	0	-0.00173537	-0.00673431	0	-0.00234937	0.00936137	0.111873	-0.0011525	-0.00739667	0.0006899	0	-0.000985777	0	-0.0019534	-0.0262944	-0.00262764	-0.00482313	0.027673	0.00879575	-0.00452003	-0.00483245	-0.096384	1.32035	0.0209066	0.191036	0.0413983	0.162634	-0.00103097	-0.0692081	-0.00121173
0.0351243	-0.00271428	0.00423493	-0.00678233	-0.000630026	0.00749893	-0.00446468	-0.000343355	0.0437435	0.00713701	0	-0.00230866	-0.00939989	-0.0297494	-0.0251992	-0.00726092	0.0104226	-0.0056081	0.000511634	0	0	-0.000587258	-0.0094043	0	-0.00193357	-0.0104947	-0.00329872	-0.000368532	-0.00859219	-0.00042723	0	-0.0019892	0	-0.00176924	-0.0311038	-0.00271816	-0.00369975	0.0195637	-0.000727127	-0.00304008	-0.00537643	-0.116216	-0.0613027	0.0186585	0.194917	0.0668265	0.0189412	-0.00101917	-0.0225125	-0.00638852
-0.0165573	0.0538557	0.00431908	0.0456703	-0.000416657	0.00737179	0.00260821	0.000372855	-0.00768852	0.00840261	0.000305945	-0.00157731	0.0275586	0.0219554	0.0226842	0.0228557	0.0127591	-0.00645846	0.00087544	-0.000548661	0.000487399	-0.000358408	-0.00945931	0	-0.00164717	0.0084855	-0.00334364	-0.000550654	-0.00850463	-0.000350305	0	-0.0020904	0	-0.0027168	-0.0312268	-0.00268136	-0.00431376	0.0231978	-0.000691609	-0.00292301	-0.00587949	-0.120664	-0.0614359	0.0214591	0.199279	0.0578657	0.0347958	0.00565314	0.0139769	0
0.0103666	-0.00568403	0.00311309	-0.00647285	0.00192061	0.00584177	0	0	0.0446807	-0.196982	0	0	0.0295182	-0.0315178	-0.02653	0.0120443	0.0120524	0	0.00176737	0.0327101	-0.0018384	0.00256733	0.404237	0.00452609	0	-0.0208969	-0.00645999	0.00438394	0.355524	-0.00378245	0	0	0	-0.00379128	-0.0200652	0	-0.00470168	-0.105713	0.00266861	-0.00235509	-0.00477023	1.47227	-0.0355075	0.0121006	0.166568	0.0325488	0.133792	-0.00109728	-0.0345676	-0.00387558
-0.0819259	-0.00237249	0.00286367	-0.0056021	-0.000367999	0.00812926	-0.00388592	0	-0.00599791	0.00559636	-0.000139215	-0.00147224	-0.0074766	-0.0225179	-0.0284311	0.00318309	0.00911289	-0.00438111	0.000514876	-0.000730284	0	-0.00061492	-0.00874297	0.000444956	-0.00154578	-0.00701698	-0.00263294	-0.000237342	-0.00836601	-0.000379043	0	-0.0017103	0	-0.00210235	-0.0304178	-0.00301085	-0.00318734	0.0151771	-0.000553913	-0.00249927	-0.00517371	-0.118464	-0.0586604	0.0180482	0.154163	0.0565982	-0.240909	0	-0.0181531	-0.000914411
-0.039339	-0.00306888	0.00380495	-0.00727865	-0.000556547	0.00791532	-0.000460332	-0.000218511	-0.00757486	0.00764179	9.96891e-05	-0.00179735	-0.00977985	0.0195074	0.0005405	-0.0107683	0.0118317	-0.00534147	0.000380481	0	0.000358686	-0.000405871	-0.00895072	0	-0.00204159	-0.00378729	-0.00287623	-0.000632126	-0.0082877	0	0	-0.00187096	0	-0.00233459	-0.0322682	-0.00306273	-0.00388347	0.0206796	-0.000966726	-0.00324764	-0.00551937	-0.123298	-0.0614132	0.0205258	0.183642	0.0593798	0.249063	-0.00180178	0.00228364	-0.000805959
-0.00276809	-0.00233772	0.00352488	-0.00677364	0	0.00608467	0.00117045	0.000341238	-0.00684539	0.00700361	0	0.0218144	-0.0101666	0.0198953	0.0466853	-0.0138928	0.0106125	-0.00543019	0	0	0.000460777	-0.000678992	-0.00927436	0	-0.00160507	0.00802973	-0.00301302	-0.000718683	-0.00835974	0	0	-0.0019111	0	-0.00199839	-0.0310986	-0.00249279	-0.0041661	0.0208798	-0.000723736	-0.00330116	-0.00524835	-0.118286	-0.0601069	0.0165654	0.178867	0.0526566	0.162455	-0.00122655	0.0122234	-0.000867072
0.0608758	-0.00367454	0.00467267	-0.00802741	-0.000717462	0.00789523	0.00109824	0.000569216	-0.00815633	0.00834142	-0.000565456	0.0243496	-0.0109898	0.0241313	0.0537074	-0.0116467	0.0129202	-0.00552228	0	0	0	0	-0.00888044	0	-0.00199963	0.0093469	-0.00352513	0	-0.00782556	0	0	-0.00215129	0	-0.0024138	-0.031832	-0.00239321	-0.00405521	0.0238108	-0.000741776	-0.00366259	-0.00598264	-0.116658	-0.0597948	0.0224952	0.205225	0.0589334	0.182052	-0.000927301	0.0142536	-0.000699995
0.0580621	-0.00309654	0.00418977	-0.00765432	-0.000549754	0.00832017	0.00137562	0	-0.00771305	0.00837438	0	0.0236486	-0.0104156	0.0216713	0.0435573	-0.0115961	0.0117762	-0.00559846	0.000631727	0	0.000807898	-0.000850424	-0.00925394	0	-0.00151832	0.00769305	-0.00282567	-0.000730603	-0.00802141	-0.00068459	0	-0.00173664	0	-0.00283407	-0.0316218	-0.00262379	-0.00436037	0.0232156	-0.000629444	-0.0031684	-0.00564969	-0.117831	-0.0605054	0.0205162	0.199441	0.0593617	0.171179	-0.00130944	0.0132498	-0.00078294
-0.0665601	-0.00239896	0.00312105	-0.00612845	-0.000703356	0.00912288	-0.00145529	0	-0.00569426	0.00570978	0	-0.00142425	-0.00798238	-0.022883	-0.030167	-0.00614769	-0.0546923	-0.00437559	0.000563725	0	0	-0.000267281	-0.00890608	0	-0.00161884	-0.00638043	-0.00259308	-0.000836654	-0.00840839	0	0	-0.0020922	0	-0.00217745	-0.0302451	-0.00307483	-0.00328363	0.015538	-0.00119605	-0.0024388	-0.00499344	-0.119141	-0.0589606	0.0189915	0.162293	0.0602658	-0.245451	-0.0013845	0.00166929	-0.00072442
-0.0668841	-0.00228004	0.00325009	-0.0058115	-0.00065963	0.00918611	-0.00176088	-0.000294366	-0.00564643	0.00580588	0.000267515	-0.0020519	-0.0077804	-0.022719	-0.0300532	-0.0065827	-0.0548654	-0.0047313	0.00061797	-0.000246137	0	-0.000313144	-0.00906944	0	-0.0015524	-0.00621641	-0.00285105	-0.00024906	-0.00815952	0	0	-0.00202429	0	-0.00176482	-0.0298248	-0.00322649	-0.00336894	0.0155011	-0.000847717	-0.00271722	-0.00463475	-0.11934	-0.0587336	0.0185865	0.161843	0.0596087	-0.245007	-0.00108691	0.00187147	-0.000731686
-0.0666066	-0.0026855	0.00304372	-0.00579762	-0.000458652	0.00866013	-0.00125485	-0.000165169	-0.00579435	0.00594165	0.000348853	-0.0022315	-0.00783477	-0.0229868	-0.0297652	-0.00673167	-0.0547867	-0.00441103	0	-0.000500161	0.000418191	-0.000473997	-0.00919289	0	-0.00118975	-0.00644975	-0.00232819	-0.000441593	-0.00847342	-0.000331197	0	-0.00181127	0	-0.00201271	-0.0301794	-0.00312549	-0.0031372	0.0154166	-0.00133965	-0.00269891	-0.00533078	-0.11933	-0.0590032	0.0192427	0.161746	0.0602404	-0.245397	-0.00137672	0.0020736	-0.000814508
-0.00189688	-0.00331401	0.00405908	-0.00734595	-0.000457136	0.00662501	0.00147606	0	-0.00790457	0.00774963	0	0.0213788	-0.0105932	0.0213527	0.0216185	-0.0157446	0.0113754	-0.00528295	0	-0.000311376	0.000329113	-0.000629404	-0.00922771	0.000673242	-0.00163011	0.00991563	-0.0029911	-0.000848986	-0.00816552	0	0	-0.00214361	0	-0.00241526	-0.0323914	-0.00249908	-0.00419991	0.0220977	-0.000798129	-0.00374479	-0.0054694	-0.119947	-0.0609727	0.020466	0.18642	0.0527187	0.173222	-0.00232972	0.0132396	-0.000821575
0.0153096	0.0488984	0.00760604	0.143643	0.00184764	0.00211073	0.00541914	0.00389355	-0.0026688	-0.186221	-0.00426623	-0.00423007	-0.0112797	0.0200555	0.00837265	0.00836593	0.0219862	-0.00549114	-0.0061432	0.00203192	-0.00282616	-0.00381438	-0.00202199	0.00510598	0.00601767	-0.00677238	-0.00437068	-0.00414592	-0.00424893	0	0	0.00118656	0	-0.0027306	0.607955	0	0.143183	-0.0985062	0	-0.00312383	-0.00885292	1.43191	-0.0373083	0.0148869	0.169979	0.0351156	0.0405419	0.00237922	-0.0151663	0.00541123
-0.00541591	-0.00344549	0.00497143	-0.00787296	-0.000869496	0.00723245	0.00267534	-0.00375471	-0.00862238	0.00853397	0	-0.00182028	-0.0114528	0.0224477	0.017602	0.0229662	0.0124511	-0.00609312	0	0	-0.000457124	-0.000807537	-0.00787089	0.000337697	-0.00174941	0.00976507	-0.0030855	-0.000564577	-0.00738568	0	0	-0.0016595	0	-0.00212791	-0.0291267	-0.00185104	-0.00427566	0.0248887	0	-0.00289977	-0.00526441	-0.107113	-0.0541025	0.0204298	0.2006	0.0464943	0.2854	0.0023576	0.0142363	-0.000293762
0.0372785	-0.00325675	0.00422929	-0.00707727	-0.000545322	0.00859982	-0.000346455	-0.00226341	-0.00681711	0.00768225	0	-0.00163978	0.0244337	-0.0317381	-0.0554746	-0.00801853	0.0115973	-0.00526009	0	-0.000294531	0.000367924	-0.000686131	-0.00928652	0	-0.00201225	0.00698238	-0.00357308	-0.000626205	-0.00844524	-0.00019362	0	-0.00229196	0	-0.00215829	-0.0318589	-0.00259124	-0.00426272	-0.0921798	-0.000727522	-0.00349007	-0.00626816	-0.121945	-0.0610175	0.0194834	0.181546	0.0566349	0.211267	-0.001208	0.0126361	-0.000418199
0.0153999	-0.00266472	0.00392318	-0.00651994	0	0.00862268	0	0	-0.00688467	0.00711312	0	-0.00186269	0.0217868	-0.0298592	-0.0109597	0.00509997	0.0102938	-0.00471185	0	0	0	-0.00052628	-0.00905246	0	-0.00171857	0.00853724	-0.00272088	0	-0.00813813	0	0	-0.00215031	0	-0.00257365	-0.0302363	-0.00195003	-0.00413312	0.0193188	-0.000704365	-0.00357541	-0.00499372	-0.114425	-0.0600932	0.0241385	0.170873	0.063205	0.204317	0	0.0118693	0
0.0154978	-0.0028612	0.00377816	-0.00717452	-0.000584927	0.00776462	-0.00914397	0.0007032	-0.00729595	0.00795947	0.000214239	-0.00205021	-0.0104569	0.0213752	0.00255736	0.00915032	-0.044818	-0.00581464	0.00031039	0	0.000255528	-0.000292083	-0.00940956	0	-0.00195508	-0.0246669	-0.003371	-0.000375965	-0.00881492	0	0	-0.00218572	0	-0.00230123	-0.0319855	-0.00243581	-0.00440215	-0.0999865	-0.000955011	-0.00332911	-0.00582826	-0.119992	-0.0607764	0.0202097	0.187928	0.0622431	0.119076	-0.000283381	-0.0127844	-0.000625206
0.0484945	-0.00377847	0.00502019	0.106773	-0.000468798	0.00751225	0.00126551	0.000214437	-0.00800077	0.00884901	-0.0017754	-0.00177287	-0.0111343	0.0234457	0.0260769	0.0255364	0.0121812	-0.00574763	-0.000237381	-0.000983388	0.00037445	-0.000420791	-0.00882652	0.000277006	-0.00205286	0.0124859	-0.00341898	-0.000681643	-0.00769313	-0.000213116	0	-0.00179284	0	-0.00219647	-0.0323558	-0.00253635	-0.00496148	0.022947	-0.000710373	-0.00322627	-0.00568644	-0.118345	-0.0606797	0.0241634	0.191504	0.0571409	0.249859	0.00645811	0.0134247	0.0232838
0.0572183	0.057033	0.00472721	0.163649	-0.00033592	0.00628546	0.000611797	-0.00424004	0.052558	0.00852317	0.000508124	-0.0014919	-0.0126356	0.0246077	0.0215533	-0.00987977	0.0120704	-0.00613812	0.000515626	0	-0.000544803	-0.00107115	-0.00927619	0.000638232	-0.00174089	0.00921016	-0.00249232	-0.00138598	-0.00809631	0	0	-0.00242255	0	-0.00232522	-0.0316734	-0.00241827	-0.00390767	0.0236705	-0.000267367	-0.00401188	-0.00673662	-0.118035	-0.0606562	0.0231267	0.192417	0.0535683	0.25038	-0.000975532	0.0144239	-0.00179933
0.010625	-0.00284413	0.00411048	-0.00668626	-0.000578445	0.00827888	0.00191285	0	0.0451011	-0.196732	0.000358501	-0.00202569	-0.00995267	0.0206588	0.0248172	0.0263027	0.0111951	-0.00518739	0.000333241	-0.000386897	0.00048391	-0.000812671	-0.00906961	0.00026089	-0.00182669	0.011667	-0.00329794	-0.000573615	-0.00839722	-0.000186662	0	-0.00193115	0	-0.00209786	-0.0316631	-0.00282476	-0.00405576	0.0212931	-0.000792352	-0.00336704	-0.00577081	-0.11842	-0.0607645	0.0240549	0.180942	0.0592372	0.227278	-0.000179796	0.0130462	-0.000780998
0.0146526	-0.00332936	0.00465538	-0.00779673	-0.000669863	0.00680832	0.00302752	0.000488492	-0.00825542	0.00885364	0.000195998	0.0223085	0.0280633	0.0231385	0.0236134	-0.0137217	0.0121748	-0.00589288	0.000247523	0	0.000355217	-0.0006664	-0.00901375	0.000335426	-0.00148947	0.00924721	-0.00330193	-0.0012457	-0.00781182	0.000217007	0	-0.00198305	0	-0.00293277	-0.0317645	-0.00222195	-0.00443163	0.0245778	-0.00048707	-0.00339547	-0.00551485	-0.118281	-0.0602557	0.0224296	0.193084	0.0529274	0.263181	-0.0017739	0.014619	-0.00080487
-0.00660418	-0.00373835	-0.101931	-0.0061571	0	0.00170446	-0.00483512	-0.000809059	0.048686	0.00621071	-0.00158159	-0.00208201	-0.0100845	-0.0305615	-0.0138803	0.0117886	0.0130704	-0.00430989	-0.000566955	0.0268735	0	0.00164835	0.33573	0.00122793	0	0	-0.00326484	0	0.289021	0.000655822	0	0	0	-0.00260843	-0.0240263	-0.00113027	-0.00227541	-0.111033	0.00343496	-0.00638074	-0.0034374	1.49083	-0.0398567	0.0147469	0.158338	0.0345192	0.113061	-0.000663745	-0.0270526	0.00198277
0.0170019	-0.00292288	0.0033981	-0.00701542	-0.000791229	0.00771151	0	0	-0.00698228	0.00698091	-0.000325677	-0.00163179	-0.00953327	0.018368	0.0129048	-0.0143885	0.010458	-0.0050724	0.000267438	-0.000432369	0.000565219	-0.000459088	-0.00912604	0	-0.00278346	0.00644898	-0.00307378	-0.000807859	-0.00861416	0.000185646	0	-0.00223946	0	-0.00201668	-0.0313879	-0.00326961	-0.00378444	0.0190366	-0.00110559	-0.00343374	-0.00601033	-0.121288	-0.0608072	0.0201203	0.147121	0.0496837	0.019087	-0.00188358	0.0116038	-0.00123666
0.0237202	-0.00310863	0.00431001	-0.00786069	-0.000634452	0.00787007	0.00102496	0	-0.00776255	0.00881579	0	0.0243991	0.028225	0.0229517	0.0487127	-0.0134407	0.013069	-0.00571555	0.000716495	-0.000623302	0	-0.000765184	-0.00873357	0	-0.00189529	0.00965628	-0.00297144	-0.00081566	-0.00823289	0	0	-0.00197475	0	-0.00270514	-0.0317584	-0.00270449	-0.00445084	0.0244098	-0.000870024	-0.00364498	-0.00567288	-0.117435	-0.0604519	0.0219027	0.178821	0.050916	0.306494	-0.00149988	0.0143913	0
0.0117479	-0.00310013	0.00428578	0.0975896	-0.00101014	0.00847813	0.00127831	0	0.0454096	-0.197015	0	-0.0018232	-0.01006	0.0204832	0.0273383	0.010087	-0.0443421	-0.00575513	0.000254946	0	0	-0.00042127	-0.00908867	0	-0.00190509	0.0089647	-0.00324261	-0.000798932	-0.00799648	0	0	-0.00203319	0	-0.00184388	-0.0311459	-0.00289727	-0.00425668	0.0204789	-0.000492971	-0.00314913	-0.00556677	-0.121555	-0.0611858	0.0242309	0.155551	0.0513296	0.117042	-0.000647631	0.0124609	-0.00708838
0.0115524	-0.00276441	0.00387402	0.0980588	-0.000435795	0.00854088	0.00110313	0	0.0456609	-0.196975	0	-0.00206742	-0.0102326	0.0201061	0.0277472	0.00963767	-0.0443156	-0.00576012	0.000394123	0	0.000542178	-0.000378859	-0.00906285	0	-0.00187599	0.00854016	-0.00323736	-0.000347445	-0.00836359	0	0	-0.0017208	0	-0.00221438	-0.0316349	-0.00244528	-0.00416603	0.0206896	-0.000446413	-0.00319278	-0.00569652	-0.121321	-0.0612261	0.0243177	0.155564	0.0513887	0.117198	-0.000742032	0.0124991	-0.00713377
0.0211274	-0.00258733	-0.0961543	0.0402195	-0.000313269	0.00835581	0.000171242	0	0.0427846	0.00705833	-0.00153035	-0.0018604	-0.00912733	0.0195999	0.0310283	0.0088319	0.0107367	-0.00540497	0.000341128	-0.000181014	0	-0.0005116	-0.00924491	0.000285448	-0.00172652	0.00826472	-0.00305561	-0.000553823	-0.00827462	0	0	-0.00199063	0	-0.00227508	-0.0316531	-0.00259021	-0.00409954	0.0202337	-0.000620372	-0.00309898	-0.00562581	-0.118686	-0.0603579	0.0195574	0.136652	0.0482031	0.176669	-0.000720774	0.0120837	-0.00823993
0.0470231	-0.00315584	0.00446305	-0.00766215	-0.000578553	0.00860004	0.000360746	0	-0.00820329	0.00859784	0	-0.00200422	-0.010914	0.0224026	0.02919	0.00721188	0.0123376	-0.0057758	0	0	0.000453932	-0.000700345	-0.00950937	0	-0.00153248	0.0110949	-0.00309319	-0.00043585	-0.00851807	0	0	-0.00204268	0	-0.00229213	-0.0323408	-0.00247663	-0.00438381	0.022852	-0.000767112	-0.00353324	-0.00572115	-0.120526	-0.0620101	0.0235688	0.153977	0.0502267	0.116327	-0.000516696	0.0136846	-0.00883513
-0.158568	-0.00279238	0.00382431	-0.00704281	-0.00042839	0.00885444	0.000613452	0	-0.00714737	0.0073423	-0.00139694	-0.00170837	-0.00973063	0.0197049	0.0183479	0.0109138	-0.0690589	-0.00520472	0.000801694	-0.000244067	-0.000135858	-0.000466678	-0.00883816	0.000381929	-0.00207808	0.00719749	-0.00313046	-0.000683833	-0.00826775	0	0	-0.00198689	0	-0.00211775	-0.0323156	-0.00311536	-0.00424249	0.019721	-0.000817086	-0.00307736	-0.00565961	-0.124797	-0.0621898	0.0231365	0.12911	0.0422004	0.106842	0	0.0122131	0.000517453
0.0122336	-0.00322505	0.00400821	-0.00662158	-0.000969008	0.00583323	-0.000650563	0	-0.00719791	0.00700472	0	-0.0014745	0.0231863	-0.0297915	-0.0290623	-0.00718693	-0.0143351	-0.00555428	0	0	0	-0.000473563	-0.00935112	0	-0.0014879	-0.0134537	-0.003485	-0.00080278	-0.00871833	0	0	-0.00223487	0	-0.00189479	-0.0311919	-0.00298447	-0.00375356	0.0202508	-0.00107618	-0.00330891	-0.00583242	-0.117092	-0.0617699	0.0179091	0.143288	0.0460506	0.0188025	-0.00124514	0.0018696	-0.00054912
0.0125119	-0.00279637	0.00371926	-0.00708	-0.000840036	0.00583727	0	0	-0.0069051	0.00665757	0	-0.00203349	0.0237829	-0.0299084	-0.028601	-0.00693722	-0.014124	-0.0056885	0	0	0	-0.000706566	-0.00945919	0	-0.00161265	-0.0134917	-0.00314633	-0.000721923	-0.00876423	0	0	-0.00226744	0	-0.00196898	-0.0309164	-0.00239295	-0.00382348	0.0194142	0	-0.00285074	-0.00556972	-0.116856	-0.0615419	0.0179269	0.143542	0.0458148	0.0186495	-0.000813059	0.00214991	0
0.021011	-0.0033555	0.00438128	-0.00796012	-0.000482151	0.00865826	0.00226764	0.000427506	-0.00762782	0.00863632	0	-0.00218333	0.0277428	0.0224575	0.0201929	-0.00269125	-0.0170118	-0.00595385	0	-0.000355334	0.000531495	-0.000451744	-0.00942256	0	-0.00164254	0.00910776	-0.00337572	-0.00102326	-0.00875561	0	0	-0.00191557	0	-0.00254448	-0.0321998	-0.00253286	-0.00410829	0.0239088	-0.000754535	-0.00336868	-0.0059622	-0.119332	-0.0619099	0.0242161	0.167926	0.0522879	0.0328139	0	0.0147581	-0.000650892
0.017472	-0.00304314	0.00483572	-0.00733858	-0.000399848	0.00839554	0.00051436	-0.000132207	-0.00750213	0.00781623	0.000562731	-0.00163444	0.0266103	0.0214996	0.0199044	-0.0034018	0.0117228	-0.0058133	0.000324857	-0.000438125	0.000288264	-0.000515954	-0.00929645	0.000489907	-0.00213502	0.00702423	-0.0033491	-0.000531528	-0.00819635	0	0	-0.00207316	0	-0.00243102	-0.0323906	-0.00268229	-0.00405224	0.0228354	-0.00073915	-0.00341597	-0.00591449	-0.119023	-0.0619283	0.0210191	0.160768	0.0520491	0.0274541	-0.000348664	0.0143678	-0.00091365
0.0212789	-0.00309616	0.00460954	-0.00771329	-0.000814826	0.00859695	0.00187387	0	-0.00787197	0.00896109	0	-0.00206308	0.0275643	0.0225565	0.0201912	-0.00215067	-0.0169866	-0.00584804	0	-0.000659691	0	-0.000626309	-0.00937394	0.000383258	-0.00138064	0.00888907	-0.00349843	-0.000772622	-0.00869787	-0.00046909	0	-0.00189943	0	-0.00205272	-0.0316512	-0.00250429	-0.00385441	0.0238392	-0.000567736	-0.00327667	-0.00607197	-0.118913	-0.0617866	0.0240698	0.167421	0.0526186	0.0324772	0	0.0148088	-0.000607567
0.0206782	-0.00343628	0.00453383	-0.00744702	-0.000800934	0.00854146	0.00148323	0	-0.00768849	0.00890697	0	-0.00223145	0.0280214	0.0227549	0.0184785	-0.00210807	0.0125667	-0.00558496	0	0	0	-0.000296716	-0.00928598	0	-0.00176148	0.00895782	-0.00354212	-0.000685873	-0.00850195	0	0	-0.00241194	0	-0.00213167	-0.0322184	-0.00267633	-0.00429434	0.0239489	-0.000930449	-0.0033466	-0.00616611	-0.119751	-0.0620055	0.0239644	0.166484	0.0533923	0.0328744	0	0.0145184	-0.000699184
-0.189194	-0.00208234	0.00150875	-0.00375581	0	0.00369716	0	0	-0.00335685	0.00393973	0	-0.00135377	-0.00545903	0.0111469	0.0116035	-0.00680978	0.00762095	-0.00364191	0	0	0	0	-0.00834817	0	-0.00131202	0.00463256	-0.00226701	0	-0.00724648	0	0	-0.00214859	0	-0.000968723	-0.027844	-0.00295943	-0.00267755	0.0116353	0	-0.00160988	-0.00373865	-0.10716	-0.0534944	0.0106533	0.10036	0.035441	-0.184804	0	0.00824336	-0.00108906
0.014991	-0.00252669	0.00409089	0.0936879	0	0.00888198	0.000951786	0	0.0438524	-0.188983	0	-0.00189865	-0.00951216	0.0199135	0	0.00690019	-0.0148808	-0.00516073	0.00036679	0	0	-0.000716528	-0.00853893	0	-0.00185688	0.008883	-0.0028187	-0.000567376	-0.0083936	0	0	-0.00170506	0	-0.00230531	-0.0313874	-0.00274196	-0.00412984	-0.086747	-0.000470346	-0.00332542	-0.00568312	-0.122352	-0.0599982	0.0248602	0.136033	0.0468512	0.0968485	-0.000930531	0.011959	-0.00733483
0.0152115	-0.00275754	0.00410215	0.0939981	-0.000519255	0.00894755	0.000898213	0.000263898	0.0437314	-0.188669	0	-0.00193051	-0.00934567	0.0196385	-0.000330509	0.00670575	-0.0149635	-0.00537443	0.000282221	-0.000200177	0.000409669	-0.000724924	-0.00873599	0	-0.00167227	0.00863263	-0.00320808	-0.000867944	-0.00846394	0	0	-0.00197417	0	-0.00197247	-0.0313801	-0.00293116	-0.00401284	-0.0871522	-0.00093573	-0.00315243	-0.00567883	-0.121804	-0.0602337	0.0251664	0.136075	0.0470289	0.0973167	-0.000976296	0.0119999	-0.00720631
0.0203599	-0.00320349	0.00435797	0.0450614	-0.000439475	0.00876031	-0.000364444	-0.00306738	-0.00742354	0.00827101	0.000115018	-0.00196088	-0.0105538	-0.0329238	-0.0390277	-0.0113289	-0.0169016	0.128222	0.00022125	-0.000422778	0.000279611	-0.000631082	-0.00952346	0.000338893	-0.00217233	0.00745136	-0.00328677	-0.000600169	-0.00894534	-0.000102469	0	-0.00206062	0	-0.00228752	-0.0324729	-0.00232964	-0.00384949	0.0218081	-0.00117168	-0.00358142	-0.00585276	-0.122975	-0.062689	0.021455	0.152269	0.0501197	0.167984	-0.00119836	0.0128702	0.00687156
0.020421	-0.00317994	0.00389897	0.0450067	-0.00064468	0.00844584	-0.000163705	-0.00296024	-0.00768998	0.00794499	7.04738e-05	-0.00137966	-0.0104333	-0.0330059	-0.0385358	-0.0110761	-0.0170063	0.128086	0.000608372	-0.000222438	0.000433191	-0.000720349	-0.00949612	0	-0.00181346	0.00719154	-0.00348426	-0.000563139	-0.00865296	0	0	-0.00184914	0	-0.0021425	-0.0323486	-0.00262522	-0.00399611	0.0220905	-0.000867848	-0.00336612	-0.00575224	-0.12282	-0.0624262	0.0219196	0.151893	0.0499952	0.168351	-0.00131349	0.0127384	0.00715994
0.0150745	-0.00278265	0.00396528	-0.00591927	0	0.00715787	0	0	-0.00748652	0.00727117	0	0	-0.0102882	-0.0284464	-0.0257071	0.0115775	0.0136739	-0.00498481	0	0	0	0	-0.008749	0	-0.0022286	-0.004706	-0.0025593	-0.00132062	-0.00631404	0	0	0	0	0	-0.0280902	0	-0.0032111	-0.0951547	0	-0.00307657	-0.00512708	1.47026	-0.0488495	0.0185277	0.13289	0.0383709	0.0202324	0	0.00409189	0
0.041748	-0.00306194	0.00407218	-0.00751966	-0.000662417	0.00914694	0.000510151	0	-0.00811058	0.00803368	0	-0.00187265	-0.0105018	0.0218399	0.0179802	-0.0133547	0.0115832	-0.00573241	0.000337184	0	0.000381931	-0.000332297	-0.0094042	0.000129753	-0.00173674	0.00931431	-0.00327446	-0.000516191	-0.00844914	0	0	-0.00175134	0	-0.00218819	-0.0324209	-0.00262669	-0.00425536	0.022433	-0.000735684	-0.00323386	-0.00571451	-0.12094	-0.0617156	0.0257364	0.14944	0.0508765	0.182258	-0.00179122	0.013635	-0.00898325
-0.0148564	-0.00403389	-0.110225	0.172128	-0.00120648	0.00595582	-0.0135701	0	0.0535764	0.00882093	-0.000896529	-0.000359452	-0.0120154	0.022914	0.015678	0.00695764	0.0130322	-0.00752901	0.000936056	-0.0013571	0.00229382	-0.000554114	-0.0062955	-0.000462865	-0.00237018	-0.0187194	0.00446605	0	-0.00710763	-0.00118522	0	-0.000560071	0	-0.00201626	-0.0282934	-0.00161184	-0.00398615	0.0254326	0	0.447906	-0.0050555	-0.101669	-0.0517368	0.016458	0.144713	0.0352361	0.202974	0.00101616	-0.0263499	0.011088
0.0417187	-0.00283928	0.00413471	-0.00761127	-0.000648354	0.00887665	0.000498308	0.000278555	-0.0080312	0.00821541	0	-0.00201517	-0.0104919	0.0216795	0.0178812	-0.013115	0.0118655	-0.00583127	0.00046427	-0.000236883	0.000482081	-0.000649553	-0.00945578	0.000268247	-0.00166363	0.00910089	-0.00322085	-0.000609256	-0.00853451	-0.000254796	0	-0.00199902	0	-0.00234409	-0.0324261	-0.00236926	-0.00459678	0.0221193	-0.000784735	-0.00358775	-0.00603348	-0.12078	-0.0618155	0.0257612	0.149967	0.0510503	0.182247	-0.00186756	0.0137207	-0.00892642
0.00220507	-0.00268265	0.00316909	-0.00617524	-0.000849746	0.00831581	0	0.000562121	-0.00578424	0.00589332	0	-0.00202065	-0.0080904	-0.0236944	-0.0209499	-0.00673064	-0.0133619	-0.00454206	0.000241114	-0.000561461	0.000547688	-0.000464387	-0.0091992	0	-0.00147379	-0.00768638	-0.00276759	-0.00046567	-0.00827931	0.000108728	0	-0.00203562	0	-0.00165248	-0.0301784	-0.0032795	-0.00329652	0.0163368	-0.000762817	-0.00267819	-0.00533148	-0.119565	-0.0593104	0.0196162	0.124478	0.0460629	-0.251827	-0.00134618	0.00214411	-0.000797149
0.00215703	-0.00232523	0.00341602	-0.00607844	-0.000916743	0.00832465	0	0	-0.00561892	0.00586165	0.000249544	-0.00191697	-0.00808894	-0.0236118	-0.0209012	-0.00678445	-0.0135384	-0.00466518	0.000432561	-0.00020658	0.000264539	-0.000405202	-0.0093138	0	-0.0019879	-0.00740288	-0.00296652	-0.000493454	-0.00821812	-0.000102736	0	-0.00187138	0	-0.00191093	-0.0302364	-0.00330357	-0.0030365	0.0168624	-0.000762202	-0.00257537	-0.00523496	-0.119744	-0.059158	0.019143	0.124245	0.0462511	-0.251892	-0.000651327	0.00180697	-0.000788301
0.0278606	-0.00295008	0.00384852	-0.00706046	-0.000529553	0.00819759	-0.00649382	0	-0.00761253	0.00761825	0	-0.00202103	-0.00959031	-0.0304718	-0.0256962	-0.00703388	-0.0433181	-0.00581829	0.000301389	-0.00023481	0.000306574	-0.000570924	-0.00968652	0.000147559	-0.00192844	-0.0132527	-0.00313678	-0.000674258	-0.00890857	0	0	-0.00208321	0	-0.00221624	-0.0319969	-0.00251463	-0.00389159	-0.0907289	-0.000818088	-0.00325092	-0.00580843	-0.122425	-0.0619423	0.0203264	0.1519	0.0545037	0.0213746	-0.000839969	-0.0116917	-0.000644541
0.0280115	-0.00275573	0.00403651	-0.00705998	-0.000652619	0.00829891	-0.0065506	0	-0.00731146	0.00779399	0.000264896	-0.002257	-0.00987026	-0.0302949	-0.0256261	-0.0068136	-0.0432096	-0.00550647	0.000329266	-0.000384036	0.000349677	-0.000680221	-0.00965081	-0.000142876	-0.00172074	-0.0135281	-0.00314869	-0.000565921	-0.00888861	-0.000106876	0	-0.00200371	0	-0.00223575	-0.0320397	-0.0028033	-0.00412433	-0.0909206	-0.00058311	-0.00322885	-0.00593191	-0.122437	-0.062094	0.0202458	0.151802	0.0544992	0.0211858	-0.00103959	-0.0116412	-0.000488481
0.0370734	-0.00253733	0.00371027	-0.00628765	-0.000443338	0.00798821	-0.000195754	0.000234769	0.0395792	0.00655505	0	-0.00194428	0.0212704	-0.0264593	-0.00765284	-0.0070186	0.0101248	-0.00503656	0.00023118	-0.000396069	0.000244664	-0.00032475	-0.00938188	0.000233651	-0.00169908	0.00520421	-0.00285533	-0.000630891	-0.00874434	-0.000171516	0	-0.00204756	0	-0.00217766	-0.0314987	-0.00304551	-0.00363666	0.0181679	-0.00115622	-0.00283829	-0.00568195	-0.119706	-0.0607204	0.018786	0.138798	0.0498962	-0.273833	-0.00111561	0.0122775	-0.00656276
-0.165108	-0.00265057	0.00426181	0.0918975	0	0.00825078	0.000813978	0	0.0422473	-0.183875	0	-0.00145474	-0.00913723	0.0180479	0.00884416	-0.0142099	-0.0655303	-0.00519037	0	-0.000485733	0	-0.000590958	-0.00900758	0	-0.00188327	0.00500809	-0.00352234	-0.000774528	-0.00801497	0	0	-0.00195709	0	-0.00173423	-0.0321977	-0.0030826	-0.00342524	0.0181922	-0.000839538	-0.00288786	-0.0059583	-0.124613	-0.0621016	0.0227103	0.130141	0.0443108	0.0133633	-0.00174251	0.0117916	0.022799
-0.164915	-0.0022907	0.00365651	0.0918555	-0.000627033	0.00825218	0.000499883	0	0.0425112	-0.184108	0	-0.00119174	-0.00952148	0.0178993	0.00894937	-0.0141699	-0.0660305	-0.00558286	0	-0.000388759	0	-0.000650212	-0.00879199	0.000610602	-0.0017598	0.00450885	-0.00304231	-0.00076381	-0.00837809	0	0	-0.00207623	0	-0.0019724	-0.0316297	-0.00301679	-0.00348512	0.0181114	-0.000739055	-0.00313239	-0.00559856	-0.124632	-0.0623353	0.0227697	0.130598	0.0439168	0.0133469	-0.00127267	0.0122663	0.0233102
0.0085333	-0.00246351	0.00290067	-0.00593378	-0.00041682	0.00642137	0	0	-0.00574871	0.00595047	0	-0.00143014	0.0199701	0.0156478	0.010802	-0.00293472	0.009374	-0.00465716	0	0	0	0	-0.00861242	0	-0.00178096	0.00480044	-0.00301616	-0.000696861	-0.00822849	0	0	-0.001994	0	-0.00202494	-0.0303961	-0.00311887	-0.00366668	0.0163414	-0.000550075	-0.00242766	-0.00559983	-0.118504	-0.0586967	0.0180163	0.118118	0.0414762	-0.268204	-0.000285076	0.0107447	-0.000838044
0.0273861	-0.00303297	0.00403793	-0.0070309	0	0.00590985	-0.00042042	0	-0.00693504	0.00932267	0	0	-0.0118085	-0.030935	-0.013599	-0.0048587	0.0154804	-0.00654526	0.00103	0	0	0	-0.00845503	-0.000881941	-0.00223485	-0.0184923	-0.00355035	0	-0.00760942	0	0	-0.00131541	0	-0.0011081	-0.0268356	0	-0.00381718	-0.109158	-0.00113085	-0.00244581	-0.00441911	1.64273	-0.046161	0.0178523	0.145086	0.0405391	0.0382621	0	0.00536223	0
0.00444194	0.0505425	0.00389907	0.0443291	-0.00453834	0	-0.00623231	0	0.0450279	0.00829786	0	0	-0.00936452	-0.0310351	-0.00341329	0	-0.0225373	0.131453	0.00225802	0.0176149	0	0	0.289867	0	0	-0.00743358	0	0.00347433	0.259195	0.00148953	0	0	0	0	-0.0194343	0	-0.00540762	-0.0988536	0	0	-0.00484264	1.36141	-0.031773	0.012926	0.122918	0.0252955	0.166807	-0.00220586	-0.02774	0
0.0406894	-0.0028356	0.00381073	-0.0069794	-0.000448734	0.00867857	-0.000803245	0	-0.00708124	0.00718396	-0.00146979	-0.00209336	0.0232777	0.0199179	0.0351121	-0.0121157	0.0109208	-0.00535216	0.00021528	-0.00031176	0.000542826	-0.000417926	-0.00926642	0	-0.00153307	0.00705943	-0.00296442	-0.00101854	-0.00839237	0	0	-0.00193556	0	-0.00234282	-0.0318797	-0.0028225	-0.00407412	0.020639	-0.00068854	-0.00317489	-0.00569811	-0.119557	-0.0609319	0.0193331	0.139686	0.0480841	0.167016	-0.00149195	0.0126437	-0.00827224
0.0160607	-0.00259691	0.00363028	0.091095	-0.000460405	0.00897183	0.000384564	0	0.0419998	-0.181838	0	-0.00206389	-0.00885454	-0.0287875	-0.0200279	0.00342365	-0.0141496	-0.00535107	0	-0.000504651	0.000331382	-0.000675082	-0.00926255	0	-0.00181582	0.00732998	-0.00276762	-0.000465593	-0.00833604	-0.000182825	0	-0.00187729	0	-0.00187404	-0.0313338	-0.00304886	-0.00375302	-0.0817335	-0.000526718	-0.0031921	-0.00579741	-0.122517	-0.0604302	0.0253253	0.134484	0.0490188	0.0239856	-0.000769155	0.0121692	-0.00609603
-0.205805	-0.00194697	0.00196153	-0.00567939	-0.0014617	0.00307416	-0.00155253	0	-0.0062817	0.00531916	0	-0.000903517	-0.00891629	0.01595	0.0117188	-0.0126294	0.00847611	-0.00431544	0	-0.000757883	0.000499397	0	-0.00971308	0	-0.00221562	0.00438287	-0.00206331	-0.000956778	-0.00792825	-0.000908112	0	-0.00162943	0	-0.00162164	-0.0307167	-0.00271598	-0.00291091	0.0165884	-0.000995919	-0.00239682	-0.00637182	-0.120436	-0.0604327	0.0101029	0.11659	0.034032	-0.00400638	-0.000665699	0.010116	0.000799528
0.0483013	0.0531922	0.00475556	-0.00802673	-0.000362973	0.007581	-0.000540952	0	-0.00810648	-0.213587	-0.00160467	0.0221934	-0.0104571	0.0226232	0.034075	0.0182496	0.01237	-0.00609983	0	0.00035888	0.000473189	-0.000813097	-0.0091827	0.000154656	-0.00166873	0.0110004	-0.00364441	-0.000778162	-0.00834143	-0.000370356	0	-0.00200645	0	-0.00237215	-0.032137	-0.00241389	-0.00436685	0.0236938	-0.000512007	-0.00358293	-0.00574036	-0.118517	-0.060809	0.0219251	0.151362	0.045613	0.333906	-0.00105379	0.013572	-0.00050251
0.0416194	-0.00344811	0.00468809	-0.00869654	0.000907131	0.00665766	0	-0.00414378	0.0507678	0.00892819	0	-0.000815002	0.0292126	0.0221908	0.00881719	-0.00168124	0.0123891	-0.00605841	0	-0.000654638	0.000741711	0	-0.00672227	0.000407214	-0.00249788	0.00551831	-0.00378658	0	-0.00789648	0	0	-0.00130643	0	-0.00279833	-0.0290545	-0.00137102	-0.00397549	0.0267639	-0.00133768	-0.00349162	-0.00564331	-0.10407	-0.0516752	0.0193432	0.169199	0.0419492	0.0308559	0	0.0150956	0.000449718
0.0183432	-0.00320105	-0.107138	0.0458282	-0.000553507	0.0086267	0.00213858	-0.00399159	0.0489998	0.00845062	0	-0.00148331	-0.0112851	-0.035678	-0.0686995	0.0194688	0.0118332	-0.00582783	0.000431416	-0.00018429	0	-0.000354534	-0.00941556	0	-0.00180267	0.01234	-0.00332871	-0.000504881	-0.00883002	0	0	-0.00195874	0	-0.00245124	-0.0324676	-0.00277564	-0.00421945	0.0219706	-0.000634331	-0.00325149	-0.00571735	-0.123027	-0.062579	0.0242511	0.166474	0.053856	0.0676122	0	0.0136546	0.0207317
0	0.0565391	0.00925265	0.0439657	-0.00181231	0.00712747	-0.0111649	0	0.0461264	0.00612876	0	0	-0.0121752	-0.0302784	-0.00309557	-0.00431328	0.0111835	0.139749	0	0.0212365	-0.00248649	0	0.296778	0.00391196	0	0	-0.00933393	0	0.263532	-0.00789722	0	0	0	0	-0.0231795	0.00552968	-0.00719316	-0.0987544	0.00368521	0	0	1.33764	-0.034201	0.0122776	0.135601	0.0265542	0.190719	0	-0.0282419	0
-0.041005	-0.00318417	0.00435073	-0.00752493	-0.000481153	0.00837034	0	0.00018124	-0.00754756	0.00850397	0.000298342	-0.00206576	-0.0107035	0.0206548	0.0304651	-0.0131133	0.0120445	-0.0054679	0	0	0.000343773	-0.000730305	-0.00907161	0.000305765	-0.00160008	0.00681111	-0.0031812	-0.000474228	-0.00858405	0	0	-0.00217532	0	-0.00237377	-0.0318135	-0.0026458	-0.00377754	0.0217231	-0.000995861	-0.00314482	-0.00590345	-0.122216	-0.0617622	0.0233081	0.159483	0.0522655	0.0300378	-0.00144081	0.0127607	-0.000710775
0.0411292	-0.00307989	0.00413625	-0.00723227	-0.000392485	0.00836471	-0.00156482	0	-0.00774385	0.00773992	-0.00166789	-0.00208924	0.0253315	0.021215	0.0164771	-0.0111075	0.0119189	-0.00567578	0.000173775	-0.000242879	0.000356121	-0.000534765	-0.00946294	-0.000114809	-0.0017832	0.00154498	-0.00316197	-0.00060767	-0.00858482	0	0	-0.00194931	0	-0.00224904	-0.0327955	-0.00249302	-0.00421006	0.0220971	-0.000878037	-0.00340838	-0.00589255	-0.121192	-0.061782	0.0206999	0.163215	0.0545304	0.203306	-0.00191072	0.00286164	-0.00866038
-0.0404142	-0.00281381	0.00387856	-0.00741984	-0.000457565	0.00835395	0	0	-0.00756391	0.00809488	0	-0.00166598	-0.0103734	0.0209239	0.0125627	-0.0135606	0.012104	-0.00549591	0.000757275	0	0	0	-0.00900567	0.000697471	-0.00162598	0.00677123	-0.00312877	-0.000565471	-0.00846728	0	0	-0.00204194	0	-0.00224529	-0.0321533	-0.0027646	-0.00398105	0.0217972	-0.00140908	-0.00295977	-0.00600832	-0.122617	-0.0622817	0.0227472	0.157332	0.0510004	0.0295486	-0.00169208	0.0130155	-0.000732026
0.0240531	-0.00291526	0.00407773	-0.00745612	-0.000521972	0.00833444	0.0019679	0.000191567	-0.00808652	0.00829025	-0.00130351	-0.00199925	-0.0110186	0.022197	0.0307138	0.0194044	0.0121891	0.130976	0.00024181	-0.000232435	0.000282487	-0.000608248	-0.00947152	0.000234034	-0.00135448	0.0119196	-0.00340397	-0.000526683	-0.00815043	-0.000255408	0	-0.00185085	0	-0.00235469	-0.0324284	-0.00224327	-0.00418309	0.0234164	-0.00062289	-0.00355042	-0.00561707	-0.119767	-0.0610982	0.0234112	0.160186	0.049845	0.20716	-0.000479692	0.0138344	0.00739122
-0.0396013	-0.0028624	0.00432131	-0.00730295	-0.00040092	0.00836508	0	0	-0.00655308	0.00713205	0	-0.00154028	-0.0101751	0.0192271	0.0135557	-0.0118389	0.0115646	-0.00558275	0	-0.000405991	0.000502282	-0.000347006	-0.00892099	0	-0.00206455	0.00519151	-0.0034545	-0.000281248	-0.00837308	0	0	-0.00181272	0	-0.00222813	-0.0314172	-0.00292851	-0.00362874	0.020633	-0.000860353	-0.0028692	-0.00606561	-0.12154	-0.0613432	0.0202868	0.14431	0.0489476	0.0259208	-0.00114314	0.0122339	-0.00090065
0.0201019	-0.0035618	0.00455901	-0.00810383	-0.000744641	0.00767709	0	-0.000268478	-0.00822842	0.00883799	0.000388507	0.024244	-0.0115492	0.0235573	0.045749	-0.0122582	0.0131221	-0.00628315	0	-0.000571603	0	-0.000712519	-0.00850399	0.000274961	-0.00207686	0.00815658	-0.00338258	-0.000896603	-0.00786846	0	0	-0.00198479	0	-0.00277801	-0.0315879	-0.0026411	-0.00369945	0.0242125	-0.000868505	-0.00319952	-0.00586661	-0.117267	-0.0605656	0.0214372	0.167884	0.0507115	0.378068	0	0.0144985	-0.000404631
-0.120329	-0.00335385	0.00512527	0.105534	-0.000915409	0.00628812	-0.00106079	0	0.0493924	-0.210895	-0.000899236	-0.00147756	-0.00996347	-0.0310627	-0.0105994	-0.00744817	-0.0819511	-0.00638087	0	0	0	0	-0.00772714	0.00076465	-0.00108186	-0.0110557	-0.00345055	0	-0.00738653	-0.000819452	0	-0.00250928	0	-0.00161075	-0.0294102	-0.000994134	-0.004281	-0.0990569	0	-0.00346351	-0.00467918	1.59416	-0.0487272	0.0192275	0.142736	0.0393265	0.0676021	-0.00196728	-0.0184486	0.0143017
-0.121954	-0.00391579	0.00472636	0.107201	0	0.0053544	-0.00135093	0	0.0483583	-0.210335	-0.00111519	0	-0.00995486	-0.028819	-0.0111566	-0.00792595	-0.0819948	-0.00611856	0	0	0	-0.00150975	-0.00862168	0	-0.00228378	-0.0117149	-0.00155879	0	-0.00643104	-0.00135208	0	-0.0019407	0	-0.00136785	-0.027991	-0.00204064	-0.00390948	-0.0986498	0	-0.00246526	-0.00433522	1.59107	-0.0490725	0.0191389	0.142641	0.0395043	0.0675384	0	-0.0181765	0.0167191
0.00878348	-0.00286153	0.00447494	-0.00737791	-0.00056525	0.00872385	0.00244822	0.000261074	0.0514248	0.0082836	0	-0.00195107	-0.0113998	0.0227957	0.0206924	-0.0148256	0.0121106	-0.00590087	0	0	0.000372494	-0.000656967	-0.00932375	0	-0.00198517	0.00974768	-0.00306553	-0.000862817	-0.00842633	-0.000125232	0	-0.00188368	0	-0.00250661	-0.0324744	-0.00257283	-0.00464683	0.0228279	-0.000636568	-0.0035597	-0.005574	-0.120649	-0.0620647	0.0253507	0.163468	0.0524269	0.0744781	-0.00188986	0.0145279	-0.000707696
0.0248488	-0.0030216	0.00430259	-0.00733265	-0.000576435	0.00898708	0.000256926	-0.000115507	0.0476001	0.00777616	0.00026048	-0.00174371	-0.0103268	-0.0334553	-0.0642252	-0.0112022	0.0114995	-0.00574408	0.000202114	-0.000335476	0.000555667	-0.000500831	-0.00934301	-0.000169225	-0.00185177	0.00879804	-0.00320814	-0.00066696	-0.00852915	8.40676e-05	0	-0.00200829	0	-0.0024047	-0.0326541	-0.00278643	-0.00399163	0.0214392	-0.000546616	-0.00366794	-0.00561216	-0.124043	-0.0630187	0.0242535	0.160008	0.052455	0.18285	-0.00152077	0.0131968	-0.00815049
0.00519088	-0.00306072	0.00431153	-0.00731396	-0.000497725	0.00792364	-0.00137362	0	0.050473	0.00814348	0.000326291	-0.0019597	-0.0106372	-0.0340248	-0.00498137	-0.00840184	0.0121179	-0.00593531	0.000666747	0	0	-0.000641874	-0.00997729	0	-0.00196184	-0.0223668	-0.00345639	-0.000471463	-0.00843715	0	0	-0.00174968	0	-0.00233565	-0.0325233	-0.00264898	-0.00424477	0.0221641	-0.000689069	-0.00375342	-0.00570636	-0.121734	-0.0625886	0.0209344	0.158339	0.0513933	0.0683487	-0.0012586	-0.0132071	0.00505075
0.00525448	-0.00336528	0.00431405	-0.00763135	-0.000454344	0.00807359	-0.00143197	0	0.0502139	0.0082994	0	-0.00201184	-0.0106969	-0.0338232	-0.00465946	-0.00837371	0.0121647	-0.00572239	0.000354308	0	0	-0.000353518	-0.00967205	0	-0.00170587	-0.0222959	-0.00297478	-0.0006896	-0.00885355	0	0	-0.00192521	0	-0.00241666	-0.032464	-0.00240739	-0.00448194	0.0222743	-0.000689654	-0.00366438	-0.00606647	-0.122077	-0.0623616	0.0211056	0.158523	0.0510261	0.0684506	-0.00127437	-0.0133602	0.00501963
0.0449769	-0.00231889	-0.105177	0.157777	0	0.00247542	-0.00434318	-0.00345648	0.0483037	0.0111412	-0.00602237	-0.00647255	0.0281734	-0.0303577	-0.0283199	0.0139609	0.0125019	-0.00668348	0	0.0203056	-0.00139688	0.00340187	0.269746	-0.00179436	0.0197725	-0.00956613	0	0	0.230902	0.00056581	0	0	0	-0.0020915	-0.015743	0.0842459	0.162439	-0.12081	0.00177966	-0.00481899	0.323206	-0.0821057	1.16277	0.0120254	0.134776	0.0267784	0.142656	-0.000883927	-0.0793137	0.00553507
0.0313645	-0.00318445	0.00413602	-0.00730562	-0.000582406	0.00847581	-0.00147851	0	0.0450386	0.00743713	-0.00174085	-0.00192976	0.023884	-0.0306745	-0.00552136	0.00156229	0.0115899	-0.00549516	0.000379493	-0.000172234	0.000583978	-0.000440134	-0.00925905	0.000151355	-0.0017891	-0.00967168	-0.00333962	-0.000569611	-0.00864953	0.000112312	0	-0.00184405	0	-0.00219258	-0.0322646	-0.00295468	-0.00396627	0.0208671	-0.000719147	-0.00331135	-0.00579214	-0.12422	-0.0614246	0.0217265	0.137905	0.0465267	0.158793	-0.000353565	0.00216695	-0.00870135
0.0438909	-0.00335226	-0.111722	0.170143	-0.000419953	0.00806395	-0.000210868	-0.000258681	-0.00802762	0.0089506	-0.00213309	-0.00159926	0.0288632	0.0225225	0.0158975	-0.0097921	0.0128855	-0.00595427	0	-0.000142569	-0.00013595	-0.000327214	-0.00819465	0.000208962	-0.00170864	0.00772407	-0.0033033	0	-0.00710602	-0.000554691	0	-0.00196646	0	-0.00273921	-0.0304652	-0.0024483	-0.00429776	0.0243413	-0.000316511	-0.00365056	-0.00524255	-0.108315	-0.0543199	0.0206426	0.147862	0.0380881	0.171657	0	0.0144842	0.0121334
0.0602096	-0.00355726	0.00454584	-0.00796958	-0.000400196	0.00787715	-0.000274364	0.00027388	-0.00847949	0.00894643	0	-0.00145586	-0.0111724	0.0220943	0.0150625	-0.00987259	0.0126472	-0.00609915	0	-0.000219839	0.000445389	-0.000480662	-0.00767133	0	-0.00139594	0.007195	-0.00323944	-0.000643458	-0.00724932	0	0	-0.00165873	0	-0.00232702	-0.0302483	-0.00245738	-0.00419841	0.0247086	-0.000472824	-0.00292993	-0.00553745	-0.108981	-0.0547178	0.0214852	0.1489	0.0385846	0.17153	0	0.014174	0
0.0268161	-0.00309761	0.00435078	-0.00752353	-0.000484475	0.00890741	0.00116367	0	0.0497675	0.00820366	-0.00148961	-0.00215791	-0.0108169	0.0218318	0.0215521	-0.0144593	-0.0166821	-0.00537878	0	0	0.00035155	-0.000536093	-0.00949478	0	-0.00173089	0.00953296	-0.00316838	-0.000649169	-0.00845111	-0.000105989	0	-0.00199245	0	-0.00260663	-0.0321536	-0.00260148	-0.00404575	0.0218291	-0.000759294	-0.0031888	-0.00562149	-0.120885	-0.0620131	0.0231319	0.154609	0.0517218	0.0719431	-0.0020016	0.0138967	-0.00651369
0.0393414	-0.00334999	0.00486983	-0.00743422	-0.00124198	0.00711493	-0.00137072	0	-0.0084588	0.00917871	0	0	-0.0108019	-0.0312591	-0.0207643	0	-0.137036	-0.00563052	0	0	0	0	-0.00813926	0	-0.00116241	-0.0154955	-0.00346153	-0.00164329	-0.00832577	0	0	-0.00146244	0	-0.00224676	-0.0271387	0	-0.00301417	-0.104569	-0.000483011	-0.00367547	-0.00490908	1.55953	-0.0487669	0.0160702	0.141965	0.0400983	0.0656616	0	0.00458343	-0.00839044
0.0388099	-0.003662	0.00449297	-0.0070203	-0.000938391	0.0063187	-0.00130491	0	-0.00771274	0.00823098	0	-0.0012921	-0.0106096	-0.0320764	-0.0208624	0	-0.137181	-0.00623745	0	0	0	-0.000900014	-0.00837481	-0.000983495	-0.00118136	-0.0153297	-0.00234759	-0.00131553	-0.00738968	0	0	-0.00198391	0	-0.00250206	-0.0280911	-0.000987985	-0.00337421	-0.104174	0	-0.00349281	-0.00538477	1.55887	-0.0484044	0.0162636	0.14262	0.0398277	0.0660769	0	0.00482202	-0.00820316
0.0386577	-0.0033648	0.00446445	-0.00764477	-0.000717566	0.00608578	-0.001449	0	-0.00771221	0.00894243	-0.000875211	-0.00107692	-0.0107179	-0.0312185	-0.0214465	0	-0.136911	-0.00586642	0	-0.000953215	0	0	-0.00841624	0	-0.00184461	-0.0159722	-0.00311072	-0.00081892	-0.00708067	0	0	-0.00147434	0	-0.00121899	-0.0288006	-0.00122201	-0.00498852	-0.104503	0	-0.00284935	-0.00349115	1.55938	-0.048638	0.0174598	0.14242	0.0396927	0.0650518	-0.000797185	0.00475911	-0.00763677
0.0175183	-0.00284805	0.00390255	-0.00710761	-0.000440039	0.00909213	0	0	-0.00727428	0.00709405	0.000176737	-0.00196438	-0.00920941	0.0187964	0.0156243	-0.0144684	0.0108896	-0.00512231	0.000454954	-0.000342746	0.000298159	-0.000391609	-0.00881292	0	-0.00185684	0.00712974	-0.00285226	-0.000341586	-0.00841631	0	0	-0.00197155	0	-0.00205816	-0.0319597	-0.00291911	-0.00379302	0.019999	-0.000754948	-0.00323773	-0.00548808	-0.12206	-0.0607583	0.0229274	0.132463	0.0459496	0.158928	-0.00190601	0.0122525	-0.00111969
0.0242513	-0.00315034	0.00411081	-0.00736358	-0.000564595	0.00806156	-0.00140967	0	-0.00793256	0.00779931	0.000138304	-0.00182267	0.0251309	-0.032834	-0.0203362	0.000997423	0.011542	-0.00574923	0.000168787	0	0.000209703	-0.000609766	-0.00972151	0.000145161	-0.00187559	-0.0185345	-0.00314864	-0.000562147	-0.00849851	0	0	-0.00203522	0	-0.00232835	-0.0330059	-0.00254796	-0.00441915	0.0220068	-0.00077135	-0.0034186	-0.00586578	-0.121985	-0.0623352	0.0204646	0.150004	0.0506878	0.159398	-0.000934352	-0.0126555	-0.00034379
-0.20678	-0.00134917	0.00226342	-0.00399616	0	0.00472953	0	0	-0.00452391	0.00354775	0	-0.00118363	-0.00530109	0.0109262	0.0116081	-0.00374899	0.00595474	-0.00351004	0	-0.000452706	0	0	-0.00715164	0	-0.00108675	0.00517157	-0.00263843	0	-0.00751493	0	0	-0.00165769	0	-0.00147857	-0.0272938	-0.00257138	-0.00306157	0.0108022	-0.000864714	-0.00215219	-0.00399947	-0.105029	-0.0517689	0.0137106	0.0950145	0.0363543	-0.00708959	0	0.00751674	-0.000796691
0.0112768	-0.00286891	-0.0980711	-0.00692771	-0.000610335	0.0084762	0.000996768	-0.00300295	0.0431672	0.00706104	-0.00144179	-0.0018178	0.0236009	0.01884	0.0167021	0.00937142	0.0111315	0.118639	0	-0.000199507	0.000311844	-0.000346726	-0.00948582	0	-0.00186036	0.00696584	-0.00327489	-0.000584921	-0.00850187	-0.00030474	0	-0.00240742	0	-0.00212662	-0.0317829	-0.00257853	-0.00371633	0.0207154	-0.000962468	-0.0032022	-0.00584589	-0.119501	-0.0621926	0.0218287	0.151335	0.0520834	-0.173384	0.0054418	0.0130152	-0.000658941
0.014036	-0.00276379	0.00390249	-0.00681687	-0.000428518	0.00891035	0	0	-0.00665182	-0.178792	0.000272449	-0.00192557	-0.0090534	0.0183878	0.0145018	-0.00885084	0.010284	-0.00501121	0.000413437	-0.000214723	0.000153819	-0.000599143	-0.0084429	0	-0.00199749	0.0070875	-0.00292473	-0.000634482	-0.00814029	0	0	-0.00190908	0	-0.00229517	-0.0317704	-0.00287259	-0.00396158	0.0188866	-0.000764713	-0.00291587	-0.00558748	-0.121248	-0.0600362	0.0242748	0.138542	0.048675	0.161251	-0.00104022	0.0120207	-0.000947445
0.0231763	-0.00323078	-0.109745	0.0471267	-0.000396863	0.00844072	0.00344037	-0.00365383	0.0489367	0.00874662	-0.00206519	-0.00167649	-0.0110175	0.0229611	0.0211967	-0.0118193	-0.017312	-0.00543368	0.000457556	0	0	-0.000858359	-0.00931214	0.00052361	-0.00158207	0.00926061	-0.00296315	-0.000876807	-0.00874323	0	0	-0.00201806	0	-0.00246312	-0.0326603	-0.00282266	-0.0045549	0.0238042	-0.00110773	-0.00357919	-0.00569169	-0.118671	-0.0616307	0.0243211	0.179817	0.0546073	0.0305999	-0.00157355	0.0147013	-0.00784561
0.00980015	-0.00149057	0.00536618	-0.00819243	-0.000628249	0.00485446	-0.00165269	0	0.0487561	0.0103118	-0.000964062	-0.000952191	-0.0103404	0.0207032	0.00817683	0.00617565	0.0139732	-0.00509611	0.000913265	0.00178996	0.0017352	-0.00211587	-0.006588	0	-0.00283311	-0.0113227	0.0106628	0	-0.00599241	0.00234062	0	-0.0019449	0	-0.000703129	-0.0263583	0	-0.00349973	-0.110711	0.0056339	-0.0021315	-0.00185163	1.59151	-0.0435472	0.0147513	0.153898	0.0408632	0.0383165	0.00260144	-0.042462	-0.000880443
0.010489	-0.00559095	0.00478683	-0.00741418	0	0.00478884	-0.00062242	-0.000756204	0.0487935	0.00974578	0	-0.000772247	-0.0102387	0.0213458	0.00755297	0.00446245	0.0160001	-0.00684944	0.00102905	-0.00142818	-0.000921143	-0.000679396	-0.00701649	0.001032	0.000414701	-0.0133475	0.00944132	0	-0.0051526	0.00164944	0	-0.00170103	0	-0.00247649	-0.0264233	-0.00100642	-0.00428643	-0.113043	0.00672946	-0.00308649	-0.00564467	1.59587	-0.0427374	0.0138055	0.157441	0.0395558	0.040001	0.0026403	-0.0408144	-0.000676514
0	-0.00322949	0.00439038	-0.00795065	0	0.00627945	0	0.0010759	0.0532448	0.00789396	0.000670558	-0.00182381	0.0281736	0.0224185	0.0141033	0.0181871	0.0127781	-0.00483795	0.000524708	-0.000460343	0	-0.000583117	-0.00766734	0	0.00918381	0.0107214	-0.0017934	-0.000896283	-0.00761469	0	0	-0.00111304	0	-0.00230655	-0.0283859	-0.00189468	0.174709	0.0261441	-0.000537795	-0.00330864	-0.00513955	-0.103103	-0.0521326	0.0202488	0.164605	0.0378214	0.207301	0.00348392	-0.0300002	0.00128002
-0.0651452	0.0469809	0.00394053	-0.00697127	-0.000576164	0.00875248	-0.000273231	6.13895e-05	-0.007103	0.00723661	0	-0.0018766	-0.00958423	0.0192647	0.0134869	-0.00473704	0.0110382	-0.00559655	0.000166306	-0.000277996	0.00030315	-0.00034962	-0.00906509	0	-0.00176381	0.00704713	-0.003018	-0.000674298	-0.00843406	-0.000125893	0	-0.00182148	0	-0.00233222	-0.0321355	-0.00275981	-0.00403494	0.0200868	-0.000683654	-0.00312951	-0.00555564	-0.123164	-0.0617377	0.0228099	0.143317	0.0475176	0.172481	-0.000703368	0.0119447	-0.000665676
0.0278298	-0.0042908	-0.111984	-0.00715987	-0.00133915	0.00753517	-0.005335	0	0.0518667	0.00959576	0.00128515	-0.000557272	0.0282132	0.0222149	-0.00274914	0.0176359	0.0132936	-0.00586345	0.00075266	-0.000835179	-0.01343	-0.000765728	-0.00718013	-0.00384285	-0.000951788	0.00822176	0.0622651	0	-0.007138	0.00101353	0	-0.00114414	0	-0.00210182	-0.0272187	-0.00263531	-0.00243017	0.0252914	0.00780022	-0.00342542	-0.00495296	-0.0995042	1.324	0.0233383	0.160695	0.0411003	0.0996144	0.00772835	-0.0800674	-0.000696741
0.0270019	-0.0025942	-0.111145	-0.00674023	-0.00120893	0.00910146	-0.00539152	0	0.0520641	0.00929932	0	-0.0015524	0.0286183	0.0217855	-0.0018087	0.0181384	-0.0506089	-0.0058794	0	0	-0.0126646	-0.00142994	-0.00723841	-0.00281872	-0.00147581	0.00930047	0.0610009	-0.00136407	-0.00847423	0.00183848	0	-0.00232142	0	-0.00122222	-0.0275881	-0.0028501	-0.00393549	0.0259876	0.00930509	-0.00299689	-0.00529128	-0.0991716	1.31692	0.0227235	0.160126	0.0419907	0.0989935	0.00723718	-0.0797641	-0.00142064
0.00122339	-0.00320673	0.00447016	-0.00757684	-0.000606847	0.00835494	0.00252378	0.000363555	-0.00850314	0.00775666	0.000600799	-0.00195069	-0.0110354	-0.0316232	-0.0418142	0.00668647	0.0118117	-0.00577958	0.000402583	-0.00058533	0.000677683	-0.000966332	-0.00816408	0.000205173	-0.00173515	-0.00802177	-0.00330161	-0.000464841	-0.00716071	0	0	-0.00148113	0	-0.00217812	-0.0307652	-0.00199186	-0.00409507	0.0224877	-0.000416888	-0.00253703	-0.00526197	-0.111172	-0.0555608	0.0194616	0.155545	0.0421307	0.089611	0	0.00240668	-0.000306575
0.00644338	-0.00251134	0.0032204	-0.00604685	-0.000728541	0.00612109	-0.000741456	0	-0.00584131	0.00627654	0	-0.0017428	0.0199233	-0.0243637	-0.0221687	-0.000763429	0.0100618	-0.00474718	0	0	0	-0.000238028	-0.0094491	0	-0.00125795	-0.00874058	-0.00329226	-0.000589087	-0.00824908	-0.000282534	0	-0.00214121	0	-0.00186762	-0.0308851	-0.00280184	-0.0033597	0.0170554	-0.000770012	-0.00259225	-0.00539858	-0.120712	-0.0602975	0.0169355	0.133895	0.0441329	-0.151886	0	0.0016315	-0.00109082
0.0644522	-0.00392873	0.00553053	-0.00755502	-0.000841771	0.00663948	0	0	-0.00755158	0.00963938	0	-0.000846222	-0.0115751	0.0221552	0.0127726	-0.00637607	0.0136986	-0.0070346	0	0	0.00134152	-0.000844167	-0.00771897	0.000527037	-0.00174206	0.008522	-0.0022256	-0.00129782	-0.00678661	0.00100753	0	-0.00180849	0	-0.00135939	-0.0279974	-0.00220958	-0.00375001	0.0252889	-0.000525616	-0.00271571	-0.0050435	-0.103326	-0.0527748	0.0201552	0.168548	0.0377786	0.0314726	-0.00043894	0.0151102	-0.000775235
0.0631658	-0.0034382	0.0044838	-0.00812433	-0.00178669	0.0072531	0.00124156	0	-0.00869129	0.00983165	0.000898751	-0.00185755	-0.0114342	0.0225011	0.0198019	-0.00671411	0.0137372	-0.00590502	0.000709098	0	0	-0.000755706	-0.00691156	0	-0.00240737	0.00816167	-0.00219202	-0.000550395	-0.00679709	0.00105406	0	-0.00196478	0	-0.000868875	-0.0280662	-0.0024013	-0.00360907	0.0259473	-0.000590877	-0.00315871	-0.00614319	-0.103409	-0.0531296	0.0201145	0.168672	0.0400244	0.0315456	0	0.0144023	-0.000916749
0.0365703	-0.00306924	0.00439339	-0.00756168	-0.000346033	0.00722901	0.000264817	0.000273702	0.0484922	0.00880225	0	-0.00125031	-0.0112064	0.021645	0.0173922	-0.00699042	0.0129248	0.138599	0.000252498	-0.000343088	0.000831115	-0.000473162	-0.00749644	-0.000219114	-0.00161778	0.00592251	-0.0031569	-0.000951748	-0.0067721	0	0	-0.00124624	0	-0.00172551	-0.0291136	-0.00220097	-0.00354045	0.0247179	0	-0.00382037	-0.00542534	-0.108309	-0.054736	0.0181751	0.161618	0.040434	0.181959	0	0.0139583	-0.000419612
0.041577	-0.00314146	0.00467072	-0.00741769	-0.00064158	0.00897973	0.000173462	0.000119344	-0.00807959	0.0080668	0.000187366	-0.00182582	-0.0103749	0.021442	0.0176336	-0.0129974	0.0116035	-0.00551185	0.000246675	-0.000163779	0.000184728	-0.000448245	-0.00944024	0	-0.00190088	0.00939414	-0.00357814	-0.000543827	-0.00826314	0	0	-0.00177925	0	-0.00230306	-0.032307	-0.00240314	-0.00435144	0.0220089	-0.000737275	-0.00342381	-0.00571019	-0.120853	-0.0618109	0.0256175	0.144492	0.0500655	0.135397	-0.00177719	0.0134074	-0.00064766
0.0402008	-0.00281101	-0.0994109	0.196914	-0.000298849	0.00891133	-0.000188405	0.00028602	-0.00743807	-0.194197	0.000340176	-0.00183175	0.0236871	0.0207814	0.0267535	0.0268894	0.0111511	-0.00530318	0.000492526	0	0.000349814	-0.000346625	-0.00910866	0.000327273	-0.00192255	0.010611	-0.00359529	-0.000623986	-0.00826343	-0.000133401	0	-0.00148654	0	-0.00216055	-0.0317855	-0.00249895	-0.00419834	0.0211947	-0.000852685	-0.00318897	-0.00549072	-0.117994	-0.0603913	0.021446	0.140209	0.0480508	0.130566	0.00518008	0.01213	0.0200286
0.0120439	-0.0030209	0.00817706	0.100635	-0.00218857	0.00493975	0	0	-0.0103044	0.0101702	0	0	-0.0103802	0.0228046	0.0105211	0.0108548	0.0102118	-0.0071951	0	-0.00439694	0.00171554	0	-0.00652328	0.00263339	0.000617767	0.00693852	-0.00235277	0	-0.00451004	0	0	0	0	0	-0.0230842	0.0921922	-0.00568317	0.0226798	0.00692892	0.412737	-0.00472515	-0.0784472	1.14378	0.013242	0.130207	0.0292933	0.134533	0.00451405	0	0.00609266
0.0136996	-0.00341389	0.00430928	-0.00790603	-0.000351087	0.00883874	0.00119942	0	-0.00773268	0.00819302	0	-0.00206277	-0.0107433	0.0213055	0.0329906	-0.0129481	0.0124625	-0.00552244	0.000312845	-0.000251423	0.000445462	-0.000547283	-0.00908965	0	-0.00168717	0.00756931	-0.00322061	-0.000736337	-0.00844782	-0.000470707	0	-0.00180252	0	-0.00215385	-0.0320814	-0.00308192	-0.00401447	0.0226994	-0.000440379	-0.00297152	-0.00585382	-0.121369	-0.061517	0.0243825	0.144216	0.0474259	0.033534	-0.0011199	0.0136087	-0.0014477
-0.183502	-0.00368919	0.00423337	-0.00773069	0	0.00898073	0	0	-0.0078169	0.00861143	0	0.0200423	-0.0106659	0.0222896	0.0209018	-0.0146807	0.0129311	-0.00585937	0.000526825	0	0	0	-0.00896158	0	-0.00153089	0.00642765	-0.00291758	0	-0.0084468	0	0	-0.00192408	0	-0.00202184	-0.0328212	-0.00262665	-0.00405986	0.0222619	-0.000951572	-0.00321118	-0.00538503	-0.122086	-0.0625465	0.0210532	0.142633	0.0422162	0.331809	-0.00216705	0.0132344	0
0.0517709	-0.00368404	0.00424959	-0.00727136	-0.000766722	0.00905518	0	0.000124956	-0.00790252	0.00886654	0.000215551	0.0230734	-0.0108691	0.0229871	0.0330756	-0.0125083	0.0126146	-0.00582443	0.000256575	0	0.000673062	-0.000533048	-0.00920635	0	-0.00146445	0.00812402	-0.00342266	-0.000675615	-0.00825379	0	0	-0.00182471	0	-0.00233902	-0.0323429	-0.00255306	-0.00437796	0.0238879	-0.000538911	-0.0036055	-0.0059454	-0.118742	-0.0603983	0.0223727	0.138556	0.043593	0.297658	-0.00118356	0.0139549	-0.000783592
0.0111879	-0.00251301	0.00344152	0.0857183	-0.000698431	0.00794492	-0.000800151	-0.00263231	-0.00673794	-0.174314	-0.00174542	-0.00176529	-0.00871968	-0.0293754	-0.00719049	0.00201393	0.00986877	-0.00471496	0.000258372	-0.000320251	0.000227698	-0.00039888	-0.00902449	0.000167468	-0.00176357	0.00879416	-0.00276651	-0.000519603	-0.0082161	0	0	-0.00221474	0	-0.00206831	-0.0316411	-0.00280747	-0.00401116	0.018607	-0.00054496	-0.00327592	-0.00553377	-0.11937	-0.0600068	0.0207782	0.116824	0.0432018	0.0843638	-0.00108936	0.0114517	0.0165729
0.0569407	-0.00368159	0.00477345	-0.00774169	-0.000623181	0.00883753	-0.000179639	0.000209349	-0.00797528	0.00854762	0.000559899	0.0234151	-0.0110911	0.0231611	0.0331391	-0.0125475	0.012742	-0.00528432	0.000359532	-0.0004775	0	-0.000388515	-0.00917652	0.00018575	-0.00202735	0.00781751	-0.00351243	-0.000504511	-0.00855924	0.000172134	0	-0.00179405	0	-0.00254138	-0.0318672	-0.00240332	-0.00384932	0.0238176	-0.000815371	-0.00383414	-0.00569461	-0.118587	-0.0608119	0.0225529	0.139166	0.04359	0.298175	-0.00141455	0.0139143	-0.000672146
0.0186769	-0.00295818	0.00408127	-0.00744828	-0.00060359	0.00900922	0.00155012	0	-0.00829813	0.0080712	0	-0.00229193	-0.0103472	0.0219813	0.0205435	0.0195993	-0.0452824	-0.00573436	0.000399115	0	0.000263689	-0.000480332	-0.0092799	0	-0.00194174	0.0117702	-0.00326365	-0.000731201	-0.00858964	0	0	-0.00196839	0	-0.00283802	-0.031898	-0.00274335	-0.00397833	0.021501	-0.000645268	-0.0034479	-0.00585211	-0.120369	-0.0618136	0.0242267	0.136139	0.0489035	0.102338	-0.000403851	0.0135285	-0.000555933
0.0170822	-0.00291983	0.00436376	-0.00744086	-0.000745581	0.00880898	0.0011703	-0.00317287	0.0483536	0.00815203	9.24537e-05	-0.0021095	-0.0105301	0.0215181	0.022297	-0.011461	0.0115939	-0.00555887	0.000401212	-0.000266018	0.000456998	-0.000430903	-0.0092629	0.000168142	-0.00176043	0.00916521	-0.00345427	-0.000685664	-0.00836518	8.10191e-05	0	-0.00191994	0	-0.00236977	-0.0325121	-0.00261995	-0.00423462	0.0223212	-0.000620192	-0.00338054	-0.00586089	-0.120814	-0.0616403	0.0235944	0.134643	0.0461258	0.168529	-0.000702124	0.0134519	-0.00084665
-0.223874	-0.00184357	0.00244043	-0.0044791	0	0.00493084	0	0	-0.00465541	0.00403192	0	-0.00113133	-0.00614153	0.0106849	0.00924287	-0.0130572	0.00681997	-0.0028857	0	0	0	-0.000516923	-0.00834422	0	-0.00129135	0.00468634	-0.00257357	0	-0.0075738	0	0	-0.00177847	0	-0.00188611	-0.0280883	-0.00287215	-0.00249997	0.010881	0	-0.00230417	-0.00485677	-0.105812	-0.0522189	0.0124662	0.095435	0.0365022	-0.00794271	0	0.00868951	-0.000904428
0.0296554	-0.00370331	0.00499269	-0.0076178	-0.000940711	0.00667689	0.00227923	0	-0.00871871	0.00940078	0	-0.00183462	-0.0119833	0.0237328	0.0327812	-0.0109004	0.0134548	-0.00592267	0.00106871	0	0	0	-0.00943443	0	0	0.00888083	-0.00334904	0	-0.00902208	0	0	0	0	-0.00245522	-0.0308209	-0.00138247	-0.00340174	0.0258951	0	0.475298	-0.00631226	-0.112856	-0.057469	0.0228624	0.168537	0.0515343	0.0349228	-0.00148742	0.015136	0
0.0490416	-0.00359864	0.00436214	-0.00716246	-0.00073354	0.00867098	0	0	-0.00777087	0.00853286	0	0.0243257	0.0261092	0.0218311	0.048987	-0.0109464	0.0120789	-0.00538238	0.000406535	0	0.00042023	-0.000926163	-0.00899402	0.000407017	-0.00192305	0.00702776	-0.00315496	-0.00102165	-0.00809603	0	0	-0.00191358	0	-0.0023652	-0.0317238	-0.00215065	-0.004207	0.0229618	-0.000662392	-0.00317455	-0.00546776	-0.118437	-0.0606698	0.0199486	0.151449	0.0481799	0.250125	-0.000983207	0.0135737	-0.000246841
-0.0612786	-0.00237437	0.00307195	-0.00608434	-0.000240577	0.00701137	-0.000181744	-0.000299568	-0.00630442	0.00593169	0.000445428	-0.000959363	-0.00829743	0.0157916	0.0166928	-0.00414856	0.00989336	-0.00467455	0.00064969	0	0	-0.000287187	-0.00901161	0	-0.00116667	0.00348395	-0.00308429	-0.000352093	-0.00850829	0	0	-0.0016758	0	-0.00162435	-0.0309319	-0.00289343	-0.00374561	0.0165714	-0.00087735	-0.00246777	-0.00558356	-0.120079	-0.060633	0.017965	0.11806	0.0405178	-0.14724	0	0.0102671	0.005516
0.0180452	-0.00319933	0.00384064	-0.00711387	-0.00065403	0.00783717	-0.00610307	0	-0.00734856	0.00726311	0	-0.00176103	-0.00947499	-0.0317562	-0.0391295	0.0103509	0.0116046	-0.00530527	0	0	0	-0.000572613	-0.00927872	0	0.0127189	-0.0165165	-0.0032218	-0.000386998	-0.00829658	0	0	-0.00202327	0	-0.00216975	-0.031988	-0.00261888	0.158427	0.0214615	-0.000987062	-0.00348253	-0.00573739	-0.121418	-0.0616899	0.0182075	0.14131	0.0496153	0.160793	-0.000250409	-0.0428033	0
-0.187509	-0.00302856	0.00400263	-0.00679947	-0.000616703	0.00917998	-0.00028573	0	-0.00663142	0.00691769	0	-0.00176019	-0.00910429	0.0177514	0.0135694	-0.00968092	0.010386	-0.00523244	0	0	0.000315944	-0.000586091	-0.00862622	0	-0.00163127	0.00516863	-0.00285358	-0.000652451	-0.00831649	-0.000148081	0	-0.00173054	0	-0.0018616	-0.0319853	-0.00307139	-0.0041419	0.0183936	-0.000784047	-0.00324149	-0.00552557	-0.124197	-0.061281	0.0206561	0.122637	0.0420396	0.160369	-0.000343898	0.0115684	-0.000792669
0.00845541	-0.00256218	0.0039971	-0.00686871	-0.00073655	0.00933276	-0.000280536	0.000350905	-0.00724452	0.00718065	-0.00140397	-0.00198467	-0.00934147	0.0187753	0.0349083	-0.0138979	0.0110189	-0.0054096	0.000239104	-0.00041981	0.00025848	-0.000588381	-0.00907472	0.000122891	-0.00170864	0.00654221	-0.00293373	-0.000559459	-0.00833302	0.000296936	0	-0.00205471	0	-0.00223622	-0.0320313	-0.00270676	-0.00395518	0.0200338	-0.000775881	-0.0032204	-0.00541855	-0.121682	-0.060902	0.0227992	0.132552	0.0468855	0.164055	-0.00117965	0.0122428	-0.000806628
0.0458694	-0.00356971	0.0046767	-0.00776007	-0.000721593	0.00771575	0	0	-0.00865831	0.00910482	0	-0.00112693	0.0280153	0.0224184	0.0218122	-0.00651534	0.0125364	-0.00570339	0	0	0	0	-0.00790104	0	-0.00167388	0.00740959	-0.00321013	0	-0.00712244	0	0	-0.0020757	0	-0.00202438	-0.0299525	-0.00223428	-0.00373137	0.0249535	0	-0.00361113	-0.00506119	-0.108128	-0.0542791	0.0211955	0.152928	0.0386918	0.208336	0	0.0140213	0
0.00934681	-0.00277165	0.00679327	-0.00587925	0.00231748	0.00431356	-0.0126557	0	0.0533398	0.00858144	0.000609521	0.000301669	-0.0122194	0.0240865	0.0248526	0.0179575	0.0110118	0.14468	-0.00149115	-0.000850801	0.00213229	-0.00308104	-0.0105005	0	0.0259639	0.0116603	-0.00332816	-0.00041439	-0.00811385	-0.000728751	0	-0.00389599	0	0.263243	-0.0288038	-0.000522462	-0.00574407	0.0235213	-0.00192156	0.47684	0.37754	-0.0992852	-0.0534831	0.0186631	0.153979	0.0389133	0.113748	0.000899792	-0.0117489	0.00643939
-0.208175	-0.00245119	0.00336655	-0.00555628	0	0.00265084	0	0	-0.00648463	0.00640155	0	-0.00104604	-0.00901536	0.0179768	0.014222	0.00826939	0.00963874	-0.00532035	0	0	0	-0.000611197	-0.0100243	0	-0.00208182	0.00558642	-0.00327854	-0.000562382	-0.00836034	0	0	-0.000815472	0	-0.00254269	-0.0317045	-0.00245626	-0.00367946	0.0192418	0	-0.00263085	-0.00535925	-0.123298	-0.0622914	0.012145	0.129433	0.0361957	0	0	0.0116388	-0.000374153
0.00917004	-0.00251826	0.0040528	-0.00678034	-0.00050614	0.009081	-0.000388208	0	-0.00726176	0.00739907	-0.00177723	-0.00197823	-0.00941119	0.0191762	0.0133215	-0.0143232	0.011173	-0.00527208	0.000405531	0	0.000476446	-0.000560811	-0.00878856	0	-0.0019313	0.0063687	-0.00286714	-0.000448447	-0.00841277	0	0	-0.00187899	0	-0.00226212	-0.0318198	-0.00286133	-0.00419559	0.020073	-0.000874584	-0.00330452	-0.00575829	-0.122165	-0.0612364	0.0227627	0.135815	0.0470218	0.185189	-0.00145487	0.0122086	-0.00041438
0.00270235	-0.0031443	0.00414434	-0.00683365	0	0.00744568	0.00120645	0.000334783	-0.00834131	0.0079071	0	-0.0012627	-0.0107555	0.0198478	0.0176497	-0.00773191	0.011731	-0.00618937	0	-0.000568562	0	0	-0.00707825	0	-0.00146201	0.00701784	-0.00376307	-0.00086084	-0.00758685	0	0	-0.0017707	0	-0.00241499	-0.0288308	-0.00230636	-0.00415137	0.0228146	0	-0.00298628	-0.00529321	-0.104472	-0.0559523	0.0208048	0.143803	0.0385906	0.0193788	0	0.0138772	0.00884613
0.0385939	-0.0043846	-0.103535	0.0460444	-0.00253453	0.0060866	-0.00151214	-0.00429896	-0.00851688	0.00784739	0.00434467	0	-0.0105433	0.0233946	0.014828	0.00859725	0.0133906	-0.00366054	0	0	0	-0.00241505	-0.005258	0	-0.0018766	0.00714178	-0.00377808	-0.00218844	-0.00638991	0	0	-0.000681516	0	-0.00224573	-0.0237284	0.101528	-0.00574552	0.0263954	0.00552187	-0.00282626	-0.00431029	-0.0826207	1.16226	0.0182407	0.139717	0.0294705	0.2035	0	0.013662	-0.00746574
0.0312296	-0.00245038	0.00334344	-0.00641539	-0.000583729	0.00875658	-0.0026901	0	0.0376117	0.00626654	-6.79714e-05	-0.00209514	-0.0081971	-0.0267042	-0.0486132	-0.00700246	0.00936661	-0.00480122	0.000275945	-0.000295626	0.000648036	-0.000423475	-0.00918732	0	-0.00165365	-0.0195677	-0.00282477	-0.000748894	-0.00869283	0.000167542	0	-0.00190751	0	-0.0020101	-0.0303086	-0.0030541	-0.00373002	-0.0717959	-0.000897728	-0.00298746	-0.00559265	-0.114699	-0.0593937	0.0194972	0.139412	0.053155	0.0111091	-0.000964196	-0.021206	-0.0045423
0.0194725	-0.00253727	-0.0937886	0.0394511	-0.000615486	0.0085791	-0.000213642	-8.44651e-05	0.0422968	0.00692345	-0.00157452	-0.00195988	-0.00910752	-0.0289262	-0.058076	-0.0102163	0.00998068	-0.00535733	0.000283834	-0.000395748	0.000329001	-0.000376777	-0.00960946	0	-0.00174219	0.0070758	-0.0031052	-0.000685076	-0.00874993	0	0	-0.00229413	0	-0.00217907	-0.0323705	-0.00284009	-0.00412542	0.0182282	-0.00084728	-0.00314934	-0.00567934	-0.122956	-0.0622377	0.0208053	0.155535	0.054563	0.0172337	-0.0011145	0.0120974	-0.00464247
-0.0709236	0.0509228	0.00417553	0.101323	-0.000321783	0.00824766	-0.00105036	-0.000324735	-0.00731738	0.00804464	0.000319318	-0.00173351	-0.0103362	-0.0304705	-0.030867	0.012812	0.0113746	-0.00532354	0.000577229	0	0.000510681	-0.000520825	-0.00937129	0.000216661	0.000654062	0.00689829	-0.00312658	-0.000651953	-0.00873425	0	0	-0.00194017	0	-0.00181739	-0.0323541	-0.00263112	-0.00376932	0.0209656	-0.00125675	-0.00329164	-0.00598032	-0.122751	-0.0637457	0.0221324	0.16536	0.0546754	-0.140873	0.00388129	-0.0335366	-0.0048127
0.012894	-0.00263736	0.00363256	-0.0064447	-0.000254976	0.00910649	0.00065605	0	-0.00674199	0.00656038	0	-0.00212829	0.0215339	-0.0290877	-0.0598804	0.00520457	-0.0131342	-0.00518316	0	-0.000405891	0.000442819	-0.000355776	-0.00892069	0	-0.00192804	0.00884548	-0.00278313	-0.000678315	-0.00844636	0	0	-0.00181066	0	-0.00202991	-0.030324	-0.00264397	-0.00409928	0.0181265	-0.00041964	-0.00303847	-0.00554674	-0.115703	-0.0601392	0.0237376	0.142248	0.0527491	0.171009	-0.00058845	0.0112685	0
0.0129255	-0.00271809	0.003366	-0.00605713	-0.00025109	0.00931119	0.000689003	0	-0.00683608	0.0066018	0	-0.00170822	0.0216077	-0.0290669	-0.0596515	0.0047681	-0.0134672	-0.00504939	0	0	0.000336209	-0.000594609	-0.00895345	0	-0.00151583	0.0088577	-0.00287461	-0.00078797	-0.00821748	0	0	-0.00199629	0	-0.00202244	-0.0298786	-0.00240936	-0.00401111	0.0179033	-0.00100276	-0.00288736	-0.00528465	-0.115409	-0.0602408	0.0237452	0.142409	0.052892	0.170878	-0.000757526	0.0115822	0
0.0495789	0.0542528	-0.0992178	0.0963067	0.0016488	0.00649021	0	-0.00273574	0.0458791	0.00781683	-0.00271227	-0.000946818	0.0263021	-0.0312283	-0.0168806	0.0204476	0.0122182	0.129875	0	0	-0.0017155	-0.00199999	-0.00702406	0	-0.00186345	0.00676773	0.0343809	-0.00167677	-0.00866135	0.00429447	0	-0.00230328	0	0	-0.022221	-0.00357363	-0.0049549	0.0233592	0.0102797	0.00309005	-0.00784082	-0.0794885	1.1691	0.0143648	0.143083	0.0327736	0.207952	0.002727	-0.027466	0.00334009
0.0203818	-0.00315159	0.00423302	-0.00710079	-0.000504585	0.00870169	0.00106619	0	-0.00758176	0.00755683	-0.000126114	-0.00214724	0.0253341	0.0201507	0.0154979	-0.0149363	0.0116352	-0.00528049	0.000363894	-0.000336085	0.000393824	-0.000472714	-0.00927075	0	-0.00204686	0.00806657	-0.00306509	-0.000653173	-0.00846215	-0.000356633	0	-0.00176418	0	-0.00227269	-0.0323153	-0.00236771	-0.00398136	0.0211405	-0.000726209	-0.00366256	-0.00575168	-0.122815	-0.0616492	0.0247631	0.14742	0.0471366	0.204971	-0.00195285	0.0131586	-0.000784607
-0.00719722	-0.00335048	0.00460304	-0.00805804	-0.000501418	0.00670402	-0.0153593	0	-0.00781462	0.00854774	0.000146886	-0.00217607	-0.0108756	0.0227382	0.026621	0.0221865	0.01296	-0.00595094	0.000560927	-0.000324667	0.000686933	-0.000263218	-0.00914961	0	-0.00188363	0.0135079	0.0174659	-0.00113544	-0.00835298	0	0	-0.00251494	0	-0.0019512	-0.0317528	-0.00231964	-0.00424663	0.0238147	0.00901238	-0.00335755	-0.00597105	-0.117996	-0.061812	0.0228511	0.163155	0.0478362	0.197792	0.00572616	-0.0274877	-0.000606809
-0.00908082	-0.00355221	0.00427263	-0.00723063	-0.000586283	0.0073452	-0.011625	0.000255691	-0.00728219	0.0080475	0.000482497	-0.00174387	-0.0104516	0.021557	0.018975	0.0200668	0.0124227	-0.00589866	0	-0.000499232	0.00052138	-0.000442669	-0.00923107	-0.000278471	-0.00199391	0.0113738	0.0168829	-0.000248915	-0.00869896	0.000143273	0	-0.00201979	0	-0.00202349	-0.0313279	-0.00265625	-0.00448083	0.0226428	0.00871167	-0.00327967	-0.00559361	-0.118403	-0.0618724	0.0208562	0.155323	0.0481938	0.186322	0.00582578	-0.0263369	-0.000669878
0.00885586	-0.00363159	0.00331451	-0.00860891	0.000488261	0.00304022	-0.0133346	0	0.0531317	0.0106761	0.000367428	-0.00379377	-0.00906847	-0.0367262	-0.0114316	0.0146877	-0.0210374	0.142972	0	-0.000631068	0	0.00213992	-0.00796332	0.000761524	0.0232341	-0.00841572	-0.00291814	-0.0039656	-0.00827429	0.00229188	0	-0.00294557	0	0.262398	-0.0280321	-0.00310584	-0.00299362	0.0230904	0.000910409	0.479414	0.394327	-0.10559	-0.0549133	0.0164192	0.165523	0.0423863	0.0441926	-0.000448909	-0.0143796	0.0069349
0.0244999	-0.00341087	0.00478603	-0.00723519	-0.000764495	0.00760239	-0.000587585	0	-0.00751235	0.00880147	0.000449015	-0.000957758	-0.0107591	-0.032291	-0.0343962	0.00210582	0.0122366	0.139346	0	0	0	0	-0.00810246	0	-0.00152701	-0.00820221	-0.00329473	-0.000445491	-0.00744242	0	0	-0.00184002	0	-0.00215862	-0.0306181	-0.00264318	-0.00383258	0.0238963	0	-0.00334231	-0.00506769	-0.110462	-0.05583	0.0191263	0.157957	0.04087	-0.122363	-0.000520465	0.00249378	0.00744601
0.0118089	0.0470442	0.00410762	0.0409445	-0.00095693	0.00668665	-0.00524769	0	-0.0071726	0.00712235	0	-0.00213087	-0.00944195	0.0196104	0.0231322	0.0250288	-0.0144699	-0.00524108	0.000315527	0	0.0007384	-0.00074157	-0.00908146	0	-0.00188888	0.00901455	0.00754131	-0.000542997	-0.00845093	0	0	-0.00166519	0	-0.00230147	-0.0302242	-0.00287707	-0.00417463	0.0206218	-0.000846263	-0.00336922	-0.00594824	-0.113538	-0.0610616	0.0210865	0.156305	0.0544136	0.015994	0.00613753	-0.0129098	-0.00567641
-0.0104069	0	0	0	0	0.00594315	0.0029055	-0.00331846	-0.00411848	0.00676201	-0.002921	0	-0.010887	0.0256624	0	-0.00986727	0.0109069	-0.00822476	0	0.00535481	-0.0027026	0	-0.00557569	0	-0.00233497	-0.00678737	0.00306665	0.0030089	0.00147119	0	0	0	0	0	0.600794	0	-0.0070784	-0.10865	-0.00346241	0	-0.00424158	1.3342	-0.0393135	0.0147519	0.135988	0.0334185	0.0294784	0	0.0041861	0.00689122
0.00994152	-0.0021615	0.00433414	-0.0050227	0	0.00481761	0	0	0.0495756	0.00820561	0	0	-0.0107795	-0.0299204	-0.0230974	-0.00700931	0.0157138	-0.00593116	0.00202525	-0.000956188	0	0	-0.00391044	0	0	0.00442603	-0.00340935	-0.00217935	-0.00574397	0	0	0	0	-0.00368768	0.621393	0	-0.00455	-0.103401	0.00270376	-0.00293396	-0.00498691	1.41602	-0.038935	0.0168408	0.143469	0.0312802	0.0449741	0	0.015009	-0.00162815
0.0167409	0.0501711	0.00397247	0.152058	-0.000861038	0.00833525	0.000667091	0	-0.0072588	-0.198615	0	-0.00185728	-0.0100635	-0.0325908	-0.064745	0.00369966	0.0110712	-0.0055678	0.000510312	0.000297932	0.00059445	-0.000413328	-0.00972068	0	-0.00153227	-0.00721273	-0.00311704	-0.000469133	-0.00857058	9.1342e-05	0	-0.00226084	0	-0.00261121	-0.0327708	-0.00249246	-0.00412611	0.0209286	-0.000928976	-0.0033487	-0.00557987	-0.123402	-0.0621754	0.0209533	0.154733	0.0503817	0.165155	-0.000431904	0.00246097	0.0100596
0.014141	0.0556343	0.00412699	0.279314	-0.00118063	0.00695475	0.00073457	0	-0.00829157	-0.214845	0	-0.000964904	0.0268847	0.0227228	0.0338485	0.00684779	0.0129881	-0.00623264	0.000384089	0.000860627	-0.000498234	-0.000679098	-0.00950747	0	-0.00143465	0.00760161	-0.00269724	-0.000534988	-0.00840205	-0.000689837	0	-0.00221799	0	-0.00206903	-0.03146	-0.00232556	-0.0037288	0.0230256	-0.000642717	-0.00352348	-0.00572178	-0.117932	-0.060703	0.0227403	0.155658	0.0458085	0.0358881	0.000581242	0.0134478	0.0424764
0.0194301	-0.00469838	0	0	0.0105755	0	0	0.00420845	-0.00622968	0.00357966	0	0	-0.00362477	-0.0275184	-0.0103738	-0.00524155	0.0112525	0	0	0	0	0	-0.00582021	0.00446867	-0.00304421	-0.0150797	0	-0.00345457	-0.0112179	0	0	0	0	-0.00500971	0.607199	0	-0.00644442	-0.0953296	0	0.379239	-0.00594449	1.44054	-0.0359433	0.0161036	0.136215	0.0252994	0.0440525	0.00498368	-0.0228418	0
0.010201	-0.00236902	0.00257021	0.0746523	-0.000845319	0.00733375	-0.00375597	0.000381743	-0.00557723	-0.146328	0	-0.00196445	-0.00738756	-0.0231751	-0.0212411	0.00151634	0.00870787	-0.00384734	0.000424703	0	0.000457439	-0.000720195	-0.00838765	0	-0.00112897	-0.00884129	-0.00264543	0	-0.00817099	0	0	-0.00210594	0	-0.00196678	-0.0297059	-0.00278274	-0.0031727	0.0160617	-0.000968159	-0.00250726	-0.00506087	-0.111643	-0.0573067	0.0175707	0.112365	0.0441962	0.014683	0	-0.0244475	-0.00623901
0.0487368	0.0483424	-0.0964147	0.0914848	0	0.00448978	0	0	0.0441157	0.00875856	0.00509121	0	0.0196089	-0.0244719	-0.0163809	0.00739237	0.0131205	0.11702	0	0	0	0	0	0	0	-0.00916925	0.026685	0	0	0	0	0	0	0	-0.0204938	0	0	-0.104411	0	0	0	1.20807	0.92428	0.0141679	0.115861	0.0288531	0.138975	0	-0.0329618	0.00501051
-0.208041	-0.00147382	0.00275743	0.0231576	0	0.00512024	0	0	-0.00506057	0.00390334	0	-0.00138558	-0.00541705	-0.0172377	-0.0188575	-0.00872963	0.00617459	-0.00324011	0	0	0	0	-0.00730406	0	-0.000671989	0.00405697	-0.00252469	-0.00134636	-0.00676209	0	0	-0.00103643	0	-0.00104909	-0.0282357	-0.00256104	-0.00304525	0.0116821	0	-0.00228786	-0.00497555	-0.107203	-0.0525236	0.0129224	0.0965949	0.0383165	-0.00443221	0	0.0082621	0.0143196
0.0222906	-0.00269994	0.00391476	-0.00696077	-0.000570977	0.00855545	0.00896122	0.000123153	-0.0070093	0.0071053	0.000263233	-0.00198669	-0.00939756	-0.0300357	-0.0276056	-0.0051445	-0.0663058	-0.00539422	0.000433284	0	0.00033	-0.000546887	-0.00946776	0	-0.00175456	-0.0133671	-0.00328898	-0.000666756	-0.0085746	0	0	-0.00189959	0	-0.00220173	-0.0319882	-0.00270389	-0.00425938	0.0199503	-0.000857936	-0.00338644	-0.0056113	-0.121352	-0.0617192	0.0191088	0.139919	0.0496969	0.123388	-0.000905581	-0.0118581	-0.000375186
0.0224724	-0.00297955	0.00372379	-0.00689621	-0.000630153	0.0084552	0.00866021	0.000243303	-0.0071879	0.00742037	0	-0.00206111	-0.00916997	-0.029945	-0.0275423	-0.00523264	-0.0663027	-0.00525769	0.000354569	-0.000229184	0.000383019	-0.000441753	-0.00943579	0	-0.00188762	-0.0136478	-0.00310225	-0.000582622	-0.00866651	-0.00018304	0	-0.0021321	0	-0.0022006	-0.0320298	-0.00261563	-0.00398278	0.0201063	-0.000657251	-0.00317987	-0.0056461	-0.121092	-0.0615971	0.0191751	0.13973	0.0496968	0.123115	-0.000878315	-0.0118893	-0.000564952
-0.00254925	-0.0031494	0.00460721	-0.0077292	-0.000878334	0.00849663	0.00145455	0.000249622	-0.008191	0.00855819	0	-0.00141369	-0.0113396	0.0210982	0.0125813	-0.00744126	0.0125672	-0.00562292	0	-0.000230631	0.000437997	-0.000569004	-0.0079421	0	-0.00178766	0.00802247	-0.00330783	-0.000293709	-0.00739821	-0.000465706	0	-0.00170355	0	-0.00211535	-0.0306402	-0.00205137	-0.00389189	0.0237639	-0.000434798	-0.0032974	-0.00507253	-0.109509	-0.0549064	0.0222436	0.127455	0.0357473	0.131392	0.000481729	0.0141369	-0.000159259
0.0413085	-0.00230928	0.00318742	-0.006042	-0.000495996	0.00852295	-0.000477813	0	-0.0065364	0.00623571	0	-0.00204718	-0.00813751	-0.0262309	-0.0298731	-0.00915147	0.00905927	-0.0048811	0.000296035	0	0.000283845	-0.000677605	-0.00954939	0	-0.00174436	0.00625443	-0.00307422	-0.000841668	-0.00838992	0	0	-0.00212002	0	-0.00221345	-0.0300623	-0.00275713	-0.00397058	0.0174164	-0.000828585	-0.00321398	-0.00529113	-0.115074	-0.0601748	0.020531	0.11469	0.0450197	0.0113068	-0.000934078	0.0108021	-0.000704081
0.0314202	-0.00235945	0.00312928	-0.00619593	-0.000716063	0.00853546	-0.00239197	0	0.036839	0.00599614	0	-0.00215968	-0.00817016	-0.0263627	-0.0530092	-0.00725022	0.00980652	-0.00484925	0	-0.000330279	0.000374201	-0.00044922	-0.00912932	0	-0.00177651	-0.0196919	-0.00275718	0	-0.00843896	-0.000329472	0	-0.00234285	0	-0.00183117	-0.0305079	-0.0028375	-0.00356099	-0.0706318	-0.000822357	-0.00290046	-0.0056894	-0.114681	-0.059634	0.0191268	0.112623	0.0446729	0.00876437	-0.000622404	-0.0209205	-0.00458543
0.0215144	-0.00299704	0.00418097	-0.00721741	-0.000663442	0.00907988	-0.00162319	-0.00308513	0.0470611	0.00775762	0.000137936	-0.00203485	-0.00987898	0.0208389	0.0233258	0.00604716	0.0114153	-0.00565511	0.000265368	-0.000106992	0.000267887	-0.000536087	-0.00944141	0	-0.00166073	0.0101423	-0.00248731	-0.000644897	-0.0085571	0	0	-0.00205599	0	-0.00222345	-0.0325409	-0.00258407	-0.00432073	0.0216127	-0.000494201	-0.00346509	-0.00575126	-0.120749	-0.0616746	0.0237313	0.129208	0.0465975	0.125887	-0.000774514	0.00281706	-0.000666479
0.0166506	-0.00338797	0.00452375	-0.00725393	-0.000539278	0.00892012	0	0	-0.00747713	0.00819572	0	0.024243	-0.0102801	0.0214253	0.044257	-0.0113105	0.0120483	-0.00558231	0.000380883	0	0.000290684	-0.000556498	-0.00908979	0	-0.00178653	0.00698841	-0.00329697	-0.00038168	-0.00840024	0	0	-0.00225766	0	-0.00220539	-0.0318633	-0.00261464	-0.00434627	0.0225315	0	-0.00327226	-0.00545275	-0.118733	-0.0609709	0.0200127	0.131454	0.0449488	0.267655	-0.000782527	0.013434	-0.000435233
0.0225362	-0.00305754	0.00417414	-0.00713966	-0.000582317	0.00897642	-0.00179506	-0.00321596	0.0474244	0.0078029	0.000259333	-0.00202317	-0.00993024	0.0209268	0.0275263	0.00598406	0.0113354	-0.0056023	0.000289423	-0.000139211	0.000297054	-0.000698291	-0.00931161	0	-0.00179467	0.0103146	-0.00253448	-0.000636194	-0.00851809	-5.74886e-05	0	-0.00179048	0	-0.00223985	-0.0324247	-0.00244354	-0.00425711	0.0217888	-0.000644481	-0.00337507	-0.0057239	-0.120859	-0.0619218	0.0237404	0.129433	0.0468115	0.126484	-0.000817883	0.00283712	-0.000674867
0.0171147	-0.00341972	0.00460019	-0.00755667	-0.000494353	0.00866933	0.000342745	0.00019392	-0.00794825	0.00857531	0.000182104	0.0232356	-0.0109064	0.0226722	0.0286422	-0.0123614	0.012616	-0.00585075	0.000284215	-0.000245831	0.000489324	-0.000931805	-0.0091501	0	-0.00186851	0.00808051	-0.00351831	-0.000593968	-0.00836141	0	0	-0.00172017	0	-0.0021106	-0.0324244	-0.00247529	-0.00437931	0.0237224	-0.000419896	-0.00343657	-0.00608014	-0.119064	-0.0609551	0.0225705	0.134021	0.0439523	0.282498	-0.00146916	0.0138753	-0.000306904
0.0449276	-0.00309386	-0.10412	0.1547	-0.000626913	0.00875215	-0.000310571	-0.00361797	-0.00806859	0.00769642	-0.00197738	-0.00198502	0.0249846	0.022051	0.0295338	0.0237069	0.0120376	-0.00540446	0.000639788	0	0.000391025	-0.00065617	-0.00940327	0	-0.0017606	0.0111815	-0.00340312	-0.00098937	-0.00846584	0	0	-0.00190251	0	-0.00222661	-0.0324728	-0.00253635	-0.00414871	0.0223612	-0.000869254	-0.00364828	-0.00585511	-0.11979	-0.0613139	0.0214766	0.128288	0.0435958	0.127558	-0.000837459	0.0132214	0.0354839
0	-0.00815918	0	0.0876837	0.00523257	0.0108116	0	0	0.0422569	0.00816916	0	0	-0.010755	0.0145682	0.00388515	0.00557835	0.0166044	0	0	0	0	0	0	0.00401832	0	-0.00870018	0	-0.00741417	-0.0085215	0	0	0	0	0	0.56171	0	0	-0.0886396	0.0045075	0.364308	0	1.28588	-0.035717	0.0152125	0.121485	0.0278675	0.153328	0.00822569	0	0.00877329
0.0420224	-0.00313084	0.0043328	-0.00712851	-0.00023506	0.00902742	0.000128262	-0.00345961	-0.00814783	0.00801977	0.000122269	-0.00200216	-0.0102038	0.0218803	0.0159453	-0.0128841	0.0116929	-0.00567514	0.000314596	-0.000219218	0.000256154	-0.000755053	-0.0094219	0.00013333	-0.00203551	0.0096591	-0.00323312	-0.00086503	-0.00856441	0	0	-0.00188288	0	-0.00225215	-0.032527	-0.00248117	-0.00445309	0.022111	-0.000418771	-0.00348079	-0.00578379	-0.120983	-0.0617132	0.025324	0.15498	0.0519873	0.158888	-0.00119119	0.0134526	-0.000572987
0.0120075	-0.00247987	-0.107598	-0.00835467	-0.00104	0.00724767	0	-0.0014507	0.0516672	0.00841493	-0.00138022	0.017576	0.0267383	0.0209144	0.0231043	0.0168261	0.0133674	-0.00458533	-0.00081813	0	0.000653211	-0.00166334	-0.00734557	0.000501463	-0.00225297	-0.0144182	-0.00253599	0.000169477	-0.00705397	0	0	0	0	-0.00266388	-0.0254923	-0.00080639	-0.00363868	-0.11127	0	-0.00432628	-0.00381903	1.56353	-0.045597	0.0166882	0.155367	0.041508	0.333022	-0.000815446	-0.0198549	0.002529
0.00398418	-0.00247506	0.00347143	-0.00595324	-0.000786333	0.00812412	0	0	-0.00593422	0.00575594	0.000278476	-0.00175007	0.0204026	0.0156115	0.0108486	-0.0102569	0.00922697	-0.00474728	0	-0.000396042	0.000230101	-0.000525818	-0.00919187	0	-0.00180729	0.00466218	-0.00280831	-0.00055609	-0.00827551	-0.000352035	0	-0.00203917	0	-0.00178026	-0.0305952	-0.00351646	-0.00331041	0.0171045	-0.000906407	-0.002513	-0.00540081	-0.119349	-0.0598833	0.020497	0.129796	0.0465038	-0.153972	-0.000793825	0.0112272	-0.000766494
0.0134905	-0.00286519	0.00432333	-0.00734455	-0.000373575	0.00867549	0.00104365	0	0.048086	0.008187	0	-0.00183041	0.0257297	0.0210174	0.0246177	-0.0149116	0.0119288	-0.00560208	0	-0.000324897	0.000390867	-0.000538206	-0.00918252	0.000173334	-0.00194252	0.00881708	-0.0032418	-0.000798368	-0.00828567	0	0	-0.00224894	0	-0.00215503	-0.0324742	-0.00265413	-0.00434391	0.022223	-0.000938425	-0.00324722	-0.00569297	-0.120448	-0.0614065	0.0229226	0.155551	0.0504649	0.161697	-0.00178426	0.0136127	-0.000683431
0.0374678	-0.00284542	0.00406226	-0.00697305	-0.00041008	0.00880698	-0.000241876	0	0.0451273	0.00741639	0	-0.00188039	0.0234374	0.019338	0.0155867	-0.0124778	0.0112415	-0.00549511	0.000147024	-0.000437128	0.000526611	-0.000749318	-0.00917617	0.000111014	-0.00177614	0.00666683	-0.0028644	-0.00077129	-0.00820274	-0.0002209	0	-0.00201821	0	-0.00198722	-0.0323914	-0.00299109	-0.00396959	0.0205067	-0.000733165	-0.00333854	-0.00568209	-0.122565	-0.0611796	0.023022	0.139428	0.0463328	0.149916	-0.000756127	0.0122542	-0.000898359
0.0368332	-0.0028812	0.00385264	-0.00695882	-0.000821163	0.00905242	-0.000320119	0	0.0449334	0.00719049	0.000156389	-0.00194344	0.0233166	0.0195554	0.0186962	-0.0125186	0.0113398	-0.00525713	0.000411879	-0.000301776	0	-0.000340926	-0.00900569	0	-0.00178525	0.00677153	-0.00310745	-0.000636595	-0.00831771	0	0	-0.00198789	0	-0.00223966	-0.0321712	-0.00273879	-0.00413541	0.0205805	-0.000631736	-0.0033918	-0.0056601	-0.122784	-0.0614414	0.0226194	0.139429	0.046384	0.150215	-0.000573497	0.0122129	-0.000941685
-0.180774	-0.00333246	0.00412086	-0.007369	-0.000815449	0.00835422	-0.00138857	0	0.0471426	0.00773229	0	-0.00180726	-0.0103575	-0.0306949	-0.00667171	-0.00877336	-0.0445837	-0.00562077	0.000251769	0	0.000571796	-0.000382092	-0.00949612	-0.000221224	-0.00176956	-0.0133292	-0.00346123	-0.000433458	-0.00902153	0	0	-0.00162333	0	-0.00219463	-0.0326776	-0.00259117	-0.00409381	0.020442	-0.000798647	-0.00341706	-0.00591786	-0.125364	-0.063806	0.0211159	0.154353	0.0511719	0.0174794	-0.00121473	-0.0131298	-0.000833482
0.0663263	-0.00291487	0.00442234	-0.00741645	-0.000605652	0.00870639	0.00104016	0	-0.00787773	0.00833687	0	-0.0020642	-0.0102828	0.0215321	0.0444484	-0.00935393	-0.0163814	-0.00572995	0.000494494	0	0.000132732	-0.000607189	-0.00914464	0	-0.00191207	0.00966236	-0.00325252	-0.000762842	-0.0082515	0	0	-0.00176496	0	-0.00210134	-0.0317645	-0.00244754	-0.00432718	0.0223473	-0.000468872	-0.00342617	-0.00582177	-0.119615	-0.0616112	0.0249551	0.155366	0.0512853	0.161916	-0.000761359	0.013728	-0.000847137
0.0110235	-0.0034461	0.00404203	-0.00769207	-0.000441783	0.00785555	-0.00438842	0	-0.0078132	0.00850326	0	0.0240731	-0.0104008	0.0216137	0.0447886	0.012045	0.0124755	-0.00565254	0.000365882	-0.0003543	0	-0.000526071	-0.00912217	0	-0.00151139	-0.0162974	-0.00341177	-0.000650928	-0.00817701	0	0	-0.00160278	0	-0.00238795	-0.0320455	-0.00217972	-0.00406438	0.0232208	-0.000401356	-0.00345507	-0.00558037	-0.11769	-0.0610827	0.0180884	0.154669	0.0494293	0.314022	-0.000312031	-0.0129173	-0.000427293
0.0154785	-0.00224868	0.00332626	-0.00564932	-0.000516978	0.00782438	-0.000895994	-0.000193155	-0.00607744	0.00571336	0	-0.00186541	-0.00774781	-0.0241451	-0.00507762	-0.00409274	-0.0120658	-0.00417287	0	-0.000225173	0.000429627	-0.00059421	-0.0092935	0	-0.00171347	-0.00301949	-0.00259631	-0.000835081	-0.00815476	0	0	-0.00178283	0	-0.00207507	-0.0289589	-0.00324229	-0.00361509	0.0160678	-0.000469353	-0.00289526	-0.00519661	-0.113113	-0.0581415	0.0200617	0.123016	0.0465534	0.0140176	-0.000541581	-0.0107034	-0.000916887
0.0156601	-0.00226748	0.00296116	-0.00572684	-0.000637782	0.00797927	-0.000606904	0.000243335	-0.0061669	0.00611728	0	-0.00184451	-0.00792928	-0.0238822	-0.00482062	-0.00398037	-0.0121813	-0.00428032	0.000269501	-0.00017984	0	-0.000805372	-0.00904551	0	-0.00149652	-0.00323218	-0.00281417	-0.000788029	-0.00807041	-0.000126002	0	-0.00163917	0	-0.00225634	-0.0293078	-0.00283784	-0.00334811	0.0159594	-0.000653069	-0.00297536	-0.00496279	-0.113311	-0.0586566	0.0199756	0.123365	0.0466897	0.0142031	-0.000415054	-0.0108584	-0.00112568
0.01022	-0.00287705	0.00385473	-0.00692479	-0.000618663	0.00911344	-0.000775936	8.57278e-05	-0.00716219	0.00720835	0.000295837	-0.00191315	0.0227001	-0.0290945	-0.0241291	-0.0105017	0.0109115	-0.00538623	0.000306926	-0.0001232	0.000308176	-0.000651146	-0.00883826	0	-0.00176155	0.00586876	-0.0029631	-0.000547068	-0.00835948	-6.74893e-05	0	-0.00195229	0	-0.00227308	-0.0318453	-0.00303604	-0.00397397	0.0196288	-0.000873157	-0.00329756	-0.00544876	-0.123592	-0.0613762	0.0219314	0.132167	0.0457218	0.140339	-0.00129232	0.0119717	-0.000746393
0.0115774	-0.00244947	0.00334098	-0.00629056	-0.000593441	0.00813891	-0.000747444	-0.000151533	-0.00631925	0.00637063	-0.00157157	-0.00195009	0.0207158	-0.0261246	-0.0239068	-0.0080954	0.0099222	-0.00488794	0.000358963	-0.000502485	0.000295796	-0.000344927	-0.00937092	0	-0.0017279	-0.0143216	-0.00292429	-0.000605182	-0.00878433	0.000133952	0	-0.00201	0	-0.00201703	-0.0317099	-0.0032116	-0.00360763	0.0176507	-0.000804362	-0.00328136	-0.00540388	-0.122978	-0.0608234	0.0186291	0.130273	0.0462153	0.0241808	-0.00109224	0.0017402	-0.00121574
0.00450671	-0.00313684	0.0040664	-0.00746281	-0.000447727	0.00856354	0.000404598	0.000252031	-0.00787069	0.00819571	0	-0.00178842	0.0270538	-0.0311737	0.00189697	-0.00971058	0.0120355	-0.00554811	0	-0.000220864	0.000886051	-0.000815988	-0.00790438	0	-0.00134511	0.00538616	-0.00294671	-0.000814285	-0.00776803	0	0	-0.00171994	0	-0.00202805	-0.0300448	-0.00202029	-0.00406366	0.0224562	-0.000521225	-0.00299562	-0.00545121	-0.112681	-0.055746	0.0215524	0.138342	0.0379225	0.155579	-0.00118138	0.0131785	-0.000416141
0.0519375	-0.00360818	0.00418492	-0.00793922	0	0.00762837	0.000910603	0	-0.0077063	0.00864299	0	0.0231792	-0.0115114	0.0233258	0.0307383	-0.0124948	0.0126022	-0.00597731	0	0	0.000474723	-0.000467677	-0.00856297	0	-0.00198557	0.00930287	-0.0029436	-0.00066064	-0.00801493	0.000450046	0	-0.00128188	0	-0.00213017	-0.031439	-0.00225866	-0.00452561	0.0244972	-0.000634733	-0.00347348	-0.00593544	-0.117086	-0.0607827	0.022984	0.158927	0.0455405	0.337914	-0.0010046	0.0149069	-0.000441145
0.0161704	-0.00307275	0.00416306	-0.00675512	-0.00082204	0.00901188	0.000462462	0.000178903	-0.00711627	0.00722472	-0.00169974	-0.00200826	-0.00939895	0.0191375	0.0175786	-0.0175433	0.0108898	-0.00562949	0.00039102	-0.000221259	0.0003099	-0.000277302	-0.00898793	0.000126242	-0.00153399	0.00723974	-0.00291155	-0.000486792	-0.00830444	-9.65017e-05	0	-0.00185954	0	-0.00210628	-0.031939	-0.00271679	-0.00398021	0.0201249	-0.000757698	-0.00302588	-0.00561701	-0.122762	-0.0611108	0.0246408	0.133969	0.0453585	0.151359	-0.00183088	0.0122911	-0.0010265
0.0466438	0.052511	0.00470089	0.0457815	-0.000206745	0.00843888	-0.000439797	0.000314412	0.0493094	0.00808253	0.000146573	-0.00146763	-0.0100875	0.02212	0.0259195	-0.0133436	0.0123339	-0.00579531	0.000300426	0	0.000197807	-0.000480212	-0.00893117	0.000281796	-0.00188003	0.00828792	-0.00316221	-0.000733163	-0.00871891	0	0	-0.00172546	0	-0.00228818	-0.0326449	-0.00238482	-0.0044481	0.0231256	-0.00101535	-0.00384547	-0.00579881	-0.120672	-0.0618611	0.0220314	0.154626	0.0501123	0.160957	-0.00103454	0.0134988	-0.0071336
-0.0413837	-0.00251239	-0.089093	0.0366512	-0.000418858	0.00749878	0.000242904	0.000432216	-0.0058651	0.0065306	0	-0.0017764	-0.0088139	0.016488	0.0184245	0.0658661	0.00985815	0.107698	0.000507113	-0.000356948	-0.00686574	-0.000710189	-0.00932506	-0.00160749	-0.00159608	0.00672097	0.0202708	-0.000663999	-0.00826551	0.0004886	0	-0.00190444	0	-0.00202885	-0.0308741	-0.00253449	-0.00360267	-0.0807739	0.0103987	-0.00289755	-0.00518795	-0.11648	-0.0600687	0.018036	0.140801	0.0448878	-0.17151	0.00338583	-0.0465313	-0.00181008
0.0216105	-0.00331233	0.00427113	-0.00744511	-0.000377048	0.00873398	0.000721457	0	0.0477818	0.008228	0.000215837	-0.00195802	-0.0103631	-0.0332664	-0.000643846	-0.0113843	-0.0169723	0.129518	0.000207577	-0.000223379	0.000391191	-0.000871199	-0.009262	9.92834e-05	-0.00183091	0.00784459	-0.00314124	-0.000629188	-0.0088311	-0.000235402	0	-0.0020389	0	-0.00246543	-0.0320407	-0.00235492	-0.00423792	0.0218102	-0.000909048	-0.00349843	-0.00591077	-0.121507	-0.0623671	0.0227493	0.136913	0.0471119	0.164115	-0.00137709	0.0133114	0.00739972
0	-0.00285583	0.00501867	-0.00568602	0	0.00256164	0	0	0.0519821	0.00932918	-0.00196952	-0.00178282	0.0270083	0.0208522	0.00225165	-0.00562897	0.0152852	-0.00423828	0	-0.00115069	0	0.00111281	-0.00611904	0	-0.00168882	0.00567933	-0.00397029	-0.00138329	-0.00575925	-0.0015942	0	0.00139778	0	-0.00150068	0.640597	0	-0.00316937	-0.105891	0	-0.00163115	-0.00419832	1.51107	-0.0406776	0.0163165	0.123364	0.0260958	0.169609	-0.00111525	0.0144656	-0.00118367
-0.166202	-0.00295779	0.0037314	-0.00707574	-0.00069568	0.00841499	0.00552706	0	0.0425265	0.00683065	0.000366527	-0.00201794	-0.00969982	-0.0282272	-0.0213686	-0.00796941	-0.0415121	-0.00535919	0.000309584	-0.000190988	0.000419853	-0.000512414	-0.00930975	0	-0.00163489	-0.010731	-0.00298917	-0.000497126	-0.008734	0	0	-0.0020943	0	-0.00215804	-0.0323615	-0.0024916	-0.0038294	-0.083811	-0.000710898	-0.00338348	-0.00575992	-0.123614	-0.0626145	0.0197827	0.128589	0.0454599	-0.0309527	-0.00125032	-0.0117326	-0.00072128
0.0419611	0.0534281	0.00460026	0.161969	-0.000686649	0.00756318	-0.000721548	-0.000145276	-0.00857436	0.00838541	-0.00188383	-0.0018894	0.0263502	0.021981	0.0182932	-0.012154	0.0117003	-0.00580887	0.000561771	-0.000840745	0.000197857	-0.000181523	-0.00936217	-0.000299139	-0.00224484	0.0081727	-0.00296204	-0.000402677	-0.00855124	0	0	-0.00150298	0	-0.00254473	-0.0323817	-0.00230283	-0.00425483	0.0228422	-0.000476833	-0.00347745	-0.00544812	-0.119107	-0.0608679	0.0219671	0.133751	0.0433599	0.167735	-0.00196288	0.0140382	0.0440444
0.0193488	-0.00279262	0.00352677	-0.00659643	-0.000429117	0.00920685	-0.00688299	0	-0.00666507	0.00641318	0.000186836	-0.00208725	-0.00856409	-0.0282028	-0.0477152	-0.00573161	-0.0617718	-0.00511187	0.000235416	-0.000169857	0.000320427	-0.000540463	-0.00722999	0.000195217	-0.00186137	-0.0128938	-0.00307252	-0.000638324	-0.00827712	-4.76095e-05	0	-0.00198133	0	-0.00216658	-0.0315442	-0.00258533	-0.00390544	-0.0812701	-0.000576887	-0.00313522	-0.00524629	-0.120399	-0.0601081	0.0190464	0.121983	0.0457542	0.132476	-0.00072694	-0.030356	-0.000502872
0.0193621	-0.00252617	0.0037074	-0.00644174	-0.000650618	0.00924061	-0.00671952	0	-0.00646908	0.00658968	0	-0.00198873	-0.00867344	-0.0281118	-0.0477472	-0.00576061	-0.061688	-0.0048492	0	-0.000289284	0.000361808	-0.00067798	-0.00722166	0	-0.00164837	-0.0127727	-0.00288725	-0.000573745	-0.00852698	0	0	-0.00207224	0	-0.00207383	-0.0317032	-0.00276689	-0.00402858	-0.0811705	-0.000693141	-0.00300295	-0.00531126	-0.120445	-0.0601578	0.0191476	0.122194	0.0459414	0.132201	-0.000827915	-0.0302395	-0.000558341
0.0107844	-0.00238171	-0.0860592	0.0357737	-0.000658016	0.00812479	-0.0015581	0	0.0360528	0.00612667	-0.00123788	-0.00206327	-0.00813736	-0.0246127	-0.0422339	-0.00430591	-0.0571522	-0.00450316	0.000301588	-0.000403738	0.000168102	-0.000501577	-0.0092979	0	-0.00138406	-0.00975099	-0.00276898	-0.00042397	-0.00879781	0	0	-0.00196852	0	-0.00203585	-0.0309296	-0.00295271	-0.00338787	-0.0702477	-0.000589331	-0.00291472	-0.00533288	-0.11776	-0.0595087	0.0180051	0.118563	0.0458124	-0.156929	-0.000286516	-0.021041	-0.00664822
0.010712	-0.00253724	-0.0854934	0.0356934	-0.000605556	0.00803678	-0.00143827	0	0.0359725	0.00594443	-0.00153175	-0.00186023	-0.00801398	-0.0246612	-0.0426308	-0.00456203	-0.0569978	-0.00474036	0.000148054	-0.000163441	0	-0.000337158	-0.00947304	0.000219139	-0.00120173	-0.00968763	-0.00288404	-0.000454828	-0.00846703	0	0	-0.0019733	0	-0.00204423	-0.0307622	-0.00286982	-0.0034399	-0.0704647	-0.000484684	-0.0029242	-0.00538216	-0.117605	-0.0591762	0.0179127	0.118638	0.0456245	-0.156914	-0.00024084	-0.0209257	-0.00634892
0.0112417	-0.00270531	0.00455313	-0.00702957	0	0.00795313	0	0	-0.00721103	0.00793589	0	0	0.0255231	-0.0309209	-0.0338172	0.00475423	-0.0451038	-0.00531542	0	0	0	0	-0.00804773	0	0	0.00840843	-0.00217882	0	-0.00759188	0	0	-0.00178413	0	0	-0.0279054	0	-0.0038681	-0.0975437	0	-0.00265793	-0.00531325	1.47115	-0.0484537	0.02233	0.124113	0.0357966	0.147983	0	0.0153144	0
0.0122024	-0.00299554	0.00407741	-0.00709074	0	0.00677351	0	0	-0.00726549	0.00844466	0	-0.00122795	0.0265238	-0.0305557	-0.0340528	0.00433365	-0.0460894	-0.00568101	0	0	0	0	-0.00757791	0	0	0.00760039	-0.00318067	0	-0.00757226	0	0	-0.00200312	0	-0.00186723	-0.0271707	0	-0.0041936	-0.097343	0	-0.00268087	-0.00534374	1.47032	-0.0486648	0.0226761	0.125381	0.0377997	0.147611	0	0.0151636	0
-0.135834	-0.00342361	-0.113323	-0.0073546	-0.00086674	0.00761198	0.00186996	0	-0.00791445	0.00974631	0.000733235	-0.000956507	0.0298525	0.0237844	0.0211116	0.0282516	0.0122913	-0.0060494	0.000871353	0	0	-0.000843086	-0.00872943	0	-0.00119581	0.0100964	-0.00348272	-0.000785148	-0.00788328	0.0008626	0	-0.00154231	0	-0.00279079	-0.0317611	-0.00248982	-0.00450949	0.0254388	-0.000859224	0.46931	-0.00535374	-0.116787	-0.0609158	0.0240539	0.148707	0.0467538	0.0229834	0.00511718	0.014651	-0.000673226
-0.165157	-0.00298658	0.00411556	-0.00711552	-0.000870872	0.00895429	-0.000358998	0	-0.00698353	0.00698769	-0.000331327	-0.00136779	0.0248083	0.0187178	0.00703627	-0.013821	0.0114853	-0.00568822	0	0	0.000424022	-0.000550342	-0.00949309	0.000225929	-0.00188302	0.00529967	-0.00298412	-0.000657022	-0.00888971	0	0	-0.00216899	0	-0.00232605	-0.0327472	-0.00296103	-0.00378083	0.019481	-0.000949703	-0.00331643	-0.00581034	-0.126104	-0.0636623	0.0231283	0.122456	0.0426947	-0.0340199	-0.00184667	0.0128621	-0.000784163
0.0137556	-0.00312328	0.00403396	-0.00674224	-0.000545628	0.00891456	-0.000632088	0	-0.00753442	0.00751215	0	-0.00200298	0.0235589	0.0192378	0.0182937	-0.0140292	0.0110309	-0.005424	0	-0.00026126	0.000310685	-0.000461027	-0.00934457	0	-0.00178122	0.00633167	-0.00319403	-0.000656153	-0.0082882	0	0	-0.00194679	0	-0.00207092	-0.0323148	-0.0030258	-0.00402181	0.0202803	-0.000627023	-0.00330218	-0.00572004	-0.123012	-0.0614308	0.022182	0.09808	0.0361373	0.134026	-0.00120612	0.0125254	-0.000887277
-0.137698	-0.00346296	-0.114079	-0.00836395	0	0.00839177	0.00206009	0	-0.00774776	0.00878115	0	-0.00148643	0.0294584	0.0236828	0.0158221	0.0285799	0.0127084	-0.00604824	0	0	0.000701355	-0.00051113	-0.00873337	0	-0.000917329	0.00927277	-0.00349306	-0.000722259	-0.00789139	0	0	-0.00157534	0	-0.00294971	-0.0323548	-0.00196267	-0.00427843	0.0246034	-0.000550596	0.469253	-0.00630486	-0.117441	-0.061275	0.0250522	0.120022	0.0416443	0.0231023	0.0043392	0.0143193	0
0.0213512	-0.00302157	0.00420247	-0.00773705	-0.000721597	0.00860292	0.00135182	0.000210174	-0.00743364	0.00800134	0	-0.00186755	0.0263988	0.0211292	0.0208553	-0.00335408	0.0122747	-0.00557649	0.000177577	-0.00041975	0.000616763	-0.000406254	-0.00951124	0.000293872	-0.00162655	0.00757149	-0.00325018	-0.000879093	-0.00841186	0	0	-0.00197997	0	-0.00241643	-0.0324981	-0.00306039	-0.00421729	0.0226844	-0.00089357	-0.0035618	-0.00579092	-0.122616	-0.0616147	0.024132	0.107371	0.0366354	0.0337666	-0.000189685	0.0134667	-0.000925825
0.0200287	-0.00278088	0.00397154	-0.00687991	-0.000583772	0.0082198	-0.000809088	0.000143153	0.0437294	0.00738777	0.000270872	-0.00188258	-0.00938931	-0.0307968	-0.0284753	-0.00879552	-0.0661458	0.118608	0.000244779	-0.00018461	0.000239087	-0.000373672	-0.00899905	0.000150055	-0.00184666	-0.000428738	-0.00304857	-0.000701705	-0.00858542	0	0	-0.00191551	0	-0.00220345	-0.0323095	-0.00260222	-0.0040861	-0.0902443	-0.000750504	-0.00323349	-0.00558464	-0.12179	-0.0611069	0.0197965	0.104789	0.0394323	0.124167	-0.00120604	-0.0113649	0.00816245
0.0248487	-0.00331579	-0.106234	0.0450683	-0.000400653	0.00872322	0.0104387	0	0.0470482	0.00801074	0.000325564	-0.00184965	-0.0105119	-0.0339736	-0.0409027	0.00290592	0.0121618	0.131403	0.000496489	-0.000194774	0.000539906	-0.000298841	-0.00983097	0.000210954	-0.00173016	-0.0259567	-0.00310894	-0.000562961	-0.00893497	0	0	-0.00215122	0	-0.00222312	-0.0330973	-0.00265272	-0.00397499	0.021631	-0.000832019	-0.0034933	-0.00600356	-0.124438	-0.0632785	0.0204329	0.106492	0.036305	0.133499	-0.000974902	-0.0353912	-0.00181489
0.00455792	-0.00281352	0.00397013	-0.00708481	-0.00041428	0.00900436	0.000283328	0.000308242	-0.00715968	0.00799679	0	0.0242374	-0.0100771	0.020974	0.052396	-0.0131401	0.0112412	-0.0056762	0.000295411	-0.000336125	0.000367495	-0.000602114	-0.00897434	0	-0.00164594	0.00718798	-0.0030893	-0.000796429	-0.00818722	0	0	-0.00174945	0	-0.00253449	-0.0315548	-0.00283876	-0.00381039	0.02176	-0.000439782	-0.00332862	-0.00557495	-0.118522	-0.0605417	0.0198295	0.108526	0.0389534	0.176277	-0.00123965	0.0132378	-0.000591172
0.00618485	-0.00324958	0.00436774	-0.00764485	-0.000666342	0.00921144	0.00111927	0.000226402	-0.00793965	0.00843554	0.000500638	0.0238244	-0.0107827	0.0220259	0.0367854	-0.0143125	0.012114	-0.00567941	0.000350715	-0.000116212	0.000440347	-0.000706879	-0.00894155	9.0226e-05	-0.0018859	0.00900212	-0.0031729	-0.000775247	-0.00837334	0.000364084	0	-0.00216673	0	-0.0025716	-0.0323228	-0.00264993	-0.00435041	0.0229373	-0.000587319	-0.00334142	-0.00588335	-0.118925	-0.0609658	0.0232456	0.11074	0.0382102	0.187164	-0.0020369	0.0138521	-0.000484984
0.0481863	-0.00340918	0.00462695	-0.00781673	0	0.00874223	0.00126418	0	-0.00814937	0.00879423	0	0.0251057	0.0274817	0.0234266	0.0487305	-0.0123292	0.0126543	-0.00597153	0.000436303	-0.000338641	0.00044809	-0.00102345	-0.00871977	0	-0.00188415	0.00941588	-0.00342054	0	-0.008118	0	0	-0.00179341	0	-0.00219855	-0.032312	-0.00248437	-0.00442532	0.0239926	0	-0.00349892	-0.00560259	-0.11847	-0.0610363	0.0241902	0.116462	0.0386581	0.193651	-0.000752638	0.0145608	0
-0.000399934	-0.00249123	0.00360305	-0.00673289	0	0.00859322	0.00126332	0	-0.00602348	0.00622318	0	-0.00198655	-0.00881119	-0.0255198	-0.0376365	-0.0070418	-0.0141102	-0.00527271	0.000437512	-0.000361405	0	-0.000417166	-0.00948851	-0.000214889	-0.0017129	-0.00828778	-0.00279088	-0.000465143	-0.00853393	0	0	-0.00205353	0	-0.00190336	-0.0311541	-0.00326378	-0.00353497	0.0170842	-0.000767236	-0.00283792	-0.00563823	-0.1231	-0.0609918	0.0200042	0.0930026	0.034921	-0.170959	-0.00088254	0.00192212	-0.000649832
-0.000535925	-0.00271792	0.00322806	-0.00630362	-0.000710267	0.00855848	0.00141574	0.000117974	-0.00610266	0.00634916	0.000227004	-0.0019599	-0.00859024	-0.0255985	-0.037629	-0.00724909	-0.0140076	-0.00499528	0.00039996	-0.000223615	0	-0.000356955	-0.00965495	0	-0.00165832	-0.00811187	-0.00316285	-0.000852296	-0.00855919	-0.000369586	0	-0.00217044	0	-0.00199865	-0.0312798	-0.0033388	-0.00317893	0.0175632	-0.000693112	-0.0029778	-0.00546646	-0.122968	-0.0612322	0.0202742	0.0929336	0.0349524	-0.171114	-0.000714719	0.00192525	-0.000670557
0.0481108	-0.00306731	0.00470719	-0.00762117	-0.000539042	0.00859555	0	0	-0.00812713	0.00859531	0	-0.00167536	-0.0106125	0.0210455	0.00414717	-0.00927308	0.0124384	-0.00571351	0.0003486	0	0	-0.000277566	-0.00812312	0.00024409	-0.0015055	0.00616872	-0.00328025	-0.000791464	-0.00729827	0	0	-0.00197834	0	-0.0023493	-0.0302657	-0.00235557	-0.00448387	0.0234096	-0.000259846	-0.00320295	-0.00503987	-0.112317	-0.0553448	0.022501	0.100696	0.0281852	0.144407	-0.000646148	0.0133257	-0.000472857
0.0199737	-0.00245914	0.00357557	0.0839316	-0.000493558	0.00822969	-0.000415438	0.000317012	-0.0065033	-0.170638	0.000216694	-0.00170833	-0.00832073	0.0182968	0.0175315	-0.0144858	0.00980034	-0.00498542	0	-0.000176275	0.000233806	-0.000596517	-0.00882087	0	-0.00202572	0.00631137	-0.00302362	-0.000593919	-0.00822552	0	0	-0.0021776	0	-0.00228208	-0.0314245	-0.00265229	-0.00422472	0.0186452	-0.000558046	-0.0031198	-0.0054756	-0.117557	-0.0593064	0.0183628	0.097277	0.0399391	0.119253	-0.0011204	0.0111106	-0.00642008
0	-0.00197555	0.00228921	-0.00906575	0.00206935	0.00255342	0.00560567	0.00428221	0.0480313	0.0106298	-0.00191956	0	0.0266129	0.019124	0.00833246	0.00687815	0.0153239	-0.00549552	0	0	0	0	-0.00701977	-0.00106044	0	-0.00832218	-0.00128431	0	-0.00240324	0	0	0	0	-0.00117598	0.621758	-0.00122626	-0.00331018	-0.0974927	-0.00633448	0.406504	-0.00579723	1.4666	-0.0394691	0.0147036	0.0952328	0.0237509	0.148107	0.00241292	-0.0376222	0
0.0133426	-0.00269241	0.00329929	0.0831867	-0.000641268	0.00779131	0.000911082	0.00036356	0.0375386	-0.166009	0	-0.00174214	-0.00823253	0.0166744	0.0114175	-0.00167418	0.00969031	-0.00465717	0.000243405	-0.000612194	0	-0.000634171	-0.00930025	0	-0.00154791	0.00495712	-0.0028974	-0.000539627	-0.0085946	0	0	-0.00206738	0	-0.00194469	-0.0311728	-0.00305491	-0.00297779	0.017767	-0.000730867	-0.00291966	-0.00557468	-0.120578	-0.0601585	0.0216831	0.0785608	0.0324825	-0.184565	0	0.0111719	0.0250723
0	-0.00354988	0.00247031	-0.00546384	-0.00176554	0.00433685	0	0	0.0471784	0.00696074	-0.00108061	0	0.0273894	0.0219837	0	0.00661393	-0.0268616	-0.00578185	0	-0.000910483	-0.00181364	0.00193629	-0.00742568	0	0	-0.00351307	-0.004027	-0.0012682	-0.00595194	0	0	-0.00177275	0	0	0.628277	0	-0.00187066	-0.106516	-0.00316956	0.417807	-0.00672846	1.46787	-0.0406085	0.0105171	0.0893364	0.0229929	0.116517	0.00209556	-0.0372387	0.0061293
0	-0.00386357	0.00785023	-0.0095093	-0.000913312	0.003733	-0.00102398	0	0.0520704	0.00628636	0	-0.00316983	0.026021	0.0239961	0.00271898	0.00632415	-0.0286214	-0.00220661	0	0	0	0	-0.00552786	-0.00158069	-0.00408488	-0.00973324	-0.00289667	0	-0.00467766	0	0	-0.00216384	0	-0.000948876	0.629919	-0.00192209	-0.00445776	-0.107398	0	0.413651	-0.00454455	1.46873	-0.0411163	0.0154776	0.0891063	0.0204949	0.117582	0	-0.0382503	0.00145651
-0.00181845	-0.00222222	0.00336477	-0.00597796	-0.000570982	0.00755201	-0.00156724	0	-0.00590535	0.00571042	0	-0.00165954	0.0191154	-0.0231293	-0.0193242	-0.00660712	-0.0129741	-0.00456345	0.000115354	-0.000317138	0.000170657	-0.000372265	-0.00917969	0	-0.00162674	-0.0097783	-0.00272929	-0.000764501	-0.00816521	-0.000212816	0	-0.00193968	0	-0.00199106	-0.0303375	-0.00320316	-0.00315947	-0.0671747	-0.00106801	-0.00297673	-0.00528375	-0.119178	-0.0584529	0.0178531	0.0749896	0.0290032	-0.159772	-0.000956484	-0.00902237	-0.000802523
-0.00133391	-0.00256469	0.00303607	-0.00587394	-0.000626192	0.00770445	-0.00182012	-0.00011861	-0.00570012	0.00576247	0.000118721	-0.00206592	0.0189967	-0.023165	-0.0190484	-0.0068426	-0.0128981	-0.00470223	0.000296757	-0.000409077	0.000326002	-0.000595202	-0.00906087	0	-0.00171292	-0.00927728	-0.00271073	-0.00053829	-0.00831689	0	0	-0.0019725	0	-0.00205367	-0.0305732	-0.00322203	-0.00345808	-0.0670626	-0.00098284	-0.00289378	-0.00526371	-0.119002	-0.0583266	0.0179878	0.074851	0.0291779	-0.159575	-0.000815932	-0.00895816	-0.00105541
0.0153733	-0.00269242	0.00337825	-0.00589066	-0.000750927	0.00673221	0	-0.000173497	0.0380626	0.00607522	-0.00126913	-0.00203956	0.0212173	-0.0268044	-0.0608492	-0.0100054	0.00927834	-0.00505683	0	-0.000374302	0.000459911	-0.000384274	-0.0096719	0.000299018	-0.00185906	0.00634199	-0.00300039	-0.000748698	-0.00893512	-0.000247768	0	-0.00215532	0	-0.00229734	-0.0314675	-0.00315997	-0.00363468	0.0174751	-0.000667249	-0.00310844	-0.00561449	-0.121476	-0.0609422	0.0162235	0.0822279	0.0320757	0.0046846	-0.00122586	0.0112384	-0.000807812
-0.0559601	-0.00259214	0.00333318	-0.00600032	-0.000715752	0.00752791	-0.000228665	0	-0.00560694	0.0057163	0	-0.00175016	-0.00780892	0.0146711	0.00806671	-0.00988543	-0.0340898	-0.00448823	0	-0.000332073	0.000510569	-0.000336504	-0.00882713	-0.000197185	-0.00176547	0.00446624	-0.0029356	-0.00048595	-0.00831033	-0.000306634	0	-0.00169945	0	-0.00178838	-0.0303569	-0.00336596	-0.00338415	0.0160336	-0.00076686	-0.00275914	-0.00527925	-0.119546	-0.0593179	0.0178921	0.0732195	0.0296475	-0.171071	-0.00106592	0.0104672	-0.000921136
0.0199345	0.0586364	0.00465645	0.0490818	0	0.00726548	0	0	-0.00707131	0.00998971	0	0	-0.0122756	0.0230815	0.0172121	-0.00719206	0.0130961	0.141821	0.000816208	0	0	-0.00144214	-0.00693802	0	-0.00172716	0.00615929	-0.00267104	0	-0.00617981	0	0	-0.00254044	0	-0.00315718	-0.0291327	-0.00255631	-0.00388668	0.0246318	0	-0.00339982	-0.00552323	-0.106505	-0.0537117	0.0184871	0.103318	0.0263104	0.0247766	0	0.0144503	-0.00107119
-0.196323	-0.00359135	0.00425123	-0.00735908	-0.000817905	0.00871923	0.000741899	0	-0.00747769	0.00801896	0.000343988	-0.00172138	0.0264531	0.0214472	0.0322567	0.00817245	0.0122677	-0.00550285	0.000305651	0	0	-0.00074045	-0.0089747	0	-0.00185928	0.00533131	-0.00328482	-0.000709554	-0.00852879	0	0	-0.0019152	0	-0.0024284	-0.0330405	-0.00304211	-0.00376654	0.022208	-0.000607772	-0.00348352	-0.00552987	-0.12638	-0.0631059	0.0232628	0.0934364	0.0312577	0.0159198	0.000389833	0.013215	-0.00085789
0.0187782	-0.00258952	0.00344984	-0.00668179	-0.00064317	0.00859497	0	0	-0.00696646	0.00654178	-0.0014702	-0.00206933	-0.00922397	0.0183035	0.0204322	-0.0157998	0.0104839	-0.00509845	0	0	0.000254474	-0.000451157	-0.00914602	0	-0.00156909	0.00724152	-0.00286267	-0.000688817	-0.00838939	-0.000330396	0	-0.00206746	0	-0.00205041	-0.0319746	-0.00265976	-0.00382636	0.0192743	-0.000603238	-0.00335846	-0.00558724	-0.12204	-0.0607329	0.0215003	0.0821792	0.031005	0.101605	-0.001818	0.0118109	-0.00828689
0.0482166	0.0566843	0.00464799	-0.00761365	-0.000513272	0.00862533	0.000299032	-0.00377277	-0.00808018	0.00881028	-0.00172971	0.0239342	-0.0111856	0.0240467	0.0345239	0.00995912	0.0130253	0.138226	0.000421869	0	0.000263971	-0.000509279	-0.00914944	0	-0.00191943	0.0108015	-0.00352467	0	-0.00853176	0	0	-0.00182506	0	-0.00257609	-0.0324099	-0.00248445	-0.00406288	0.0244253	-0.000641828	-0.00376224	-0.00574937	-0.119177	-0.0612802	0.0233899	0.104007	0.0327138	0.143153	-0.000834991	0.014053	-0.000611784
0.0384531	-0.00384035	0.00463096	-0.00760046	0.200615	0.00517405	0.00129222	0	0.0513974	0.00924322	0	-0.000746618	-0.0122239	0.0241532	0.0125018	-0.00961411	0.0130412	-0.00625894	0	0.000201966	0.000597692	-0.000528274	-0.00768903	-0.000804528	-0.00186203	0.00784836	-0.00378619	0	-0.00668602	0.000685305	0	-0.00182476	0	-0.00221211	-0.0296149	-0.000821816	-0.00449994	0.0241444	0	-0.00351117	-0.00471051	-0.106638	-0.0526781	0.0192755	0.0978203	0.0233366	0.120939	-0.00146712	0.013652	0
0.013998	0.0458267	0.00358301	0.0396406	-0.000916953	0.00684767	-0.000902913	0	-0.00751678	0.00662239	0	-0.00155448	-0.00886556	-0.0295738	-0.0292616	-0.00807202	0.0102799	-0.00541743	0	0	0	-0.000386996	-0.00915556	0	-0.00133765	-0.016302	-0.0029996	0	-0.00854431	0	0	-0.00205635	0	-0.00194177	-0.0312335	-0.00306871	-0.00376993	0.018507	-0.000821411	-0.00296672	-0.00583445	-0.118116	-0.0616184	0.0185059	0.0871794	0.0329443	0.013232	-0.000885089	0.00213177	-0.00533117
-0.12167	-0.00296164	0.00387622	0.106125	-0.00101533	0.00710015	-0.00480297	0	0.0486574	-0.211394	0	-0.000915929	-0.0109921	0.0207026	-0.00482138	0.00146791	-0.0519231	-0.00651146	0	-0.00101419	0.000737093	-0.000875821	-0.00727822	0	-0.00211023	-0.0109455	-0.00295317	0	-0.00748702	-0.000422467	0	-0.00171577	0	-0.00267586	-0.0289788	-0.0011202	-0.00387517	-0.103146	-0.00144468	-0.00301635	-0.00525708	1.58562	-0.0496658	0.0185991	0.0776322	0.0251311	-0.0371548	0	-0.0325811	0.0149621
-0.122186	-0.00383842	0.00380827	0.107001	-0.000776932	0.00656787	-0.0061586	0	0.0478173	-0.211887	0.000930186	-0.000875921	-0.0111382	0.0204527	-0.00560014	0.00279771	-0.0523444	-0.00735326	0	0	0.00122526	-0.000660086	-0.00806581	0	0	-0.0109668	-0.00429067	0	-0.00685439	0	0	-0.00104424	0	-0.00283657	-0.0282006	0	-0.00402566	-0.103784	-0.000968892	-0.00259009	-0.00641138	1.58724	-0.0491422	0.0179991	0.0791794	0.0252918	-0.0381329	0	-0.0319418	0.0148804
0.0359715	-0.0033357	0.00408008	-0.00735614	0.20132	0.00599972	0.00109334	0.000289647	0.0505355	0.00960625	0.000431832	-0.00141809	-0.0115289	0.0228241	0.0146688	-0.00544733	0.0134925	-0.0058836	-0.000483373	-0.000841531	0.000772256	0	-0.00807406	0	-0.0017591	0.00808798	-0.0030007	-0.000688265	-0.00600178	0	0	-0.00208046	0	-0.00250794	-0.0296422	-0.00166511	-0.00367493	0.0250997	-0.00128273	-0.00268081	-0.00535274	-0.106671	-0.0536545	0.0194293	0.0886911	0.0219391	0.110504	0	0.0143724	0.000112297
-0.195084	-0.00324496	0.00402227	-0.0073432	-0.000770638	0.00835841	0.00154032	0.000356913	-0.00707791	0.0075225	0	-0.00161187	0.02579	0.0204523	0.0148771	0.00886392	-0.0448946	-0.00555554	0.000408815	-0.000224307	0.000591804	-0.000546436	-0.00905158	0	-0.00210037	0.00591508	-0.00318324	-0.00080918	-0.00910757	0	0	-0.00172174	0	-0.00187445	-0.0328463	-0.00298535	-0.00399917	0.0209335	-0.00100509	-0.00344536	-0.00584937	-0.125962	-0.0631999	0.0241602	0.0797891	0.0270191	0.0159248	0	0.0135816	-0.00020162
-0.1954	-0.00334059	0.00397845	-0.00732142	-0.000988271	0.00911939	0.00118475	0	-0.00739742	0.00805791	0.000383382	-0.00178439	0.0263501	0.0209599	0.0146971	0.00917043	-0.0446705	-0.00524035	0	-0.000526383	0	-0.000631056	-0.00917384	0	-0.0017196	0.00606573	-0.00272898	-0.000430416	-0.00859302	0.000491803	0	-0.00215669	0	-0.00209675	-0.0327292	-0.00326751	-0.00394663	0.0214093	-0.00100987	-0.00345318	-0.00601876	-0.126153	-0.0633104	0.0239857	0.0798802	0.0271091	0.015709	0	0.0135559	-0.000332116
-0.0226806	0.0510178	0.00360423	0.0436947	-0.000767853	0.00903446	-0.00870244	0.000421096	-0.00665578	0.00785142	-0.000104402	-0.00170971	0.0253719	0.0208309	0.0226451	0.0210389	0.0123281	-0.00521975	0.000428155	0	0	0	-0.00896462	0	-0.00166746	-0.0163558	-0.00346109	-0.000681522	-0.0087432	0	0	-0.00157762	0	-0.00181791	-0.0328513	-0.00239794	-0.00373845	-0.102627	-0.00120593	-0.00331283	-0.00561388	-0.122919	-0.0611859	0.018451	0.0842543	0.0315959	0.0269042	0.00692069	0.00243067	0.000400842
-0.153282	-0.00289258	0.00357824	-0.00687171	-0.000505833	0.0081039	-0.00135019	0	-0.00689756	0.00715485	0	-0.00181811	0.023561	-0.0275441	-0.019261	-0.00994922	0.010972	-0.00542087	0	0	0	0	-0.00957937	0	-0.00179169	-0.00667536	-0.00346284	-0.000587101	-0.00867828	0	0	-0.002291	0	-0.00186362	-0.0326473	-0.00330597	-0.00398864	0.0186623	-0.000406682	-0.00327141	-0.00585361	-0.127344	-0.063407	0.0206069	0.0716789	0.0259159	-0.0357966	-0.0018962	0.0025715	-0.00105715
-0.192399	-0.00315118	0.00417558	-0.00699091	-0.000633015	0.00921877	0	0.000422863	-0.00749103	0.0078623	0	0.0209109	0.0262716	0.0209712	0.0175939	-0.014331	0.0118619	-0.00545999	0.000228381	-0.000359722	0.000489464	-0.000389899	-0.00940595	0.000119026	-0.00144654	0.00626204	-0.00331575	-0.000780281	-0.00845767	0.000145673	0	-0.00195813	0	-0.00202981	-0.0329148	-0.0028876	-0.00428737	0.0215659	-0.000565734	-0.0031596	-0.00551276	-0.124455	-0.0626592	0.0209785	0.081394	0.0275377	0.101147	-0.00216086	0.0128635	-0.000842791
0.0133908	-0.00329244	0.00432879	0.203486	-0.000600005	0.00851937	0.000363775	0.000117905	0.0461089	-0.203875	0.000297001	-0.00146769	-0.00999179	0.0219416	0.0304242	0.00601965	0.0115541	0.123397	0.000384928	-0.00025555	0.000347087	-0.000456002	-0.00897162	0	-0.00185787	0.0104734	-0.0034199	-0.000367287	-0.00843708	0.000205285	0	-0.00188842	0	-0.00204182	-0.0324795	-0.00262252	-0.00412242	0.021906	-0.000588142	-0.00361258	-0.00556468	-0.119384	-0.061242	0.0223061	0.082578	0.0288214	0.100758	-0.000742705	0.0130587	0.051443
0.026277	-0.00278926	0.00380142	-0.00706425	-0.000696087	0.00758671	0.00044485	0	0.0443097	0.00708989	-0.00144656	-0.00193822	0.0229909	0.0192948	0.00108612	-0.0113866	0.0106189	-0.00512348	0.000363021	-0.000336684	0.000275571	-0.000430115	-0.0097561	0	-0.00180061	0.00722511	-0.00294701	-0.000657746	-0.00894613	-7.9794e-05	0	-0.00208381	0	-0.0022926	-0.0328312	-0.00286312	-0.00386372	0.0201942	-0.000782878	-0.0033042	-0.00598766	-0.122638	-0.0624309	0.0202835	0.0928379	0.0368475	0.0125478	-0.00110816	0.0131248	-0.00539891
-0.173732	-0.00173361	0.00258876	-0.00502465	-0.000525116	0.00282732	-0.00291805	0	-0.00457459	0.0050776	0	-0.00129351	-0.00629111	-0.0187902	-0.0213776	-0.00698437	-0.0265556	-0.00349879	-0.000393211	-0.000504587	0	-0.000300882	-0.00831545	0	-0.00144275	-0.00654337	-0.00232522	-0.000459374	-0.00732396	0	0	-0.00215408	0	-0.000945138	-0.0276007	-0.0028641	-0.00300691	0.0132855	-0.00105273	-0.00205164	-0.00417039	-0.110665	-0.0551911	0.00959309	0.0591783	0.0216186	-0.0703238	-0.000935564	-0.0149023	-0.000664518
-0.173959	-0.00150696	0.00293257	-0.00419471	-0.000467294	0.00249318	-0.00296738	0	-0.00490365	0.00462063	-0.000279122	-0.00184821	-0.00601714	-0.0183943	-0.0216798	-0.00728588	-0.0263905	-0.00321909	0	-0.000355263	0.000790044	0	-0.00882537	0	-0.00125652	-0.00667221	-0.00183147	-0.000669563	-0.00760082	0	0	-0.00189768	0	-0.00203907	-0.0276127	-0.00265989	-0.00242974	0.0125163	-0.000510653	-0.00213156	-0.00433683	-0.110125	-0.0547208	0.0101371	0.0604535	0.0228229	-0.0706214	-0.00119111	-0.0153561	-0.00094751
-0.000133699	-0.00284468	0.00383406	-0.00730424	-0.000567486	0.00768853	-0.00541532	0	-0.00739907	0.00730424	-0.000172744	-0.00177133	-0.0106131	0.0198863	-0.00454825	0.0757458	0.0116888	-0.00542428	0.000271737	0	0.000401345	-0.000716786	-0.00933798	0.000169276	0.0569104	0.00876393	0.00924703	-0.000529619	-0.00863968	0	0	-0.00204841	0	-0.00203458	-0.0316293	-0.00285838	-0.00393578	0.0209475	-0.00062943	-0.00310487	-0.00563164	-0.121021	-0.0617884	0.0231706	0.0910239	0.0303263	-0.0230772	0.00400176	0.00227196	-0.000985414
-0.00214185	-0.0026696	0.00332228	-0.00630819	-0.000761513	0.00792406	-0.00264753	0	-0.0060301	0.00611303	0	-0.00176652	0.0200574	-0.0243607	-0.0234495	-0.00701699	0.00973218	-0.00488056	0.000327573	-0.000311597	0.000369767	-0.000401791	-0.00909035	0	-0.00150636	-0.00655874	-0.00274151	-0.000760231	-0.00872996	0	0	-0.00196457	0	-0.00185744	-0.0313902	-0.00329091	-0.00339911	-0.0738932	-0.000816774	-0.00305668	-0.00540368	-0.120856	-0.0597284	0.0187507	0.0786938	0.031168	-0.0867295	-0.0010173	-0.00904069	-0.000996646
0.0386093	-0.00350564	0.00459933	-0.00759022	-0.000535373	0.00872519	0.000881981	0	-0.00824627	0.00873231	0	-0.00134808	0.0275277	-0.0338001	-0.0274592	-0.00828246	-0.0172783	-0.00597265	0.000470239	-0.000313851	0	0	-0.00801266	0	-0.00174831	0.00791122	-0.00323952	-0.000711342	-0.0074244	0	0	-0.00138683	0	-0.00235295	-0.0298407	-0.00216992	-0.00428256	0.0241974	0	-0.00322464	-0.00527529	-0.11059	-0.055803	0.0227392	0.0973189	0.0268477	0.129807	-0.00107681	0.0143618	-0.000344299
0.00371794	-0.00318156	0.00416386	-0.00751493	-0.000482107	0.00878158	0.00111207	-0.000238603	-0.00759975	0.00809666	0	-0.00186402	-0.0110659	0.0210042	0.0287995	-0.0142035	0.0122422	-0.00560743	0.000319468	-0.000536903	0	0	-0.00948374	0	-0.00177713	0.00694039	-0.00311183	-0.000634176	-0.00820695	0	0	-0.0019685	0	-0.00230836	-0.032563	-0.00311429	-0.0038101	0.0228953	-0.000422912	-0.00334996	-0.00626408	-0.122598	-0.0616482	0.0250483	0.0979995	0.034941	0.0314185	-0.00173348	0.0135707	-0.00112923
0.0261967	-0.00279098	-0.109531	0.0469938	0	0.00890787	-0.00165131	0	-0.00770537	0.00864513	0	-0.00206544	-0.010999	0.0227456	0.0391175	0.0139404	0.0123464	-0.00576782	0	0	0	0	-0.00935022	0	-0.00206152	0.0106399	-0.00260511	0	-0.00847201	0	0	-0.00174339	0	-0.00254667	-0.0325145	-0.00280124	-0.00494741	0.0239603	-0.000754151	-0.00340971	-0.00624192	-0.119538	-0.0615957	0.0249915	0.111236	0.0395794	0.0286244	0	0.00311743	-0.00768471
-0.0671289	-0.00315263	0.00353483	-0.00663187	0	0.00520739	0.00526192	0	-0.00678973	0.00663325	0	-0.00217844	-0.00913286	-0.026966	-0.0297877	-0.000924215	0.0118369	-0.00601964	0.000386835	0.0481853	0.000648603	-0.000970919	0.439478	-0.000542714	-0.00168321	-0.00511573	-0.0026197	0	0.398365	0.000511362	0	-0.00154997	0	-0.00215064	-0.0277734	-0.00281363	-0.00382777	0.0208446	-0.000658583	-0.00286858	-0.00482359	-0.114277	-0.0575235	0.0150965	0.0823933	0.0265857	-0.0808092	0	-0.0226419	0.00606986
-0.0113493	-0.00294591	0.00411864	-0.0073049	-0.000746068	0.00755651	0.00711092	-0.00265489	-0.0077622	0.00787654	0	-0.00137876	-0.0103429	0.0204396	0.0155731	0.0218382	0.0120769	-0.00573753	0.00072687	0	0	-0.00037817	-0.00831511	0	-0.00171354	-0.0190163	-0.00320129	-0.000706325	-0.00717846	0	0	-0.00165402	0	-0.00204395	-0.0306224	-0.00228742	-0.00427325	-0.10809	0	-0.00303015	-0.00546878	-0.109587	-0.0547965	0.0173833	0.102234	0.0275749	0.127343	0.00453067	-0.0125982	0
0.0206148	-0.00262636	0.00358276	-0.00642677	-0.000531857	0.00744612	0	0	0.0435769	0.00725393	0	-0.00178461	-0.00910137	-0.0293889	-0.0323916	-0.00933419	0.00956474	-0.00499164	0.000349714	0	0.000541105	-0.00063201	-0.00929336	0	-0.00177128	0.00690909	-0.00311729	-0.000793196	-0.00868204	0	0	-0.00224557	0	-0.00232822	-0.0309312	-0.00274757	-0.00370444	0.0189308	-0.000704162	-0.00312606	-0.0053207	-0.117561	-0.0621395	0.021846	0.0938934	0.0368347	0.0159519	-0.00113188	0.011356	0
-0.172577	-0.00169779	0.00211908	-0.00405627	-0.000293143	0.00302649	-0.00405855	0	-0.00480032	0.00416741	0	-0.00142506	-0.00555305	-0.0194038	-0.0216129	-0.00753207	0.00733177	-0.00337432	0.000683015	0	0	-0.000730001	-0.00833965	0.000480366	-0.00103276	-0.006598	-0.00225418	-0.00105101	-0.00784308	0	0	-0.00229128	0	-0.00184438	-0.0281438	-0.00263996	-0.00304602	0.0126727	-0.00129164	-0.0023758	-0.00410226	-0.111091	-0.0544559	0.0099443	0.0636935	0.0241815	-0.0910751	-0.00102278	-0.015334	-0.000856099
0.00219657	-0.00304238	0.00448462	-0.00786303	0	0.00556104	0.00117209	0	-0.00840445	0.00931308	0	-0.00114357	-0.0114457	0.0218665	-0.0051482	0.0187721	-0.0190662	-0.00599828	0	0	-0.00416917	0	-0.00804567	-0.00105932	-0.00102351	0.00814429	0.0341763	0	-0.00684537	0.000793529	0	-0.00197487	0	-0.00142803	-0.0254135	0.130523	-0.00426695	0.0264384	0.00927232	-0.00286516	-0.00503145	-0.092201	1.33463	0.0201675	0.105113	0.0263168	-0.00501241	0.000762821	-0.0294358	0
0.00229616	-0.00370271	0.00372134	-0.0077149	-0.00103374	0.0054092	0.00178119	0	-0.00773135	0.00906244	0	-0.00117518	-0.0115257	0.0219763	-0.00459976	0.0184519	-0.0184658	-0.00576016	0	0	-0.00464465	-0.000630618	-0.00814722	0	-0.000972586	0.0085608	0.0340695	-0.000948717	-0.00690713	0	0	-0.00133392	0	-0.00170886	-0.0253827	0.129823	-0.00394456	0.0269906	0.00962521	-0.00302632	-0.00584509	-0.0921261	1.33455	0.019406	0.104756	0.0258663	-0.00473992	0	-0.0294676	0
-0.163919	-0.00233349	0.00353858	-0.00621749	-0.000662251	0.00831757	-0.000310595	-0.000185668	-0.00604704	0.00606179	0	-0.00173801	-0.00853194	0.0157814	0.00638745	-0.00700068	-0.013975	-0.00458726	0	-0.000150032	0.000482914	-0.000407087	-0.00910635	0.000231068	-0.00164178	0.00359018	-0.00277747	-0.000587864	-0.00848059	-8.5115e-05	0	-0.00173277	0	-0.00188039	-0.0311004	-0.00330267	-0.00332311	0.0166371	-0.000727763	-0.00311739	-0.0054229	-0.123706	-0.0614936	0.0195702	0.0827254	0.0317549	-0.120388	-0.000289482	0.0111107	-0.00104099
0.0121883	-0.00435237	0.00389753	-0.00742664	0	0.00553988	-0.0116705	0	0.0520895	0.00978449	-0.00055944	-0.000951096	-0.011254	-0.0333014	-0.0263879	0.00699989	-0.0505994	-0.00690201	0	0	0	-0.000812828	-0.00698657	0	-0.00246036	-0.0161461	0.0634076	0	-0.00652536	0	0	-0.00261453	0	-0.00253302	-0.0256006	0.131846	-0.00409117	0.0265709	0.0112496	-0.00389948	-0.00603721	-0.0920993	1.34662	0.0167062	0.0842492	0.020585	0.0328968	-0.00112521	-0.048482	-0.00597329
-0.174621	-0.00265849	0.00379499	-0.00695265	-0.000617747	0.00764381	-0.00690094	0.000472407	0.0399958	0.00721996	0	-0.00154531	-0.00951893	-0.0272727	-0.0140762	0.00477816	-0.0152789	-0.00566891	0.000519213	0.0268528	0.000252213	-0.00071459	0.268845	0	-0.00188937	-0.0108626	0.00641051	-0.000723591	0.247779	0	0	-0.00204051	0	-0.00207196	-0.028677	-0.00225319	-0.00333082	-0.0908377	0.00766559	-0.00291171	-0.00533677	-0.116997	-0.0576254	0.0196311	0.0703761	0.0255256	0.015667	0.000368673	-0.0390799	-0.000407417
0.00727094	-0.0032787	0.0042978	-0.00734509	-0.000633095	0.00886231	0.00297545	0	-0.00779023	0.00841553	0.000214091	-0.00223408	0.0272676	0.0219248	0.0174318	0.0207988	0.0125151	-0.00532956	0.00037151	-0.000527697	0.000269914	-0.000357553	-0.00929027	0	-0.001715	0.00984063	-0.00313529	-0.000811218	-0.00863423	0	0	-0.00172476	0	-0.00200037	-0.0322995	-0.00293997	-0.00380451	0.0228313	-0.00116003	-0.0037044	-0.00587163	-0.122666	-0.0619378	0.0262692	0.0881811	0.0309715	0.0346995	-0.00061166	0.013711	-0.000989115
0.0153939	-0.0033811	0.00430723	-0.00764365	-0.000339668	0.00772878	-0.00224759	0	-0.00810363	0.00851797	0.000196159	-0.00189512	-0.0113514	0.0212037	0.0177796	0.0100496	0.0126969	-0.00600927	0.000427318	0	0.000540454	-0.000707119	-0.00799483	0	-0.00147489	0.0100974	0.00441752	-0.000670442	-0.00732344	0	0	-0.00179922	0	-0.0019968	-0.0302888	-0.00216898	-0.00424686	0.024464	0.00387206	-0.00341456	-0.00520221	-0.109319	-0.0549483	0.022952	0.0897173	0.0237605	0.139708	0	-0.0135883	-0.000314311
0.00730893	-0.00332114	0.00420632	-0.00778337	-0.000352879	0.00921696	0.0031938	0	-0.00770603	0.00841946	0	-0.00192125	0.0271131	0.0217731	0.0175125	0.020599	0.0126253	-0.00558397	0.000349439	0	0.000321073	0	-0.0092115	0	-0.00192016	0.0100369	-0.00325141	-0.000694329	-0.00888706	0	0	-0.00192896	0	-0.00239439	-0.0321655	-0.00319156	-0.00409945	0.0232822	-0.000760267	-0.00371948	-0.0057703	-0.122518	-0.0619037	0.026295	0.0883272	0.0307886	0.0346594	-0.000703655	0.0136802	-0.000963669
0.0110359	0.043043	0.00348223	0.0373327	-0.000602823	0.00699944	-0.00119147	0	-0.00689963	0.00619097	0	-0.00175226	-0.00848393	-0.0284151	-0.0482869	-0.007601	0.00942184	-0.00481392	0	0	0	0	-0.00903135	0	-0.00148278	-0.0156638	-0.00281074	-0.000952979	-0.00852891	0	0	-0.00155256	0	-0.00212538	-0.0307794	-0.00279767	-0.0036599	-0.0753618	0	-0.00297097	-0.00537675	-0.11698	-0.0600483	0.0173897	0.0724545	0.0301647	0.0096419	-0.00105985	0.0018604	-0.00553031
-0.153023	-0.00149215	0.00180138	-0.00314491	0	0.00371342	0	0	-0.00432403	0.0035499	0	-0.00177325	-0.0059471	0.0110773	0.00851297	-0.0139527	0.00639965	-0.00323915	0	0	0	0	-0.008265	0	-0.00143352	0.0038145	-0.00229324	-0.000413377	-0.00732662	0	0	-0.00161655	0	-0.00114778	-0.0269818	-0.00291814	-0.00293183	0.0109939	-0.0015915	-0.00186008	-0.00379941	-0.105863	-0.0520203	0.0120177	0.0452271	0.0205147	-0.00314713	-0.00166868	0.00793247	-0.000869269
0.0172703	-0.00279834	0.00373629	-0.00682596	-0.000635994	0.00836958	0	-0.000157533	0.0433184	0.00718585	0	-0.00202843	-0.00953811	0.0194524	0.0433679	0.00673654	0.0106945	-0.0051578	0	-0.000300535	0.000384922	-0.000579481	-0.00939206	0.000141602	-0.00187876	0.00750468	-0.00297914	-0.000511322	-0.00868202	0	0	-0.0020794	0	-0.00233062	-0.0319642	-0.00279707	-0.00394028	0.020599	-0.000641794	-0.00304985	-0.00568212	-0.12078	-0.0619009	0.0203452	0.0878947	0.0381548	0.00998697	0.00205627	0.0127005	-0.000648917
0.0128458	-0.00311338	0.00463691	-0.00777848	-0.000638776	0.00773471	-0.00412826	0	0.0509687	0.00836676	-0.00187706	-0.00135833	0.0271229	-0.0327986	-0.0221745	0.0128174	0.0127063	-0.00602624	0	-0.000252617	0.000444159	-0.000356324	-0.00837282	0	-0.00167377	-0.0218382	-0.0031872	-0.000737535	-0.00756118	0.000216876	0	-0.001711	0	-0.00220911	-0.03135	-0.00227213	-0.0043729	0.0240056	-0.000227929	-0.00316499	-0.00513315	-0.111144	-0.055749	0.0194047	0.0866154	0.0229723	0.127062	-0.000403667	-0.028802	0
0.0185288	-0.00256719	0.00373663	-0.00623672	-0.000411201	0.0089601	0.0011007	0	-0.00596921	0.00697635	0	-0.00182165	-0.00878037	-0.0278727	-0.0530854	-0.00435517	-0.0389528	-0.00544592	0.000200162	0.00534499	0.000433582	-0.000520276	0.122196	0	-0.00173768	-0.0112557	-0.00308564	-0.000907623	0.0999165	-0.000104352	0	-0.0020579	0	-0.00206885	-0.0297092	-0.00239975	-0.00385459	-0.0832892	-0.000419282	-0.00300131	-0.00538454	-0.118694	-0.0585765	0.0189862	0.0787935	0.030284	0.103185	-0.00104919	-0.030094	-0.000259497
0.0185269	-0.00258208	0.00370701	-0.00676558	-0.000352973	0.00902416	0.00117039	0	-0.00643329	0.00667294	0.000138079	-0.0021854	-0.00861522	-0.0276888	-0.0531002	-0.00439928	-0.039123	-0.00500526	0.000224967	0.00532474	0.000225464	-0.000248778	0.122161	0	-0.00162926	-0.0112806	-0.00305656	-0.000567721	0.100167	0	0	-0.00185949	0	-0.00224776	-0.0299107	-0.00287347	-0.00391402	-0.0830469	-0.000379708	-0.0028895	-0.00512041	-0.119068	-0.0584001	0.0188184	0.0787493	0.0300599	0.103032	-0.000761952	-0.0299082	0
-0.236154	-0.00167754	0.00232718	-0.00450779	-0.000852042	0.00569156	-0.00062705	0	-0.00478417	0.00398031	0	0.0172532	-0.00662109	0.011827	0.0393383	-0.0132737	0.00643438	-0.00371452	0.000699411	-0.000743243	0.000668245	-0.00102033	-0.00774913	0	-0.00141462	0.00562841	-0.0026866	-0.00119115	-0.00755441	0	0	-0.00153395	0	-0.00160633	-0.027137	-0.00282392	-0.00291597	0.011451	-0.00116737	-0.00226152	-0.004608	-0.106484	-0.0525642	0.0133821	0.0557986	0.0263421	-0.010074	-0.00075177	0.00844664	-0.00074172
-0.0986481	-0.00259157	0.00324204	-0.00615548	-0.000573764	0.00773791	0.000342243	0	-0.00600118	0.00582185	0	-0.00168051	-0.00834658	0.0154851	0.017337	-0.0123093	-0.0355075	-0.00483198	0	-0.000381489	0.00039881	-0.000247813	-0.00922682	0	-0.00181395	0.00452032	-0.00301191	-0.000773642	-0.00844725	0.000156061	0	-0.0018964	0	-0.00207886	-0.0309642	-0.00320906	-0.00334874	0.0168438	-0.000952907	-0.00287202	-0.00509738	-0.121832	-0.0612539	0.0193209	0.0665233	0.0267235	-0.141536	-0.00175243	0.0109325	-0.00113253
0.0124398	-0.00235777	0.00330393	-0.00613673	-0.000407948	0.00666005	0.00072579	0.000432002	-0.00561174	0.00597411	0	-0.00178796	-0.00734919	0.0156062	0.0123686	-0.01119	-0.0546852	-0.00440024	0	-0.000333476	0	-0.000552171	-0.00931515	0	-0.00191836	0.00413094	-0.00308008	-0.000223866	-0.00831928	-0.000225966	0	-0.00194294	0	-0.00229341	-0.0302489	-0.00307468	-0.00372406	0.0159756	-0.0011451	-0.0028213	-0.00537276	-0.118647	-0.0594826	0.0168586	0.0677152	0.0272066	-0.141881	-0.00157841	0.0105744	-0.00136118
0.00263192	-0.00308371	0.00403589	-0.00738052	-0.000516498	0.00877285	0.000904402	0	-0.00730252	0.00806485	0	-0.00189832	-0.0102772	0.0208911	0.0203724	-0.00786661	0.0115401	-0.00555699	0.000553231	-0.000344312	0	-0.000531676	-0.00903288	0	-0.00192137	0.00706259	-0.00293723	-0.000616891	-0.00888193	0	0	-0.00219739	0	-0.00197801	-0.0326143	-0.0031587	-0.00381387	0.0220245	-0.000666339	-0.00299801	-0.00584224	-0.123327	-0.0619938	0.0237958	0.0844041	0.0312558	0.0323552	-0.000148101	0.0132279	-0.000830866
-0.219545	-0.00101967	0.00192728	-0.00421762	0	0.0043918	0.000989764	0	-0.0046675	0.00377681	0	0	-0.00553202	0.0105749	0.0101874	0.0186045	0.00726188	-0.00297177	0	0	0	0	-0.00781597	0	-0.00184015	0.00651979	-0.00219054	0	-0.00736981	0	0	-0.00157834	0	-0.00191554	-0.0275892	-0.00267036	-0.00337773	0.0116154	0	-0.00173009	-0.00414315	-0.106316	-0.0523486	0.0127235	0.0489012	0.0233136	-0.00976705	0.00471705	0.00784179	0
0.0438726	-0.00311508	0.00455482	-0.00747581	-0.000462576	0.00906046	0.00153698	0	0.0482382	0.00818098	0	-0.00199119	0.0256458	0.0224125	0.0250316	-0.0101999	0.0118612	-0.00559809	0.000312593	-0.000204769	0.000492502	-0.000505709	-0.00944106	0	-0.00185297	0.0100638	-0.00323246	-0.000623018	-0.00858955	0	0	-0.00206245	0	-0.00244766	-0.0328821	-0.00275122	-0.00410361	0.0225943	-0.000739595	-0.00341541	-0.005808	-0.121909	-0.0618969	0.026643	0.0769325	0.0324367	0.137032	-0.000741291	0.0139128	0.0115872
0.0175738	-0.00251188	0.00350335	-0.00645637	-0.000538748	0.00728787	-0.00154372	0	0.042413	0.00638906	-0.000765226	-0.00215155	-0.00903765	-0.0288517	-0.0521398	-0.00835196	0.0100426	-0.0053681	0	-0.000325882	0	-0.00074913	-0.00929915	0	-0.00215563	-0.0147577	-0.0030902	-0.000533146	-0.00883239	0	0	-0.00215116	0	-0.00208562	-0.0310268	-0.00294279	-0.00385667	0.0182305	-0.000524615	-0.00314631	-0.00550034	-0.117933	-0.061465	0.0191305	0.0624353	0.0291588	0.00995783	-0.00160937	-0.0108568	-0.000672981
0.024348	0.0561482	0.0034106	0.162484	0	0.00716954	0.00117931	-0.00129285	0.052033	-0.212065	0	0	-0.0108171	-0.0321066	-0.0224544	-0.00525657	-0.0192164	-0.00541022	0	0.00174422	0	0	-0.00570493	0	-0.00138665	-0.0116006	0	-0.00318918	-0.00725476	0	0	-0.00306069	0	-0.00150472	-0.0281915	0.00167959	-0.00365436	-0.108335	-0.00100221	-0.00204842	-0.0032748	1.46592	-0.0424087	0.0174421	0.066164	0.0191862	0.138167	-0.00179172	0.0037295	0.00608239
0.0204274	0.0564931	0.0061104	0.162208	0	0.00700036	-0.000837351	-0.00204639	0.0491262	-0.213524	0	0	-0.0100053	-0.0308513	-0.024038	-0.0022267	-0.0197749	-0.00272527	0	0	-0.00161116	0	-0.0060327	0	-0.0014268	-0.011806	-0.00324163	-0.00098849	-0.00482704	-0.000900613	0	0	0	-0.00366002	-0.0269008	-0.00229418	-0.00281639	-0.105559	-0.00101056	-0.00287401	-0.00321496	1.46776	-0.0423636	0.0150594	0.06857	0.0185163	0.137708	-0.00110824	0.00556186	0.00667047
0.0504794	-0.00303882	0.00460262	-0.0075007	-0.000698424	0.00904375	0	0	-0.0077535	0.00857106	0	0.0245939	0.0264987	0.0225201	0.034174	-0.0131442	0.0120372	-0.00584558	0.00023463	0	0.000567756	-0.000496331	-0.00915875	0.000145301	-0.00189627	0.00850973	-0.00325073	-0.000527757	-0.00836998	0	0	-0.0019707	0	-0.00225199	-0.0326734	-0.00276822	-0.00444486	0.0233276	-0.000611852	-0.0033358	-0.00569612	-0.120214	-0.0616618	0.0230987	0.0756486	0.0296813	0.135636	-0.000949564	0.0138857	-0.000622582
-0.164398	-0.00290892	0.00427092	-0.00742573	-0.000517576	0.00800448	-0.000707591	0.000165895	0.0464154	0.008022	0.000429215	-0.0016654	0.0251593	0.0207474	0.013224	-0.000264548	0.0115515	-0.00567307	0.000274018	0	0.000431261	-0.000816259	-0.00940627	0	-0.00180231	-0.0016055	-0.00309521	-0.000853423	-0.00838442	0	0	-0.00197685	0	-0.0022931	-0.0332199	-0.00275023	-0.00435488	0.0213297	-0.00087278	-0.00360139	-0.00566518	-0.124909	-0.0630999	0.0218715	0.069406	0.0281646	0.137698	0	-0.0123646	-0.000840142
0.00356547	-0.00275533	0.00369463	-0.00730285	-0.0010121	0.00858664	0.00159844	0.000211921	-0.00698477	0.0073883	0	-0.00209312	-0.00943437	0.0183141	0.0211373	-0.0158314	-0.0662975	-0.00513639	0	0	0.000333809	-0.000502112	-0.00939266	0	-0.00177513	0.00685243	-0.00310556	-0.000568217	-0.00857886	0.000451217	0	-0.00195731	0	-0.00180412	-0.0314013	-0.00329274	-0.0037307	0.0196142	-0.000825413	-0.0033717	-0.00586324	-0.122101	-0.0620503	0.0242421	0.065709	0.0301253	-0.00712586	-0.00170657	0.0120984	-0.00120611
0.00362218	-0.00286798	0.00377804	-0.00698153	-0.000478712	0.00807962	0.00141571	0	-0.00698443	0.00676676	0	-0.00181521	-0.0096926	0.0185568	0.0209617	-0.01626	-0.0663731	-0.00542638	0.00041623	0	0.000560308	-0.000593482	-0.00941218	0	-0.00153383	0.00721082	-0.00342934	-0.000566684	-0.00863123	-0.000475139	0	-0.0022629	0	-0.00207556	-0.0315768	-0.00275508	-0.00372836	0.0198717	-0.000830564	-0.00304809	-0.00577715	-0.122134	-0.0622886	0.0245845	0.0659157	0.0300669	-0.00733389	-0.00186918	0.0127483	-0.00125077
0.0244049	-0.00275469	0.00369323	0.0871641	-0.000654702	0.00831979	0.001449	0.000239008	-0.00667055	-0.179545	0	-0.00207745	0.0226891	0.019013	0.0193807	-0.0128977	0.0101619	-0.00498057	0.000238646	-0.000229127	0.000278264	-0.000448463	-0.00916891	0	-0.00163287	0.00864446	-0.00297829	-0.000558573	-0.00832584	0	0	-0.00223376	0	-0.00200237	-0.0316803	-0.0026111	-0.00402413	0.0198557	-0.000744915	-0.00328465	-0.00558925	-0.119258	-0.0600992	0.0204044	0.0680347	0.0292891	0.12206	-0.00125332	0.0119375	-0.00659976
0.0434643	-0.00302748	0.00414183	-0.00728529	-0.000510741	0.0080821	-0.00110723	-9.45122e-05	-0.00774798	0.00762275	0.000172078	-0.0020824	-0.0100081	0.0211846	0.0161259	-0.00713088	0.0115023	-0.00559241	0.000305252	-0.000444371	0.00036691	-0.000570813	-0.00952009	9.76633e-05	-0.00203431	-0.00150103	-0.00318774	-0.000624443	-0.00863773	-0.000208482	0	-0.00219218	0	-0.00217543	-0.0328262	-0.00269584	-0.00413581	0.0217295	-0.00070716	-0.00337308	-0.00579943	-0.122425	-0.0619987	0.0223735	0.0781129	0.0324986	0.112155	-0.000940391	0.00273445	-0.000701327
0.0408565	-0.00272371	0.00346523	-0.00702393	-0.000482074	0.00777843	-0.00224924	0	-0.00679893	0.00721915	0.000213187	-0.00195767	0.0229299	-0.0275034	-0.0271441	-0.00526613	-0.0424048	-0.00552091	0.000411667	0.0041325	0.000218112	-0.000457	0.108821	0	-0.0017698	0.00543453	-0.0029345	-0.000629019	0.0847628	0	0	-0.00209458	0	-0.00199272	-0.0298617	-0.00286647	-0.00360716	0.019806	-0.000690926	-0.00305593	-0.00585941	-0.121564	-0.0603639	0.0239128	0.0695296	0.0283427	-0.0033304	-0.000275051	0.00169995	-0.000760883
-0.210528	-0.0029513	0.00374268	-0.00682328	-0.000658087	0.00839593	-0.0026015	0	-0.00702203	0.00745469	0	0.0200671	0.0237702	0.0196697	0.018726	0.0168383	0.0110009	-0.00557277	0.000437908	-0.000313695	0.000371211	-0.000439357	-0.00884086	0.000159572	-0.00194605	-0.0175127	-0.00062856	-0.000703191	-0.00823393	0	0	-0.00161775	0	-0.00234583	-0.0323965	-0.00254416	-0.00435511	-0.092206	0.00762457	-0.00330484	-0.0057441	-0.123253	-0.0614157	0.0189578	0.071032	0.025648	0.137791	0.00381697	-0.0241783	-0.000619282
0.00253791	-0.0025208	0.00343915	-0.00655804	-0.000721914	0.00865846	0.00153731	0.00030949	-0.00696048	0.00677725	0.00018354	-0.00205742	-0.00928219	0.0179861	0.0121351	-0.0147147	-0.01454	-0.0050044	0.000252613	-0.000368605	0.000369762	-0.000226665	-0.00910075	0.000335607	-0.00195337	0.00772198	-0.00304525	-0.000804761	-0.00892607	-0.000140911	0	-0.00219719	0	-0.00204958	-0.03123	-0.0031316	-0.00357563	-0.0827866	-0.00049724	-0.0028979	-0.00576363	-0.121905	-0.0609667	0.0254283	0.0697143	0.0311888	-0.00806724	-0.00140011	0.0123215	-0.00127211
0.00255578	-0.00271589	0.00338585	-0.00659331	-0.000824308	0.00831931	0.00139037	0	-0.00680783	0.00693317	0.000181578	-0.00198853	-0.00918576	0.0177723	0.0121135	-0.014169	-0.039881	-0.00508758	0.000238725	-0.000364296	0.000357911	-0.000293783	-0.00924207	0	-0.00189459	0.00767168	-0.00311245	-0.000354504	-0.00866203	0	0	-0.0021687	0	-0.00201021	-0.0316764	-0.00305285	-0.00373424	-0.0813896	-0.000640774	-0.00320957	-0.00558577	-0.121174	-0.0610232	0.0248832	0.069006	0.030841	-0.00804508	-0.00133077	0.0121162	-0.00111893
-0.0981692	-0.00162882	0.0020424	-0.00405199	0	0.00342415	-0.0018006	0	-0.00435573	0.00355095	-0.000211713	-0.00168314	-0.00533595	-0.0165159	-0.00830581	-0.0103893	-0.0229822	0.0679509	0	0	0	-0.000114556	-0.00733828	0	-0.0014133	-0.0124362	-0.00221704	0	-0.0066446	0	0	-0.00168474	0	-0.000996571	-0.0271792	-0.00252979	-0.00308483	0.0116091	-0.000973576	-0.00210661	-0.00451011	-0.105227	-0.0519718	0.0107886	0.0407008	0.018962	0	-0.00217182	-0.00686498	0.00776668
0.0114553	-0.00299746	0.0040653	-0.00705688	-0.000591911	0.00878194	0.00247441	0.000267431	-0.00731662	0.00763576	0.000131276	-0.00196133	0.0248509	0.0199718	0.0172921	0.00664871	-0.0158371	-0.00560413	0.000142313	-0.00022765	0.000295196	-0.00054262	-0.00960121	0	-0.00173044	0.00843671	-0.00316017	-0.000742406	-0.00887406	-0.000210202	0	-0.00215079	0	-0.00253224	-0.0319952	-0.00334146	-0.00404211	0.0209238	-0.000826699	-0.0032169	-0.00572459	-0.122728	-0.0625799	0.0263338	0.0766451	0.0305225	0.0108243	-0.000504688	0.0130031	-0.00102966
-0.207342	-0.00218295	0.00328849	-0.00523112	-0.000773124	0.00439472	0.00130188	0	-0.00544984	0.00454202	0	-0.00180908	-0.00781361	0.0149715	0.0171267	0.00990927	-0.0113427	-0.0042118	0	0	0	-0.000640933	-0.00862997	0	-0.00175411	0.0059167	-0.00286112	-0.000820082	-0.00824441	0	0	-0.00187064	0	-0.00206388	-0.0298652	-0.00267258	-0.00340226	0.0147878	-0.000784549	-0.00251477	-0.00510879	-0.117905	-0.058885	0.0135737	0.0591766	0.0239528	-0.00737797	0.00072952	0.00963638	-0.00115306
-0.208043	-0.00242994	0.00253441	-0.00524851	0	0.00418946	0.00111753	0	-0.00548976	0.00503706	0	-0.00150646	-0.00735098	0.0151619	0.0171558	0.0100519	-0.0114682	-0.00459424	0	0	0.000556163	0	-0.00905551	0	-0.00159102	0.00582272	-0.00282781	0	-0.00844961	0	0	-0.00200944	0	-0.00222341	-0.0299051	-0.00243881	-0.00344134	0.0149453	-0.00062458	-0.00228532	-0.00560404	-0.117624	-0.0585437	0.0133599	0.0584931	0.0237154	-0.00698289	0	0.00963033	-0.000681151
-0.223147	-0.00247029	0.00166252	-0.00406	0	0.00498406	-0.000335118	0	-0.00504764	0.0048323	0	0.0172091	-0.00579143	0.0128396	0.032617	-0.0135549	0.00593278	-0.0028427	0	-0.00045069	0	-0.000539295	-0.00790328	-0.000568015	-0.000658376	0.00391635	-0.00219546	0	-0.00703314	0	0	-0.00124253	0	-0.00187442	-0.0267581	-0.00260989	-0.00298481	0.0119436	-0.000768635	-0.00189364	-0.00417425	-0.108124	-0.05202	0.0137348	0.0538337	0.0258406	-0.0094589	-0.00111903	0.00820804	-0.000859221
0.00980831	-0.00246014	0.00320114	-0.0061105	-0.000746183	0.00778116	0.000290574	0	0.0374519	0.00629746	0.000339055	-0.00197839	-0.00859467	-0.0256388	-0.0526672	-0.0113388	-0.0351903	-0.0050092	0.000418984	-0.000547824	0.000218839	-0.000598227	-0.00920041	0.000237372	-0.00181414	0.00612739	-0.00296734	-0.000538028	-0.0083207	-0.000158082	0	-0.00204521	0	-0.00180277	-0.0304816	-0.00325881	-0.00354614	0.0169353	-0.000747816	-0.00293245	-0.00524937	-0.121537	-0.0598185	0.0193374	0.0626981	0.0242595	0.0809656	-0.00149335	0.0103706	0.00673029
0.0102174	-0.0023913	0.00318742	-0.00627987	-0.000494222	0.00823468	0.000340019	-0.000112603	0.0372216	0.00613422	-0.000203437	-0.00187984	-0.00853003	-0.0256054	-0.0530687	-0.0109382	-0.0355619	-0.00481402	0.000370997	-0.000247608	0.000424816	-0.00074298	-0.00884339	0	-0.00184997	0.00630549	-0.0026632	-0.000623818	-0.00822837	0	0	-0.00178161	0	-0.00202499	-0.0308043	-0.00314158	-0.00360118	0.0168671	-0.000537701	-0.00292837	-0.00526466	-0.121805	-0.0601461	0.0190075	0.062496	0.024091	0.0816004	-0.00139603	0.0103379	0.00684
0.00503327	-0.0029327	0.00399588	-0.00724166	-0.000382418	0.0086379	0.000576846	0	-0.00694388	0.0076982	-7.34926e-05	0.0227698	-0.0101482	0.0208513	0.0334061	-0.00613441	0.0112421	-0.00528407	0	0	0.000357644	-0.000559045	-0.00914379	0	-0.00215807	0.00772514	-0.00302131	-0.000852427	-0.00827004	-0.000111232	0	-0.00209682	0	-0.00214972	-0.0320842	-0.00258157	-0.00406274	0.0220645	-0.000708145	-0.0031353	-0.00560462	-0.119567	-0.0611423	0.0204919	0.0786612	0.0285452	0.18814	-0.000528984	0.0130332	-0.000423472
0.00732654	-0.00323258	0.00435354	-0.00779529	-0.000692235	0.00934899	0.00174738	0.000165631	-0.00785427	0.00850204	0.000180138	0.0239765	-0.0109983	0.0223353	0.0333469	-0.00684774	0.0119351	-0.00583328	0.00039701	-0.000281819	0.000314189	-0.000616837	-0.00915001	0.000297811	-0.00174781	0.00965028	-0.00316296	-0.000653971	-0.00854744	0	0	-0.00199215	0	-0.00219071	-0.0325221	-0.00242545	-0.00419875	0.0235122	-0.000509134	-0.00329912	-0.00584289	-0.119939	-0.061249	0.0241653	0.0834253	0.0291458	0.201702	-0.000536971	0.0139499	-0.000330751
0.0432451	-0.00347443	0.00477688	-0.0080532	-0.000763968	0.00846558	0.00021786	0	-0.00832741	0.00883382	0.000422542	-0.00154289	0.0276825	0.02214	0.0155382	0	0.0124598	-0.00605583	0	-0.000453838	0	-0.000622121	-0.0080144	0.000487111	-0.00195894	0.00882963	-0.00303601	-0.000840272	-0.00738083	0	0	-0.00155691	0	-0.00231801	-0.030176	-0.00195851	-0.00416743	0.024162	-0.000381537	-0.00313005	-0.00549186	-0.109005	-0.0547215	0.022643	0.117339	0.0313203	0.150513	0	0.0141929	-0.000214447
0.0153345	-0.00316549	0.0038756	-0.00703624	-0.000607489	0.00874993	-0.00692623	0	0.0441504	0.00774635	-0.00150259	-0.0020398	-0.00962749	-0.0297539	-0.0519735	0.020289	-0.0690918	-0.00562327	0.000139207	-0.000479138	0.000370212	-0.000332455	-0.00970441	0.000148269	-0.00187216	-0.0150234	-0.00304537	-0.000694261	-0.00897661	0	0	-0.00208879	0	-0.00221656	-0.0321056	-0.00299081	-0.00354899	0.0197715	-0.00073602	-0.00325289	-0.00576716	-0.125068	-0.0630501	0.0199141	0.108303	0.0378868	0.018134	0.00518113	-0.0111056	-0.00504992
0	0	0	0	0	0	-0.00791071	0	-0.0041854	0.00651344	0	0	-0.0119471	-0.0274769	-0.0137016	0.0116132	-0.0248126	-0.0096615	0	0	0	0	-0.00562782	0	0	0	0.0256739	0	0	0	0	0	0	0	0.521528	0.0639464	0	-0.104164	0	0	0	1.21655	0.943615	0.0131049	0.0971068	0.0169491	0.0395456	0	-0.0317221	0
0	0	0.00686072	0	0	0.00762677	-0.0113262	0	-0.00570363	0.00762681	0	0	-0.0121085	-0.0329566	-0.0138845	0.00942117	-0.0230214	0	0	0	-0.00584653	0	-0.00697489	0	0	-0.0108037	0.0254729	0	-0.00493462	0	0	0	0	-0.00305007	0.526519	0.064326	0	-0.107538	0	0	0	1.21575	0.947949	0.0133161	0.093173	0.0209372	0.0437758	0	-0.0295917	0
0.0127282	-0.00301894	0.00422347	-0.00719027	-0.000563897	0.00914275	-8.89646e-05	0	0.0472796	0.00776371	0.000176758	-0.00191971	-0.00984751	0.020973	0.027949	-0.0130981	0.0116921	-0.00570407	0.000341572	-0.000180262	0.000345292	-0.000486222	-0.00947368	0.000108166	-0.00189207	0.00806126	-0.00333814	-0.000741543	-0.00836707	0	0	-0.0020536	0	-0.00236277	-0.0326181	-0.00258119	-0.00417641	0.021669	-0.000494021	-0.00342453	-0.00572401	-0.120823	-0.0616478	0.0226626	0.115831	0.0432379	0.140209	-0.00125015	0.0134141	-0.000860432
0.000687131	-0.00359753	0.00433684	-0.00778559	-0.000429719	0.00868252	0.00154227	-0.000264926	-0.0085379	0.00884384	0	-0.00146039	-0.0116282	0.0219082	0.0157353	-0.00419954	0.0124371	-0.00603052	0.000409176	0	0.000311091	-0.000434642	-0.00795278	0.000253482	-0.00157814	0.00813172	-0.00319526	-0.00078134	-0.00712205	0	0	-0.00149225	0	-0.00219835	-0.0300998	-0.00190773	-0.00415233	0.0247661	0	-0.00325974	-0.0051654	-0.108598	-0.0546044	0.0229691	0.116415	0.0315745	0.149196	0	0.0141361	-0.000330592
-0.131541	-0.00291116	0.00454383	-0.00729592	0	0.0058696	-0.00296916	0	0.0527598	0.00913443	0	-0.00219957	0.0289486	0.0221364	0.020659	0.00531222	-0.083036	-0.00485516	0.00127417	-0.000760724	0	0	-0.0074994	0	-0.00155758	-0.0169851	-0.00338264	0	-0.00704258	0	0	-0.00124964	0	-0.00217849	-0.0284094	0	-0.00468461	-0.106495	0	-0.00343571	-0.00524879	1.63501	-0.0478018	0.0188733	0.11112	0.0335061	0.0245593	0	-0.0363328	0
0.0115975	-0.00275418	0.00392886	-0.00721598	-0.000475081	0.00920475	0.000658307	0	0.0438056	0.00736537	0	-0.00203693	-0.00964482	-0.0298406	-0.0552995	-0.0117974	0.0108608	-0.00529567	0	-0.000276844	0.000372425	-0.000731628	-0.00925227	0	-0.00163901	0.0074349	-0.00300233	-0.00065636	-0.00855992	0	0	-0.0020649	0	-0.00187741	-0.0322188	-0.00281399	-0.00403987	0.0191435	-0.000804948	-0.00299007	-0.00561329	-0.125197	-0.0619802	0.0236569	0.101704	0.034712	0.129273	-0.00173684	0.0120317	0.00711229
0.0351013	-0.00299983	-0.0957812	-0.00667376	-0.000519809	0.00764581	0.000804572	0	-0.00667964	-0.187663	-0.00129491	0.0218601	-0.00958575	0.0195481	0.0241452	-0.0119725	0.0107331	-0.00509317	0.000521361	0	0.000489124	-0.000469881	-0.008916	-0.000545138	-0.00157195	0.00762455	-0.00308141	-0.000530847	-0.00818077	-0.000212518	0	-0.00214307	0	-0.00222172	-0.0316492	-0.00246333	-0.00384858	0.0203987	-0.00081686	-0.00339703	-0.00547293	-0.118098	-0.0601547	0.0193846	0.105046	0.0368475	0.173967	-0.00161942	0.0117797	-0.000619145
-0.193111	-0.00228913	0.00303903	-0.00570363	0	0.00432683	0	0	-0.00562537	0.00508558	0	-0.00150748	-0.0075873	0.0151228	0.0096892	0.00805988	0.00810498	-0.00457019	0	0	0	-0.000320368	-0.0090379	0	-0.00141708	0.00556963	-0.00245658	-0.000602158	-0.00810986	0	0	-0.00209731	0	-0.00197784	-0.0306608	-0.00296402	-0.00372121	0.0149003	-0.000824469	-0.00237396	-0.00483441	-0.118507	-0.0594219	0.0144031	0.087878	0.0323255	-0.00522094	0	0.00988841	-0.000667071
0.0532916	-0.00332683	0.00449938	-0.00768396	-0.000483641	0.00864242	0.000656701	0	-0.00749435	0.00847486	-0.00141877	-0.00191853	-0.0108279	0.022224	0.0164948	0.00571037	0.0124556	-0.00565206	0.00022768	-0.000300264	0.000496364	-0.00065389	-0.00938419	0	-0.00146924	0.00855099	-0.00331397	-0.00102821	-0.00882341	0	0	-0.00184126	0	-0.00203068	-0.0324987	-0.00287379	-0.00397716	0.02315	-0.00101261	-0.00329326	-0.00589982	-0.122395	-0.0617347	0.0267038	0.122707	0.0412426	0.0346017	-0.000708527	0.0138258	-0.001146
-0.184072	0.0373441	0.00241554	0.0310718	-0.000541228	0.00456672	-0.000208106	0	-0.00594244	0.00531293	0	-0.00153454	-0.00740743	-0.0233928	-0.0152037	-0.0100378	0.00839878	-0.00457692	0	0	0	-0.000314756	-0.00906192	0	-0.00184736	-0.00171762	-0.00290002	-0.000704679	-0.0087126	-0.000539427	0	-0.00160879	0	-0.00170376	-0.0309491	-0.00299624	-0.00351885	0.0153328	-0.00074338	-0.00252969	-0.00490869	-0.119959	-0.0597839	0.0126671	0.0952527	0.0317918	-0.00591096	-0.00148911	-0.00978849	-0.00430691
-0.182378	0.0376416	0.00270916	0.0315626	-0.000378463	0.00443016	-0.000300179	0	-0.0055588	0.00511652	0	-0.00115373	-0.00768521	-0.0230061	-0.0179179	-0.00953392	0.00836819	-0.00432627	0	0	0	-0.000942382	-0.00909364	0	-0.00150548	-0.0031071	-0.00295344	-0.000669664	-0.00824356	0	0	-0.00207315	0	-0.00197128	-0.0307358	-0.00273	-0.00354891	0.0154389	-0.000926208	-0.00248853	-0.0049038	-0.11967	-0.0594851	0.012335	0.0946749	0.0316206	-0.00587563	-0.00194603	-0.00973706	-0.00452983
0.0115109	-0.00296811	0.0038067	-0.00711652	-0.000602293	0.00834687	-0.00269889	0.000210183	-0.00731906	0.00706055	0.000230691	-0.00188591	0.0230693	0.019321	0.0165647	0.00710844	0.0110915	-0.00541878	0	-0.000163742	0.000359912	-0.000698222	-0.00878528	0	-0.00165717	-0.0024005	-0.00301642	-0.000720503	-0.00842257	0	0	-0.00193574	0	-0.00205622	-0.0321631	-0.00266386	-0.00395325	-0.090562	-0.000626289	-0.00296529	-0.00547687	-0.122395	-0.0603742	0.0220178	0.112217	0.0402107	0.16591	0.00415936	0.00238515	-0.000649819
0.00902097	-0.00224328	0.0031031	-0.00635974	-0.000612846	0.00610498	-0.00222732	0.000241914	-0.00598687	0.00620864	0.000462798	-0.00197236	0.0206801	-0.0246666	-0.0232117	-0.00667474	0.0097614	-0.00477015	0.000307233	-0.000225231	0	-0.00066855	-0.00925448	-0.000542638	-0.00157721	-0.00976606	-0.00311868	-0.000195288	-0.00872245	0	0	-0.00215896	0	-0.00236225	-0.0313121	-0.00340736	-0.00350546	0.0170103	-0.00057453	-0.00315957	-0.0052831	-0.121327	-0.0601808	0.0162388	0.100084	0.0341944	-0.105031	-0.00116181	0.0024567	-0.000758448
0.00900171	-0.00278093	0.00286025	-0.00607312	-0.0007332	0.00635945	-0.00184286	0	-0.00645478	0.00602241	0.000239453	-0.0019831	0.0205327	-0.0248983	-0.0233954	-0.00685873	0.00978554	-0.00514753	0.000305222	-9.60378e-05	0	-0.000587424	-0.00935273	-0.000187744	-0.00168553	-0.0112093	-0.00287072	-0.00016613	-0.00846584	-0.000148578	0	-0.0018275	0	-0.00196809	-0.0311717	-0.00310556	-0.00349025	0.0173543	-0.000887129	-0.00262778	-0.00576383	-0.121152	-0.0599011	0.0167714	0.119877	0.0414201	-0.118483	-0.00155797	0.00202415	-0.00116638
0.0114191	-0.00280414	0.0040181	-0.0073719	-0.00066907	0.0090115	0.000842948	-0.000217137	-0.00744057	0.00768594	0.000240483	-0.00208933	-0.0101704	0.0191721	0.0120288	-0.0128731	-0.0155609	-0.00560062	0.000312971	-0.000224939	0.000266554	-0.000705973	-0.00910301	0.00020929	-0.00179811	0.00719065	-0.0032727	-0.000660607	-0.00891522	0	0	-0.00207667	0	-0.00215384	-0.0317568	-0.002912	-0.00394804	0.0203766	-0.000878922	-0.00327388	-0.00586552	-0.12282	-0.0627684	0.0251906	0.125663	0.0453783	-0.0260157	-0.00174708	0.012811	-0.00117576
0.00666414	-0.00289763	0.00405168	-0.00704904	-0.000806466	0.00882803	0.00120451	0	-0.00763324	0.00788684	0	-0.00215621	-0.0107408	0.020553	0.0159439	-0.0135356	-0.0168242	-0.00512358	0	-0.000236769	0	-0.000300481	-0.00897347	-0.000348104	-0.00151577	0.00690096	-0.00330005	-0.000456925	-0.00831162	-0.000132226	0	-0.00191749	0	-0.00227141	-0.0319243	-0.00307658	-0.00379467	0.0219813	-0.00086141	-0.00308379	-0.00579189	-0.121745	-0.0617796	0.0235717	0.128785	0.0433371	0.0320059	-0.00174332	0.0131371	-0.000939485
0.00669176	-0.00252652	0.00421373	-0.00759308	-0.000387434	0.00928678	0.00109452	0.000395531	-0.00741747	0.00810412	0	-0.00194833	-0.0105785	0.020526	0.0163006	-0.0137308	-0.0165995	-0.00516595	0.000531091	-0.000152971	0.000592237	-0.000888779	-0.00945867	0.000543812	-0.00188639	0.00676055	-0.00338549	-0.000861017	-0.00864173	0	0	-0.00176168	0	-0.00226413	-0.0319853	-0.00298729	-0.00387965	0.0220719	-0.000788068	-0.00366501	-0.00566823	-0.122123	-0.0622347	0.0236879	0.128128	0.0431099	0.0320039	-0.00147901	0.0133735	-0.00095241
0.0067281	-0.00299757	0.00438298	-0.00756332	-0.000911859	0.00894476	0.00141184	0.000261184	-0.00710284	0.00786684	0.000221419	-0.00218361	-0.0107815	0.0207706	0.0163589	-0.0139074	-0.0166734	-0.00526059	0.000415717	-0.000359387	0.000625496	-0.000475768	-0.00932189	0	-0.00173774	0.00702192	-0.00320702	-0.000560896	-0.00840185	0	0	-0.00214704	0	-0.0023585	-0.0318991	-0.00312253	-0.00376458	0.0217769	-0.000672845	-0.00304197	-0.00566169	-0.122039	-0.0619992	0.0235486	0.128499	0.0428675	0.0317024	-0.00160207	0.0134216	-0.000680049
0.00666011	-0.00311143	0.00428384	-0.00737824	-0.000310129	0.00900219	0.00125851	0.000257362	-0.00717484	0.00774011	0	-0.00186528	-0.0107957	0.0206758	0.0161999	-0.0134707	-0.0168152	-0.00590267	0.000327556	-0.000306166	0	-0.000715153	-0.00909797	0.00017201	-0.00196517	0.00662376	-0.00353113	-0.000450376	-0.00835635	0.000337464	0	-0.00229973	0	-0.00245787	-0.0318099	-0.00298675	-0.00432847	0.0221209	-0.000786495	-0.00327178	-0.00564021	-0.122359	-0.0615777	0.0236335	0.12896	0.043085	0.0323277	-0.00179316	0.0131936	-0.00101983
0.0203824	-0.00303522	-0.114089	0.0507894	0.000695973	0.00686489	0.00779104	0	0.0522318	0.00903227	0.00109259	-0.00197217	0.0297392	0.0225584	0.0235253	0.0177466	0.0129793	0.145874	0	0	0.000371776	0	-0.00814142	0	0.00887502	0.0111076	-0.00302739	-0.00100777	-0.00662944	0	0	-0.00203237	0	-0.000880741	-0.0288672	-0.000891152	-0.00490817	0.0253189	-0.000675495	-0.00368339	-0.00470738	-0.10389	-0.0529415	0.0212671	0.140135	0.0332321	0.258411	0.00426573	0.00369803	-0.0069806
0.0227123	-0.00281309	0.00376051	-0.0072575	-0.000602959	0.00915229	0.00236573	0	-0.00716064	0.00783734	0.000111943	0.0246276	-0.0103423	0.0205989	0.0376519	0.0111943	0.0112341	-0.00557596	0	-0.000268566	0.000543992	-0.000552496	-0.00935302	0	-0.00155528	0.00873396	-0.00316236	-0.000755211	-0.0084362	0	0	-0.00197846	0	-0.00249207	-0.031609	-0.00260099	-0.00409409	0.0220544	-0.00025556	-0.00333136	-0.00572668	-0.117426	-0.0613363	0.0220007	0.136818	0.0450209	-0.00365544	-0.000393997	0.0136142	-0.000386451
0.0212718	-0.00233703	0.00343422	-0.0057419	-0.000428979	0.00676489	-0.00281734	0	-0.00562115	0.00534716	0	-0.00178703	-0.00782242	0.0146372	0.0159737	0.00773205	0.00894616	-0.00458556	0	-0.000492161	0.000269043	-0.00078253	-0.00886054	0	-0.00155797	-0.00900146	-0.00263234	-0.000279475	-0.00805581	-0.000157812	0	-0.00229947	0	-0.00179091	-0.0298568	-0.00298243	-0.00299446	-0.068307	-0.000556977	-0.00288595	-0.00519977	-0.116969	-0.0574123	0.0174204	0.105244	0.0407481	-0.119192	-0.000416273	0.00255651	-0.000827749
0.00747722	-0.00282961	0.00324085	-0.00637844	-0.000493229	0.00578872	0.00666339	0	-0.00581102	0.0060102	0	-0.0015315	0.0205196	-0.0241143	-0.0208494	-0.00593788	0.00985362	-0.00499096	0.000306238	-0.000188964	0.000306961	-0.000883321	-0.00905762	-0.00037836	-0.00100564	-0.00706509	-0.00296289	-0.00052375	-0.00843445	-0.000154503	0	-0.0023225	0	-0.00203555	-0.030898	-0.00306071	-0.00315693	0.0166606	-0.00118096	-0.00303389	-0.00513246	-0.121496	-0.0595973	0.0165996	0.125772	0.0420038	-0.161094	-0.00122949	0.00200891	-0.000247829
0.00789168	0	0.00760525	-0.00712951	0	0.0052443	0	0.00425567	0.0438864	0.00753521	0	0	-0.00766205	-0.029643	-0.0216019	0.00775358	-0.0489301	-0.00845951	0	0	0	0	-0.00962783	-0.00307615	0	-0.0136144	0.0531605	0	-0.00566117	0	0	0	0	-0.00484587	-0.0232896	0.0722355	-0.00260919	-0.108674	0.00497474	0	-0.00581261	1.28125	1.0229	0.0108302	0.129423	0.0304619	0.0685027	0	-0.0753426	-0.00748383
0.0101903	0	0	-0.00666376	0	0	0	0	0.0467649	0.0102646	0	0	-0.0145157	-0.0350641	-0.0262586	0.00650321	-0.0489494	-0.00739561	0	0	0	0	-0.00475038	0	0	-0.0171447	0.0588818	0	0	0	0	0	0	0	-0.0213245	0.0705729	0	-0.110664	0.00729989	0	-0.00562423	1.28721	1.02403	0.0136811	0.131498	0.0248857	0.0691136	0	-0.071462	-0.00736034
0.0138218	-0.00335945	-0.105059	0.045245	-0.000509898	0.00904006	-0.00294786	-0.00302956	0.045722	0.0080916	-0.00181482	-0.00165304	-0.0103813	-0.0335119	-0.0306096	0.00813818	0.0120513	-0.00602033	0	-0.000103884	0.000415766	-0.000776744	-0.00973883	0	-0.00126009	-0.0153882	-0.00339674	-0.000761396	-0.00882113	0	0	-0.00219906	0	-0.00230401	-0.0330835	-0.0021888	-0.00427512	-0.10583	-0.00118132	-0.00352571	-0.00588315	-0.122038	-0.0618124	0.0193281	0.163112	0.0539842	0.0283362	-0.000478823	-0.0360511	-0.00767967
0.04729	-0.00369403	0.00490897	-0.00770904	0	0.00752634	0	0	0.0527433	0.00918447	-0.00170225	-0.00173577	-0.0111351	0.0241938	0.0323079	0.0101159	0.0132153	-0.00518698	0	0	0	-0.000650622	-0.00910331	0	-0.00187849	0.0110992	-0.00331581	0	-0.00798285	0	0	-0.00165298	0	-0.00206855	-0.0314815	-0.00190428	-0.00479438	0.0246811	-0.000955502	0.476668	-0.00523209	-0.114154	-0.0595809	0.0223793	0.166047	0.0513859	0.304506	0.00606035	0.0142655	-0.00860978
0.0330985	-0.00304874	0.00461935	-0.00761158	-0.000786504	0.00755319	-0.00995124	0.000214668	-0.00765795	0.00863262	0	-0.00169108	-0.0110053	0.0227966	0.0214237	0.0135325	-0.0192145	-0.00578574	0.000239466	-0.000613342	0	-0.000453546	-0.00904709	-0.000228883	-0.00177797	0.0107104	0.0143662	-0.000669397	-0.00884023	0	0	-0.00218419	0	-0.0024351	-0.0316964	-0.00271377	-0.00438153	0.0245062	0.00983884	-0.00351083	-0.00598222	-0.117719	-0.0621146	0.0233479	0.171441	0.0546047	0.0297927	0.0061269	-0.0510311	-0.000883734
0.0329808	-0.0032059	0.00463338	-0.00755847	-0.000474987	0.00760639	-0.00991555	0	-0.00764956	0.00878011	0	-0.00196032	-0.0108614	0.0224858	0.0211056	0.013605	-0.0190269	-0.00560301	0	0	0.000166099	-0.000670932	-0.00913175	0	-0.00143122	0.0100873	0.0140819	-0.000546746	-0.00821893	0	0	-0.00222699	0	-0.00234215	-0.0318448	-0.00241401	-0.00455751	0.0239468	0.0099313	-0.00343438	-0.00621929	-0.116892	-0.0618594	0.0235248	0.171317	0.0545655	0.0294652	0.00584081	-0.0507019	-0.000652783
0.0330489	-0.00354134	0.00387864	-0.00780554	0	0.00695784	-0.00943791	0	-0.00772337	0.00849991	0.000354862	-0.00206001	-0.0107212	0.0228345	0.02133	0.0136069	-0.0189052	-0.00625161	0	0	0.000576332	-0.000372799	-0.00912316	0	-0.00195459	0.00997055	0.0142443	-0.000726831	-0.00867154	0	0	-0.00165893	0	-0.00283358	-0.0318105	-0.00251113	-0.00441141	0.0242523	0.00976939	-0.00352917	-0.00575735	-0.117717	-0.0617183	0.0228268	0.171251	0.054565	0.0295344	0.00600219	-0.0509964	-0.00077035
0.0166778	-0.00305223	0.00440313	-0.00750985	-0.000550135	0.00874897	0.00140419	0.000179042	-0.00726789	0.00779775	0	0.025112	-0.0101078	0.0212181	0.0441739	-0.0111743	0.0115357	-0.00565583	0.000180136	-0.00017647	0.000331764	-0.000223966	-0.00908217	0	-0.00156942	0.00859462	-0.00305658	-0.000775308	-0.00833245	-0.000173875	0	-0.00189618	0	-0.00212829	-0.0316063	-0.00247772	-0.00428001	0.0222887	-0.000672483	-0.00331822	-0.00549438	-0.118763	-0.0607613	0.0210772	0.15416	0.0500208	0.0972023	-0.0011093	0.0134021	-0.000689697
0.0416603	-0.00334682	0.00509764	0.10882	-0.000581418	0.00816301	-0.000437218	-0.00383454	-0.00855436	0.00857972	0.000436355	-0.00132547	-0.011366	0.023365	0.0186157	0.00970337	0.0127236	0.137743	-0.000408245	-0.000488123	0	0	-0.00899372	0	-0.0016579	0.0102351	-0.00310239	-0.000338661	-0.00866897	0	0	-0.00209028	0	-0.00229163	-0.0323798	-0.00203518	-0.00446723	0.0234707	-0.000515939	-0.0033239	-0.00605924	-0.118396	-0.0613426	0.0228586	0.173272	0.0518659	0.312724	-0.00137731	0.0134471	-0.0065171
0.0464527	-0.00351282	0.00451455	-0.00767919	0	0.00775461	0	0	0.0501626	0.00875363	-0.00141019	-0.00169596	-0.010975	0.0231779	0.0278782	0.00919074	0.0126002	-0.00569271	0	0	0	-0.000677631	-0.00852442	0	-0.00179586	0.00908828	-0.00277868	-0.000496836	-0.00795991	0	0	-0.00173088	0	-0.00212552	-0.0314037	-0.0019488	-0.00376168	0.0239259	-0.00123069	0.462979	-0.0054283	-0.115855	-0.0593192	0.0203204	0.170818	0.0547885	0.311527	0.0061746	0.0140324	-0.00796909
0.0488877	-0.00353705	0.00463874	-0.00769482	-0.000231641	0.00838451	0.000631375	0	-0.00842898	0.00861114	0	-0.0020688	-0.0108819	0.0224441	0.026851	-0.0094879	0.0126204	-0.00603661	0.000242761	0	0.000170089	-0.000623506	-0.00878339	0	-0.00210235	0.00975134	-0.00321027	-0.00074976	-0.00840383	0	0	-0.00179902	0	-0.00232057	-0.0325944	-0.00238885	-0.00446134	0.0236915	-0.000825262	-0.00326827	-0.00629848	-0.119433	-0.0617077	0.0241044	0.171116	0.0529573	0.303087	-0.00155903	0.014242	-0.000799762
0.0193751	-0.00328047	0.00442366	-0.00666696	-0.000726894	0.0083461	0.00069111	0	-0.00737424	0.00751825	-0.000222638	-0.00223885	-0.0101602	0.0203775	0.0145266	-0.0111639	0.0117283	-0.00532553	0.000175541	0	0.000482662	-0.000593946	-0.0091766	0	-0.00192475	0.0060554	-0.00316727	-0.000537597	-0.00816578	0	0	-0.00208619	0	-0.00241529	-0.031901	-0.00256791	-0.00363807	0.0215761	-0.000564473	-0.00323208	-0.00580292	-0.121798	-0.0615057	0.0218455	0.156008	0.0507342	0.029734	-0.00135916	0.0132152	-0.000690194
0.0431301	-0.00386799	0.00458079	-0.00865593	-0.000791633	0.00695905	0.00188498	0	-0.00762005	0.00951018	-0.000891604	-0.00115423	-0.0117331	0.0220995	0.0202117	-0.00140215	-0.0495897	-0.00604791	0.00051378	0	0.00134691	0.000548804	-0.00801133	0	-0.000676946	0.00704953	-0.00281145	0	-0.00640708	0	0	-0.00116395	0	-0.00281406	-0.0296989	-0.00188367	-0.00441036	0.0272705	-0.00165184	-0.00392739	-0.00528139	-0.104121	-0.0528692	0.0209314	0.169976	0.0411862	0.0313234	0.000965207	0.0138159	0
0.0429204	-0.00389652	0.00499064	-0.00861266	-0.00118784	0.00733348	0.00149178	0.000659975	-0.0057738	0.00972236	-0.000407389	-0.00183811	-0.0109562	0.0224728	0.0199261	-0.00224534	-0.049318	-0.0054771	0.000891501	-0.000509081	0	-0.00119533	-0.00773395	-0.000467732	-0.00159923	0.00776479	-0.00359416	-0.000725982	-0.0066078	0.000473497	0	-0.00212315	0	-0.00226285	-0.0290679	-0.000932585	-0.00433923	0.024206	0	-0.00307631	-0.00535059	-0.104342	-0.0533661	0.0207735	0.169872	0.042436	0.0306719	0	0.0146642	0
0.0441782	-0.00283821	0.00435984	-0.00715119	-0.000853834	0.00643191	0.00074072	0	-0.00757788	0.010066	0.000552532	-0.00179877	-0.0116927	0.022495	0.0195057	-0.00268181	-0.0481362	-0.00561364	0	0	0	-0.000932884	-0.0071336	0	-0.00182383	0.00701323	-0.00278445	-0.00116309	-0.00644684	0.000719313	0	-0.0013335	0	-0.00251649	-0.0272329	-0.0024249	-0.00394701	0.0248197	0	-0.0025652	-0.005715	-0.104003	-0.0529042	0.0216401	0.169314	0.0415951	0.0300142	0.000739591	0.0151846	-0.000481447
0.0169796	-0.00347617	0.00445874	-0.00784938	-0.000618361	0.00668464	0.0121554	0	-0.0081417	0.00854905	0.00026417	-0.000917542	-0.0113435	-0.0336248	-0.0428141	-0.0055869	0.0126877	-0.0059111	0.000540644	0	0	-0.000898115	-0.0081097	0	-0.00194805	-0.0139888	-0.00263841	0	-0.00738104	0	0	-0.0014174	0	-0.00230474	-0.0300522	-0.0017851	-0.0042794	0.0238668	0	-0.00308079	-0.00536698	-0.108705	-0.0538913	0.0177332	0.161653	0.0397688	0.297348	-0.000502177	0.00236733	0
0.0065989	-0.00247725	0.00368313	-0.0067249	-0.000491831	0.00909449	0.000577885	0	-0.00658139	0.00729564	0	-0.00221508	-0.00936913	-0.0285718	-0.0222486	0.0131236	0.0106186	-0.00498318	0.00017909	-0.000358903	0.000465327	-0.000562622	-0.00937377	-7.67525e-05	-0.00185723	0.0058022	-0.00312544	-0.000571175	-0.00865003	0.000105125	0	-0.00194583	0	-0.00216697	-0.0316358	-0.00277949	-0.00349303	0.0194328	-0.000669323	-0.00338786	-0.00562812	-0.120664	-0.0616625	0.021205	0.161632	0.0575084	-0.180683	0.000174029	0.0129174	-0.000647599
0.0154342	-0.00361765	0.0046271	-0.00815573	0	0.00718289	0.00106477	0	0.0501051	0.00914818	0	-0.00139272	-0.0110044	-0.0342088	-0.0270747	0.00661058	0.0123839	-0.00608144	0.000266267	0	0	-0.000580094	-0.00776674	0	-0.00169977	0.00734377	-0.00284114	-0.000705648	-0.00740254	0	0	-0.00156145	0	-0.00202308	-0.0291963	-0.0018865	-0.00402494	0.0239822	0	-0.00321255	-0.00548933	-0.109039	-0.0552293	0.0192798	0.159094	0.0412377	0.297366	0.00186015	0.0133372	0
0	0	-0.0882224	0.0396028	0	0	0	0	0.0368128	0.0133612	0	0	0	-0.0289556	0	0.00621726	-0.0406408	-0.0123964	0	0	0	0	0	0.00702043	0	-0.0207805	0	0	0	0	0	0	0	0	0.488573	0.0492288	0	-0.0975577	0	0.335185	0	1.11593	0.865744	0	0.11517	0.0210269	0.245672	0	-0.0381848	-0.0115802
0.00778232	0	-0.0803633	0.0327912	0	0.00750078	0	0	0.0434244	0.00587393	0	0	0	-0.0188836	-0.01112	0.00691178	-0.0461949	0	0.00570681	0	0	0	0	0	0	-0.0230014	0	0	0	0.00748158	0	-0.00888993	0	0	0.484584	0.0607321	0	-0.10177	0	0.326826	0	1.10903	0.869042	0.0119908	0.115318	0.0265197	0.246593	0	-0.0366928	0
0	0	-0.0834157	0.0352981	0	0	0	0	0.0394449	0	0	0	0	-0.0327	0	0	-0.0481598	0	0	0	0	0	0	0	0	-0.0256133	0	0	0	0	0	0	0	0	0.487755	0.0543221	0	-0.104375	0	0.330102	0	1.10854	0.857105	0	0.109878	0.0304191	0.24792	0	-0.0439175	0
0.0188889	-0.00379454	0.00441086	-0.00773336	0	0.00656533	0.00286027	0	0.0530583	0.00888823	0	-0.00137991	-0.0113133	-0.0351455	-0.0264184	0.00844703	0.012644	-0.00565153	0	0	0	-0.000931534	-0.00774487	0.000183097	-0.00141552	0.00991793	-0.00355884	0	-0.00666777	0	0	-0.00146739	0	-0.00185851	-0.0290756	-0.0018606	-0.00376343	0.0249424	-0.00087346	-0.00314713	-0.00484216	-0.107451	-0.0538704	0.0212827	0.162335	0.040165	0.310137	0.0026913	0.0143802	0
0.0353888	-0.00335928	0.00443157	-0.00736459	-0.000424913	0.00731234	-0.0098327	0	-0.00792206	0.00890036	0	-0.00209821	-0.0109547	0.022631	0.0252587	0.0137748	-0.0191857	-0.00592521	0.000433862	-0.000316489	0.000357265	-0.000607394	-0.00914317	0	-0.00186959	0.010797	0.0140917	-0.000575743	-0.00850349	-0.000262628	0	-0.00188959	0	-0.00246812	-0.0314075	-0.00241321	-0.00449805	0.024482	0.00927008	-0.00344513	-0.00613447	-0.117566	-0.061912	0.0238203	0.180613	0.0570058	0.0303356	0.00587512	-0.0508165	-0.00091812
0.0356188	-0.00333154	0.00419511	-0.0078563	-0.000591341	0.007374	-0.0100008	0	-0.00837234	0.0091413	0	-0.00129133	-0.0109671	0.0231541	0.025567	0.0134885	-0.0188039	-0.00556399	0.000259423	0	0.0003609	-0.000396356	-0.0092749	0	-0.0019302	0.010753	0.0142721	-0.000676737	-0.00863537	0.000341501	0	-0.00195251	0	-0.00228405	-0.0317142	-0.00240778	-0.00463891	0.0244624	0.00995442	-0.00354776	-0.00625025	-0.11792	-0.0618819	0.0236353	0.180913	0.0569243	0.030242	0.00567076	-0.0508857	-0.000712758
0.0345363	-0.00329515	0.00427418	-0.00790964	-0.000330762	0.00733666	-0.00996772	0	-0.00804696	0.00847064	0.000429336	-0.00183605	-0.0110114	0.0228179	0.0241646	0.0138856	-0.0188999	-0.00592489	0.000550383	0	0.000423623	-0.00104367	-0.00932022	0	-0.00196281	0.0105862	0.0140756	-0.00067233	-0.00853406	0	0	-0.0022064	0	-0.00205635	-0.0314931	-0.00266198	-0.00434332	0.0242679	0.00974555	-0.00364313	-0.0061211	-0.117353	-0.0619313	0.0238561	0.180697	0.0570178	0.0301516	0.00609006	-0.0507377	-0.000781952
0.0348018	-0.00320864	0.00476696	-0.00755451	-0.000564084	0.00698436	-0.00949963	0	-0.0077777	0.00857294	0	-0.00178557	-0.0111221	0.0223903	0.0236691	0.0140167	-0.0186134	-0.00594844	0.000378349	-0.000318266	0	-0.000616145	-0.00928512	0	-0.00170491	0.0106884	0.0143127	-0.000906094	-0.00845962	0.00021822	0	-0.00155248	0	-0.00232519	-0.031768	-0.00270175	-0.00392559	0.024364	0.00953424	-0.00343304	-0.00593962	-0.11752	-0.0618392	0.0236178	0.180743	0.0568564	0.0304172	0.00639546	-0.0513311	-0.000629142
0.0225398	-0.00342808	0.00444222	-0.00731416	-0.00114093	0.00850329	0.00102145	0	-0.00746402	0.00813453	0	-0.00192932	-0.0110178	0.0216305	0.0149842	-0.013109	0.0125229	-0.00570611	0	0	0	0	-0.00854994	0	-0.001724	0.00784276	-0.00368795	-0.000481746	-0.00834568	0	0	-0.00187911	0	-0.00231345	-0.0323805	-0.00283022	-0.00415075	0.022784	-0.000927006	-0.00326211	-0.00518958	-0.121656	-0.0617403	0.0250543	0.162911	0.0509105	0.0345587	-0.00166645	0.0135509	-0.000781812
0.0227625	0.053873	0.00219867	0.148008	0	0	0.00224339	-0.00356134	-0.00827302	0.0107379	0	0	0.0263159	-0.0341881	-0.0155399	-0.00645198	0.00961113	-0.00529732	0	0	0	0	-0.00894999	0	0	0.0085825	-0.00383561	-0.00335457	-0.00581758	0.00273689	0	0	0	0	-0.0215489	-0.00389457	-0.00223428	-0.104918	0	-0.00341124	-0.00338268	1.44093	-0.0345261	0.0185783	0.141443	0.0325787	0.284529	0	0.0162662	0.0137584
0.0162359	-0.00293395	0.00377622	-0.00664794	-0.000354503	0.00758861	-0.00154736	0.000383697	-0.00695806	0.007415	0.000505314	-0.00169148	-0.00955952	0.0193137	0.00583633	0.00569181	0.0110945	-0.00520529	0	-0.000486354	0.000467211	-0.000496387	-0.00878845	-0.000126798	-0.00182189	-0.00408804	-0.00320813	-0.000480449	-0.00855738	0	0	-0.0018784	0	-0.00248595	-0.0316995	-0.00281926	-0.00393322	-0.0924994	-0.000715138	-0.00310953	-0.00537406	-0.121325	-0.0596422	0.0203184	0.153746	0.0529248	0.0275641	0.00345688	0.00248415	-0.000470617
0.0205058	-0.00309132	0.00420224	-0.00767022	-0.000679863	0.00890981	0.000193545	0.000182979	-0.00743787	0.0082306	0.000288937	0.024369	0.0258111	0.0207544	0.0228259	-0.0102655	0.0122549	-0.00598919	0.0003536	0	0.000379053	-0.000454941	-0.00960694	0	-0.00162066	0.00702649	-0.0033347	-0.000406688	-0.00873091	0	0	-0.00181515	0	-0.00265034	-0.0324629	-0.00219809	-0.00421038	0.022497	-0.000744466	-0.00347109	-0.00584024	-0.118901	-0.0620595	0.0230661	0.170454	0.0554958	-0.0360879	-0.00099136	0.0139848	-0.000550722
0.0250219	-0.00322955	-0.10847	0.0457437	-0.00059266	0.00859519	0.00268676	0	0.0501307	0.00854209	-0.00212579	-0.00228493	-0.010625	0.02304	0.026939	-0.0156443	0.0118652	-0.00545569	0.000417034	-0.000295266	0	-0.00069556	-0.00908579	-0.000141163	-0.00195178	0.0099592	-0.00305145	-0.000571848	-0.00838536	-0.000396508	0	-0.00179427	0	-0.00234064	-0.0323414	-0.00241666	-0.00422164	0.0230751	-0.000882018	-0.00321827	-0.00567197	-0.120154	-0.0615405	0.0240864	0.168222	0.0527995	0.29963	-0.00196226	0.0137985	0.0116038
0.0146772	-0.00267269	0.00416186	0.093436	-0.000432198	0.00827821	0.000344992	-0.000231606	-0.00672232	-0.185987	-0.00179567	-0.0017305	0.0227652	0.019291	0.0311955	0.00678199	0.0113514	-0.00512846	0.000514948	0	0.000655975	-0.0003166	-0.00886282	0	-0.00176957	0.00672442	-0.0030763	-0.000770301	-0.00792964	0.000303222	0	-0.00208353	0	-0.00247655	-0.0312725	-0.00311928	-0.00381351	0.0202542	-0.000285811	-0.00285084	-0.00550145	-0.120207	-0.0604769	0.02218	0.145985	0.0485795	0.263769	-0.00125211	0.011594	-0.00692036
0.0117539	-0.00263993	0.00400314	-0.00717071	-0.000529709	0.00897276	0.00222017	0.000200129	0.0448541	-0.19732	0	-0.00197806	-0.010318	0.0211458	0.0260651	0.0293808	0.011127	-0.00546789	0.000434016	-0.00031936	0.000516433	-0.000538542	-0.00916818	0	-0.00188044	0.0116304	-0.00334314	-0.000666781	-0.00829778	0.00038982	0	-0.00197866	0	-0.00219341	-0.0319062	-0.00243941	-0.00424408	0.0208964	-0.00112581	-0.00304701	-0.00583779	-0.118697	-0.0608065	0.0240462	0.168634	0.0570197	0.275404	0.00493047	0.0129106	-0.000863982
-0.218808	-0.00256248	0.00312086	-0.00518673	0	0.00461212	0	0	-0.00562834	0.00581212	0	-0.00157611	-0.00763579	0.0148699	0.0341764	-0.0123755	0.00825501	-0.00447071	0	0	0	-0.000610418	-0.00906055	-0.000216779	-0.00101523	0.00494551	-0.00332193	-0.000451476	-0.0081284	0	0	-0.00183181	0	-0.00210661	-0.0304886	-0.00302928	-0.00308174	0.0154573	-0.00101932	-0.00269288	-0.00500661	-0.118119	-0.0585188	0.0142457	0.132141	0.047212	-0.00441398	-0.0013593	0.00989728	-0.000395581
0.0379873	-0.00308767	0.00457188	-0.00728072	-0.000255914	0.00832047	0.000660746	0	-0.00804747	0.00878229	0.000379047	-0.00224345	0.0262411	0.0225832	0.0215388	-0.0133828	0.0124295	-0.00549699	0	-0.000443708	0.000317059	-0.000916458	-0.00914058	0.000194893	-0.00113139	0.00864696	-0.00321331	-0.000951397	-0.00824518	-0.000209693	0	-0.00166702	0	-0.00239502	-0.0326553	-0.00269125	-0.00422575	0.0229282	-0.000577511	-0.00370628	-0.00540594	-0.119548	-0.0615689	0.0239525	0.176835	0.0564975	0.296609	-0.00131458	0.0140216	-0.000694033
0.041045	-0.00314007	-0.113149	0.0497381	0	0.00742692	0.00147326	0	-0.0077142	0.00887777	0	-0.00143518	-0.01168	0.0224859	0.0173513	-0.00284098	-0.0180497	-0.00519563	0	0	0	0	-0.00781036	0	-0.0015173	0.00831587	-0.00273999	0	-0.0068583	0.000722295	0	-0.00164806	0	-0.00237324	-0.0289724	-0.00137851	-0.00402685	0.0252136	-0.00102586	-0.00282167	-0.00494001	-0.104733	-0.0528954	0.0222913	0.173743	0.0438274	0.309023	0	0.0141364	0.00897868
0.0142157	-0.00323168	0.00541781	-0.00880027	0	0.0046806	-0.00261872	0	-0.00808016	0.00954041	0	-0.00108782	-0.011124	0.0222659	0.0170029	0.0258535	-0.0186244	-0.00585055	0.00166472	0	-0.00564184	0	-0.0067602	0	-0.0010992	0.00990298	0.031684	-0.000773986	-0.00567638	0.0012357	0	-0.00189989	0	-0.00198	-0.0242729	0.115881	-0.00364115	0.0259184	0.00813773	-0.00380673	-0.00591755	-0.0897359	1.31608	0.0202711	0.169989	0.0408526	0.0675497	0.00191455	-0.0383922	0
0.00940454	-0.00255157	0.00365691	0.085445	-0.000412883	0.00873029	-0.00031407	0	-0.0063518	-0.171177	-0.00154609	-0.00165396	-0.0086844	0.0179232	0.0167925	0.0103363	0.0100003	-0.00478186	0	-0.000369523	0.000464252	-0.000453674	-0.00854095	0	-0.00157698	0.00664116	-0.00284917	-0.000684135	-0.00798453	0	0	-0.00185759	0	-0.00212908	-0.0305195	-0.00268807	-0.00348385	0.0188135	-0.000693207	-0.00285612	-0.00580272	-0.118767	-0.0588091	0.0200074	0.14145	0.0497289	0.240591	-0.0011425	0.0111623	-0.00688765
0.0175299	-0.00325503	0.00425163	-0.00797518	-0.000686161	0.00704501	-0.00230668	0	-0.00835719	0.00863674	-0.00155605	-0.00138582	-0.0104615	-0.0309601	-0.0230456	0.0248784	-0.0168084	-0.00661122	0.000821849	0	0	-0.00103974	-0.00824259	0	-0.00117209	0.00824941	0.00784064	0	-0.0078023	-0.000855227	0	-0.00177234	0	-0.00226583	-0.0254694	-0.00198694	-0.00390115	0.0228893	0.0108246	-0.00380609	-0.00476315	-0.0985214	1.22772	0.0220313	0.15831	0.0460853	0.261565	0.0071992	-0.0228582	0
0.036445	-0.00275374	0.00414245	-0.00743049	-0.00067457	0.00889064	-0.000240231	0.000235232	0.0449341	0.00795654	0	-0.00219357	-0.0102477	-0.0314027	-0.000863098	-0.0112638	0.0116007	-0.00534152	0.000342534	-0.000425392	0.000294333	-0.000620018	-0.00895247	0.000317521	-0.00180865	0.00576391	-0.00296077	-0.000670393	-0.00849403	0	0	-0.0019407	0	-0.00217438	-0.0321208	-0.00259645	-0.00403691	0.0213377	-0.000690638	-0.00340071	-0.00590228	-0.123267	-0.0615522	0.0223965	0.163659	0.0554832	0.273709	-0.0021384	0.0126516	-0.0074459
0.0168346	-0.00332602	0.0038241	-0.00708446	-0.000527752	0.00855884	0.00200949	0	-0.00762627	0.00833735	0	-0.00210871	-0.0107627	0.0218592	0.0258953	-0.0140792	-0.0457385	-0.00573729	0.000352234	0	0.000331557	-0.000258955	-0.00962148	0	-0.00190169	0.00996873	-0.00358429	-0.000687001	-0.008459	0	0	-0.00217437	0	-0.00217142	-0.0317761	-0.00234325	-0.00408961	0.0221299	-0.000567745	-0.00356027	-0.00601777	-0.119802	-0.0615264	0.0237639	0.173765	0.0583388	0.0718743	-0.00183088	0.0138947	-0.000842642
0.0271879	0	0	-0.00831382	0	0	0	0	0	0.00855987	0	0	0.0231978	-0.0346562	-0.0278607	-0.012134	0.0137381	0	0.00292395	0	0	0	0	0	0	-0.00854032	0	0	0	0	0	0.0052928	0	0	0.580674	0	-0.00778137	-0.0894727	0	0	0	1.33191	-0.0316368	0.00804961	0.134869	0.0282209	0.0391591	0	0.00619446	0
0.051516	-0.00304059	0.00414461	-0.00739026	-0.000419776	0.00892143	0	0.000159329	-0.00744284	0.00805373	0	0.0253998	-0.010562	0.0203112	0.0287668	-0.00987817	0.0120199	-0.00559189	0	-0.00031174	0.000259453	-0.000655343	-0.00966043	0.000201134	-0.00172984	0.00659558	-0.0035562	-0.000622193	-0.0085431	0.000204909	0	-0.00216745	0	-0.0022344	-0.0320683	-0.00259944	-0.0035968	0.0222207	-0.000648245	-0.00316664	-0.00573974	-0.118853	-0.0620498	0.0223786	0.176586	0.0583493	-0.0709192	-0.000719501	0.0137428	-0.000380759
0.017262	-0.00345969	0.00460056	-0.00743476	-0.00079655	0.00818927	0	0	-0.00767679	0.00840006	0	-0.00201368	-0.0106188	0.021752	0.038343	-0.0112406	0.0126039	-0.00586868	0.000550425	0	0.0001687	-0.000891537	-0.00869466	0.000103242	-0.00206052	0.00670107	-0.00368642	-0.000587092	-0.00827677	0.000264394	0	-0.00180282	0	-0.00229146	-0.0322115	-0.00247948	-0.00392341	0.0229681	-0.000579152	-0.00336626	-0.00584592	-0.121127	-0.0614468	0.0248089	0.173525	0.0564865	0.0337992	-0.000897893	0.013286	-0.000982016
0.0125272	-0.00481249	0.00310567	-0.00524892	0	0.00113149	0.00907948	0	-0.00533202	0.003174	0.00303404	-0.00177363	-0.0132694	-0.0293482	-0.0217854	-0.00425952	0.015483	-0.00443501	0	0.00281259	0	0	-0.00737504	0	-0.00348996	-0.00804708	-0.00202714	0.0045245	-0.00641002	0.00535348	0	0	0	-0.00446237	0.592249	-0.0030628	-0.00422303	-0.100701	0	0.00200419	-0.00370592	1.37383	-0.0392588	0.00988658	0.143531	0.0287723	0.278716	0	0.00536973	0
0.0134167	-0.00327965	-0.105113	0.161662	-0.000679372	0.00809169	0.000595806	-0.000491875	0.0469886	0.00817408	0.000393612	-0.00163077	-0.0104174	0.0207342	0.00358994	0.00526485	-0.0172752	0.128632	0.000536527	-0.000479375	0.000695772	-7.83944e-05	-0.00924748	0	-0.00150984	-0.0080011	-0.00318551	-0.000709454	-0.00854689	0	0	-0.00164911	0	-0.0028177	-0.0319569	-0.0025886	-0.00409555	0.021763	-0.000342644	-0.00334324	-0.00530727	-0.120217	-0.0613266	0.0204438	0.162287	0.0521192	0.284049	-0.000650745	-0.0113311	0.0397593
0.0232328	-0.00320873	-0.103928	0.0443586	-0.000484377	0.00899643	0	-0.00367048	-0.00771297	0.00800273	0.000370351	-0.00171715	-0.0102858	0.0221057	0.0239679	0.00550785	0.0116453	-0.00599589	0.000444206	0.0003186	0.000430432	-0.000509787	-0.00950212	-0.000174742	-0.00199955	0.010086	-0.00360414	-0.000537502	-0.00794158	-0.000297705	0	-0.00185775	0	-0.00232467	-0.0325009	-0.00233846	-0.00393462	0.0219097	-0.000517806	-0.00357856	-0.00589891	-0.119469	-0.0614609	0.0231115	0.170036	0.0579037	0.28046	-0.00076066	0.0133016	0.0172429
0.013153	0.0563652	0.00461732	0.0461004	0	0.00755611	-0.00567164	-0.00108643	0.049352	0.00859283	0	-0.000676859	-0.0115491	0.0204115	0.00334452	0.00380414	0.0140819	-0.00699083	0.000509547	-0.0015264	0.000402061	0	-0.00770158	0.00115633	-0.00308698	-0.00980716	-0.00296695	0	-0.00654822	0.00121199	0	-0.00196388	0	-0.00133933	-0.027548	-0.00155596	-0.00436529	-0.106908	-0.000664027	-0.00378511	-0.00541001	1.56417	-0.048272	0.0190602	0.168503	0.0461083	-0.255556	0	-0.019272	-0.00519392
0.0462109	-0.00163874	0.00396388	0.10476	0	0.00694399	0.000922477	0.000635877	-0.00798475	-0.217607	0	-0.00166476	-0.0105075	0.0231285	0.0159663	-0.0113478	0.0131812	-0.00482846	0.00030294	0	0.000441668	0.000725122	-0.00784912	0.000854096	-0.0022777	0.00707596	-0.0033981	-0.000905462	-0.00850083	-0.000486585	0	-0.00176432	0	-0.00172169	-0.0326175	-0.00142849	-0.00303781	0.0239691	-0.00157474	0.455759	-0.00616984	-0.117153	-0.0595647	0.0223771	0.180905	0.0528367	0.0378234	-0.00196312	0.0134066	-0.00640047
-0.13067	-0.00376171	0.00412507	-0.00714564	-0.000478237	0.00820392	0	0	-0.0074834	0.00812274	0	-0.00188043	-0.0109936	0.0215006	0.0090304	-0.0140089	0.0123982	-0.00507456	0.000361762	-0.000414656	0.000902537	-0.000891095	-0.00924652	0	-0.00206964	0.00568631	-0.0035178	-0.000464954	-0.00828175	0	0	-0.00187055	0	-0.00185689	-0.0329842	-0.00278202	-0.00391801	0.0217234	-0.0011	-0.00339016	-0.00595452	-0.12442	-0.0627927	0.0242416	0.172587	0.0538618	0.0255763	-0.00160853	0.0130052	-0.000581394
-0.218733	-0.00232003	0.00297702	-0.00690496	0	0.00286037	-0.00113376	0	-0.00623598	0.00623889	0	-0.00124831	-0.00834895	0.0162362	0.035147	-0.012037	0.00946534	-0.00455346	0	-0.00118109	0	-0.000939507	-0.00948207	0	-0.00173997	0.00457879	-0.0033194	-0.000669662	-0.00823492	0	0	-0.00166121	0	-0.00240279	-0.0310814	-0.00278727	-0.00413625	0.016873	-0.000596492	-0.00196153	-0.00563574	-0.119707	-0.0605238	0.011718	0.146347	0.0459317	-0.00240146	-0.00140164	0.0104979	-0.00110709
-0.0953001	-0.0026554	0.00364072	-0.00666734	-0.000551388	0.0088642	-0.000660032	0	-0.00693549	0.00684674	0	-0.00209475	0.0228377	0.0183308	0.0119653	-0.00507416	0.0101792	-0.00516231	0	0	0.000601706	-0.000389272	-0.0089612	0.000199538	-0.00187234	0.00553228	-0.00311727	-0.000784937	-0.00804962	0	0	-0.0020224	0	-0.00209602	-0.0313578	-0.00271802	-0.00374299	0.0188594	-0.000277892	-0.00303381	-0.00528739	-0.122009	-0.0607958	0.0204089	0.150925	0.0502308	0.242757	-0.000260913	0.0113152	-0.000815981
0.0237879	-0.0031729	0.00425936	-0.00708118	-0.000400349	0.00782034	0	-0.00305805	0.0455046	0.00772394	0.000187765	-0.00179921	-0.00987384	0.0209263	0.0170654	0.010375	0.0119477	-0.00563205	0.000320985	0	0.000374345	-0.000609057	-0.0091401	0.000312229	-0.00156821	-0.0206877	-0.00250595	-0.000839132	-0.00820759	0	0	-0.00197452	0	-0.00224846	-0.0328141	-0.00205205	-0.00415006	-0.099403	-0.000697645	-0.00334636	-0.00589717	-0.119567	-0.0609832	0.0202817	0.17775	0.0620711	0.261907	0.00423594	-0.0267709	-0.000490929
0.0432743	-0.0035591	0.0041174	-0.00763524	-0.000579672	0.00856211	-0.0042358	0	-0.00763775	0.0087629	0	-0.0021547	-0.0111567	-0.0345728	-0.057098	0.00251837	-0.0183124	-0.00549682	0.000582485	-0.000247026	0.000254432	-0.00045284	-0.00977517	0	-0.00180656	-0.0160237	-0.00333094	-0.000401543	-0.00900382	0.000346786	0	-0.00192717	0	-0.00221629	-0.0325503	-0.00290783	-0.00411916	0.022563	-0.000676709	-0.00342496	-0.00585857	-0.121188	-0.0624907	0.0208952	0.194917	0.0627613	0.0266974	0.00503751	-0.0270324	-0.00695191
0.0435048	-0.00337242	0.00465064	-0.00745551	0	0.00886238	-0.00424945	0	-0.00749076	0.00851399	0	-0.00172462	-0.0112423	-0.0348929	-0.0576902	0.00215577	-0.0185714	-0.00564903	0	-0.000272017	0	-0.00071612	-0.00934258	0	-0.0018775	-0.0162447	-0.00323387	-0.00063185	-0.00871393	-0.000367578	0	-0.0017139	0	-0.00274473	-0.0318667	-0.00276632	-0.00443286	0.0226294	-0.000919555	-0.00363604	-0.00556187	-0.121229	-0.0626651	0.0207666	0.194653	0.062631	0.0274299	0.00503078	-0.0269717	-0.00710074
-0.180005	-0.0033423	0.00409803	-0.00707226	-0.000459722	0.0086998	0	0	-0.0068733	0.00782572	0	-0.00142893	-0.0100946	0.0190354	0.00231836	-0.0092155	0.0116151	-0.00545111	0	0	0.000652876	0	-0.00853384	0	-0.00167546	0.00444392	-0.0027223	-0.000735159	-0.0085036	0	0	-0.0020152	0	-0.00232519	-0.0321602	-0.00294792	-0.00317448	0.0199514	-0.000445334	-0.00337527	-0.00586363	-0.124949	-0.0620713	0.0209368	0.166606	0.0548516	0.0164536	-0.00130437	0.012554	-0.00125409
-0.15628	-0.00208872	0.00301133	-0.00533215	-0.000724065	0.00469993	-0.00525619	-0.000278524	-0.00549708	0.00532981	0.000655532	-0.00147679	-0.00681222	-0.0221597	-0.0358084	-0.00887766	-0.0117755	-0.00459841	0	0	0.000509808	-0.000557906	-0.00900489	0	-0.0016952	-0.00721756	-0.00297159	0	-0.00818403	0	0	-0.0021979	0	-0.00203975	-0.0301358	-0.00322251	-0.00366145	0.0139208	-0.000600354	-0.00235079	-0.00508144	-0.116673	-0.0587154	0.0123607	0.136508	0.047105	-0.00233561	-0.00196279	-0.0168702	-0.000504864
0.0254139	-0.00367324	0.0047143	-0.00679641	0	0.00449599	-0.00720382	0.00110196	-0.00759629	0.00906199	0.000637902	-0.00189991	-0.0105935	0.021634	0.00886744	0.00405323	0.0151556	-0.00594534	0.00078065	-0.000895291	0	0	-0.00806183	0	-0.00082489	-0.0153596	0.0147414	-0.0008545	-0.00575301	-0.000766262	0	-0.000837377	0	0	-0.0262166	-0.00102721	-0.00401389	-0.109965	0.0059634	-0.00300392	-0.00583435	1.58772	-0.0448002	0.0136623	0.172833	0.0432921	0.0380812	0.00338158	-0.0536301	0.000520395
0.0245523	-0.00409725	0.00295017	-0.00675951	0	0.00520298	-0.00786135	0.00139703	-0.00729218	0.00743076	0.000559481	-0.00122896	-0.0118215	0.0224674	0.00757766	0.00692657	0.0143957	-0.00598556	0	-0.00116334	0.00114904	0	-0.00526787	-0.000799333	-0.00140756	-0.0165487	0.0135761	-0.000596316	-0.00745044	-0.00180424	0	-0.00201869	0	-0.00256151	-0.0285938	-0.000688989	-0.00444461	-0.112178	0.00481796	-0.00235258	-0.00555492	1.5858	-0.043642	0.0148732	0.172233	0.044907	0.0392099	0.00209817	-0.0528031	0.000396392
0.0166813	-0.00313393	0.00422387	-0.00779827	-0.000815493	0.00872195	0.00295472	0	-0.00751774	0.00834158	0	-0.00230949	-0.0114859	0.022104	0.0345409	0.00859188	0.011935	-0.00591614	0	0	0.000386347	0	-0.0097875	0	-0.0018985	0.00831132	-0.00335566	-0.000679574	-0.00811581	0	0	-0.00200108	0	-0.00228568	-0.0319299	-0.00284133	-0.00407547	0.0228934	0	-0.00296631	-0.00610666	-0.120734	-0.0619345	0.0248506	0.168369	0.0535266	0.0347325	0	0.0135747	-0.000499587
0.0166432	-0.00313303	0.00427239	-0.00749392	-0.000557038	0.00840167	0.00293852	0	-0.00697383	0.00839134	0.000241275	-0.00234425	-0.0112663	0.0218289	0.0346553	0.00844438	0.0124447	-0.00534097	0.000313274	0	0.000534054	-0.000769307	-0.00933945	0	-0.00173421	0.0082724	-0.00320471	-0.000920214	-0.00830623	0.000281114	0	-0.00207805	0	-0.00221209	-0.0322218	-0.00283312	-0.004211	0.0228452	-0.000544815	-0.00337227	-0.00578852	-0.121075	-0.0612684	0.0248859	0.167934	0.0531769	0.0346979	0.00040663	0.0137588	-0.00103667
0.0208579	-0.00326387	0.00459538	-0.00746701	-0.000688059	0.00854222	0.000488517	-0.000171194	-0.00776353	0.00824059	0	-0.00195397	-0.0104446	0.021829	0.0151634	-0.0110956	0.0125049	-0.00569662	0.00029649	-0.000396278	0.000659048	-0.000430983	-0.00920009	6.42705e-05	-0.00168736	0.0068101	-0.00312881	-0.000660563	-0.00815568	0.00019124	0	-0.00205853	0	-0.00236041	-0.0324872	-0.00261244	-0.00436685	0.0229843	-0.000945948	-0.00325327	-0.00543873	-0.121764	-0.0617192	0.0245985	0.164968	0.0525021	0.0340038	-0.000902274	0.0138784	-0.000704072
0.0238738	-0.00276773	0.00403042	-0.00704008	-0.000629501	0.00822903	0.000263123	-0.00309019	0.044461	0.00765129	0.00014281	-0.00182393	-0.00952971	-0.0313808	-0.00703407	0.00744047	0.011257	-0.00533117	0.000268202	-0.000160759	0.000259774	-0.000469716	-0.00928726	0.000115711	-0.00173235	-0.0196323	-0.00239361	-0.000636254	-0.00853176	0	0	-0.00196035	0	-0.00218837	-0.0329341	-0.00243727	-0.00392281	-0.0956936	-0.000355213	-0.00327134	-0.00557879	-0.120576	-0.0609381	0.0204992	0.162831	0.0581306	0.230505	0.00446549	-0.026146	-0.000498386
0	-0.00376386	0.00490185	-0.0088307	-0.00117786	0.0076076	0.00257626	0	0.0531094	0.0101453	0	0	-0.0117843	-0.0316077	-0.022634	-0.00854073	0.0146188	-0.00451132	0	0	0	0	-0.00723339	0	-0.00246623	0.00863815	-0.0041021	-0.00156507	-0.00688887	-0.000872201	0	-0.00104011	0	-0.00181608	-0.0268253	-0.000593938	-0.00451026	-0.102971	0	-0.00337378	-0.00611369	1.64094	-0.0433826	0.0203451	0.169459	0.0428293	0.111283	-0.00114472	0.0157405	0
-0.0771393	-0.00230578	0.00320309	-0.00645803	-0.000740867	0.00863379	0.000367679	0	-0.00626183	0.00614069	0	-0.00206911	-0.00828175	0.0162575	0.0106032	-0.00190587	-0.0134623	-0.0049356	0.00034004	0	0	-0.000703007	-0.008973	0.000599921	-0.00229726	0.00548822	-0.00277294	-0.000618622	-0.00827452	0	0	-0.0019675	0	-0.00223793	-0.0305021	-0.00333073	-0.00381263	0.0167305	-0.000974662	-0.00255508	-0.00559198	-0.120666	-0.0605187	0.0219274	0.146426	0.0534827	-0.226459	0.000286396	0.0112274	-0.00116425
-0.209066	-0.0030321	0.0046968	-0.00727033	-0.000510017	0.00825896	0.00105258	0	-0.00736809	0.00815917	0	-0.00187788	-0.0108822	0.0211035	0.00971576	0.00676876	0.0120409	-0.00550489	0.000870181	0.000277884	0.000185853	-0.000807812	-0.00908208	0	-0.00174545	0.0053975	-0.00353522	-0.000551045	-0.0085255	-0.000190894	0	-0.00152749	0	-0.00218547	-0.0332511	-0.00303584	-0.00398787	0.0213483	-0.00063598	-0.00331896	-0.00561744	-0.125595	-0.0637641	0.0241774	0.168906	0.0536813	0.0187512	0	0.0127675	-0.00128107
0.00744957	-0.00298387	0.00422682	-0.00713047	-0.000546646	0.00825122	0.00685826	0	-0.00727596	0.0077242	0	-0.00191311	-0.00989078	-0.0316889	-0.0305585	-0.00709078	-0.0430254	-0.0055647	0	-0.000119054	0.000361668	-0.000761842	-0.00938652	0	-0.00193031	-0.0171701	-0.00326708	-0.000747794	-0.00871139	0	0	-0.00205818	0	-0.00220807	-0.0315799	-0.00251189	-0.00410744	-0.0940715	-0.000748977	-0.00304279	-0.00530456	-0.122065	-0.0612458	0.0194406	0.172409	0.059554	0.0913463	-0.00143141	-0.0120627	-0.00063198
0.00216886	-0.0031756	0.00389075	-0.00729336	-0.000617918	0.00790354	-0.00288738	0	0.0479314	0.0077852	0.000238174	-0.00196255	-0.0099185	-0.0316155	-0.00863086	0.0170976	0.0117718	-0.00600442	0.000220875	-0.000162257	0.000571355	-0.000576394	-0.00914219	0.000136585	-0.00166163	-0.0239315	-0.00343332	-0.000374564	-0.00865143	-0.000115891	0	-0.00180106	0	-0.00211136	-0.032153	-0.00290164	-0.00408205	0.0216584	-0.000894071	-0.00314093	-0.00566995	-0.122881	-0.0618241	0.0204054	0.1669	0.0540868	0.104911	-0.00118318	-0.0118206	-0.00118039
0.0725562	0.0596201	0.00544049	-0.0080687	-0.00145433	0.00684456	-0.000708502	-0.000525791	-0.00797543	0.00834261	0.000492544	0.0213074	-0.0121192	0.0230673	0.0259362	0.00434236	0.0122044	-0.00504774	0.000263352	0.000647121	0.000488279	-0.000470107	-0.00995698	0	0.00956067	0.00965871	-0.0040199	0	-0.00832555	0	0	-0.00205959	0	-0.00203394	-0.0311647	-0.00186136	0.180491	0.0250957	-0.000877005	-0.0030263	0.388959	-0.109237	-0.0586127	0.0209565	0.183736	0.0474671	-0.0310331	0.00370141	-0.0152662	-0.0006819
-0.222923	-0.00274196	0.00460882	-0.00770857	-0.000949887	0.00832388	0.00103672	0	-0.00775137	0.00776322	0	-0.00188563	0.0266879	0.0205932	0.0230636	-0.0128674	0.0121545	-0.00538562	0	0	0.000587323	-0.000419845	-0.00907433	0	-0.00165464	0.00466668	-0.00354057	0	-0.00808516	0	0	-0.0023572	0	-0.00282823	-0.0325343	-0.00276518	-0.00369258	0.0212982	-0.000370178	-0.00333659	-0.0061262	-0.125233	-0.062904	0.0230331	0.17058	0.0521696	0.0179426	-0.00165995	0.013616	-0.000715388
0.0246945	-0.00289347	0.00412203	0.0967162	-0.000682281	0.00924747	0	0.000127018	0.0456157	0.00730295	0	-0.00198832	-0.00963385	-0.0315832	-0.0463955	0.0207649	0.0108762	-0.00514919	0.000352068	-0.000128523	0.000429128	-0.000409453	-0.00967759	-0.00024917	-0.00172091	0.00874398	-0.00336647	-0.000584103	-0.00887621	-0.000156313	0	-0.00222216	0	-0.00212731	-0.032433	-0.00275232	-0.00412183	0.0199317	-0.00093907	-0.00335348	-0.00576328	-0.122554	-0.0625648	0.0220621	0.181652	0.0638809	0.0185985	-0.000694504	0.0127071	0.0173549
-0.199934	-0.00169887	0.00202222	-0.00481981	-0.000817714	0.00415785	0	-0.000356004	-0.00456929	0.00542802	0.000862896	-0.00123028	0.0149852	0.0114022	0.0310918	-0.0126816	-0.0239173	-0.00302285	0	0	0	0	-0.00878335	0	-0.0016484	0.00444616	-0.00223062	-0.000323234	-0.00686524	0	0	-0.00160129	0	-0.00152019	-0.0276958	-0.00243199	-0.00299299	0.0127247	0	-0.00218439	-0.00436056	-0.106795	-0.0533308	0.012847	0.116438	0.0447539	-0.00524074	-0.000989299	0.00860894	-0.00118775
-0.199452	-0.00189091	0.00272902	-0.00379394	-0.000308718	0.00497564	0	0	-0.00413249	0.00400076	0	0	0.0146868	0.0119614	0.0314576	-0.0128362	-0.0238632	-0.00241184	0	0	0	0	-0.00866759	0	-0.00163068	0.00437222	-0.00253986	0	-0.00705617	0	0	-0.0020383	0	-0.00205745	-0.0272483	-0.00255875	-0.00336738	0.0114066	0	-0.00152839	-0.00413846	-0.106922	-0.0528198	0.0130076	0.116311	0.044784	-0.00532784	-0.00149877	0.00872798	-0.00144458
-0.00282034	-0.00321754	0.00475234	-0.00752206	0	0.00669848	0.00100233	-0.00018641	0.0520917	0.00815658	0	-0.00179104	-0.0111024	-0.0325981	-0.0170421	-0.00755828	0.0142941	-0.00569066	-0.000545677	-0.000500399	0.000605137	-0.000612376	-0.00828542	0	-0.000424157	0.00629512	-0.00418547	-0.00107458	-0.00801469	0	0	-0.00124207	0	-0.00152752	-0.0272829	-0.000861946	-0.00395278	-0.103503	-0.000989502	-0.00294284	-0.00439893	1.6178	-0.0468161	0.0183889	0.16964	0.0457733	0.108751	-0.000706403	0.0156819	-0.000757012
0.0137	-0.00284079	0.00377858	-0.00683381	-0.000606507	0.00898188	0.00011849	6.43327e-05	-0.00687015	0.00727345	0.000111208	0.025393	-0.00999527	0.0195224	0.038668	-0.00963423	0.0112735	-0.00543056	0.000255094	-0.000441582	0.000428376	-0.000552178	-0.00943886	0	-0.00165556	0.00592119	-0.00321409	-0.0008807	-0.00837116	0	0	-0.00194519	0	-0.00186431	-0.0314049	-0.00238661	-0.00414723	0.0211074	-0.000660495	-0.00318463	-0.00538892	-0.117294	-0.0610179	0.0203378	0.177285	0.060477	-0.0378757	-0.000755289	0.0131829	-0.000725751
-0.161629	-0.00294927	0.00448996	-0.00743928	-0.000442614	0.00780136	-0.000141171	0	-0.00791844	0.00867976	0.000453494	-0.0015314	0.0267243	0.0210739	0.0333992	-0.0164182	0.0120723	0.131731	0	-0.000616257	0.000436616	-0.00100534	-0.00904139	0	-0.00199355	0.00540002	-0.00341672	0	-0.0079399	0	0	-0.00218996	0	-0.00250832	-0.032492	-0.00327184	-0.00428228	0.0217272	-0.00108128	-0.00377485	-0.00552988	-0.124576	-0.0623132	0.0222269	0.16759	0.0489208	0.287213	-0.00216462	0.0131326	0.00791747
0.0445823	-0.00349299	0.00406638	-0.00736248	-0.000563459	0.00807921	0	-0.000599242	-0.00826804	0.00969736	0	-0.000932731	0.0284322	0.0233486	0.0148913	-0.00817288	0.0136286	-0.00627885	0.000367208	0.000826704	0.00115636	-0.000688091	-0.00793306	0	-0.00182791	0.0084555	-0.00356007	-0.00123987	-0.00748164	0	0	-0.00189446	0	-0.0025134	-0.0295493	-0.00237166	-0.00398153	0.0250469	0	-0.00326787	-0.00479907	-0.104886	-0.053686	0.0207801	0.177062	0.0422998	0.30248	-0.000682376	0.0144638	0
-0.00846819	-0.00363703	0.00382119	-0.00730758	-0.000285461	0.00852284	0.000645512	0.000196202	0.0477574	0.00789441	0.000458907	-0.00158185	0.0257433	0.0204784	0.0170733	-0.01714	0.0121641	-0.0057346	0.000505065	0	0.000130389	-0.000515976	-0.00942846	0	-0.00174374	0.00692196	-0.00344544	-0.000586718	-0.00835338	0	0	-0.00179731	0	-0.00225499	-0.0321202	-0.00289274	-0.00407099	0.0216415	-0.00032537	-0.00351915	-0.00545514	-0.122344	-0.0618462	0.0227165	0.165527	0.0507204	0.277669	-0.00199943	0.0134647	0.00506637
0.00438923	-0.00376359	-0.104167	0.166084	0	0.00906434	-0.00631283	0	0.0529197	0.00904147	0	0	-0.0106559	-0.0329802	-0.0163695	0.00245396	0.0161475	0.140762	0	0.00084472	0.000726552	0	-0.00742531	0	-0.000517138	-0.0122487	-0.00286652	0	-0.00573603	-0.000513493	0	0	0	-0.00355463	-0.0265254	-0.000903045	-0.00346683	-0.10595	-0.00213981	-0.00122388	-0.00342206	1.62329	-0.0459643	0.0151552	0.164796	0.0412254	0.110915	0	-0.0187644	0.0195023
0.0120228	-0.001911	0.00247624	0.0603201	-0.000617441	0.00489527	0.0012147	0	0.0301877	0.00496256	0	-0.00123603	-0.00656991	0.0127669	0.0191109	0.00663106	-0.0246273	-0.00412498	0	0	0	0	-0.00765214	0	-0.00121267	0.00849031	-0.00178882	0	-0.00710773	0	0	-0.00110264	0	-0.00120393	-0.027092	-0.00365863	-0.00229341	0.0128891	-0.00124333	-0.00209827	-0.00499293	-0.103829	-0.0515239	0.0170642	0.117765	0.0434289	0.0182514	0	0.00898235	0.0302066
-0.194493	-0.00311277	0.00408486	-0.00747877	-0.000515525	0.00878487	0.000279143	0	-0.00717126	0.00777361	0	-0.00126287	-0.0103175	-0.0302819	-0.00476126	0.00379917	0.0113638	-0.00481966	0	-0.000364939	0	-0.000290409	-0.00911045	0	-0.0016231	0.00547968	-0.00363452	0	-0.00840533	-0.000202482	0	-0.00224365	0	-0.00221197	-0.0323896	-0.00258601	-0.00370792	-0.090819	-0.00127169	-0.00293056	-0.00596173	-0.125888	-0.0614949	0.0226401	0.167926	0.056693	0.017556	0	0.0126924	-0.00100664
0.0170245	-0.00353122	-0.107226	0.0457731	-0.000523308	0.00877633	0	0.000439564	-0.00806276	0.00821675	-0.00143718	-0.00172089	-0.010816	0.0222099	0.023608	-0.0140952	0.0119751	0.132035	0.000257767	-0.000487446	0.000121435	-0.000646411	-0.0093884	0	-0.00217201	0.00885792	-0.0035123	-0.000546608	-0.00827073	-0.000269825	0	-0.00186944	0	-0.00229943	-0.0327829	-0.00228926	-0.00419442	0.0227538	-0.000864673	-0.00358343	-0.00546258	-0.120213	-0.0613285	0.0220535	0.18316	0.0586325	0.264016	-0.00202026	0.0136754	-0.000519537
-0.111108	-0.00301568	0.00444664	-0.00753154	-0.000425258	0.00756426	-0.000727178	-0.000296795	0.0472417	0.00826671	0.000263901	-0.00181758	-0.010276	0.0214219	0.0119178	-0.0122262	0.0121834	-0.00554322	0.000306786	-0.000341877	0.00043972	-0.000393011	-0.00942542	0	-0.00171324	-0.00376031	-0.00291292	-0.000509132	-0.00810716	0	0	-0.00202834	0	-0.00251595	-0.0324233	-0.00307592	-0.00431891	0.0216423	-0.000768384	-0.00299489	-0.00591637	-0.122145	-0.0627212	0.0213636	0.178459	0.0578181	0.264123	-0.00211237	-0.0132359	-0.00485289
0.0261676	-0.00300273	0.00408496	-0.00701195	-0.000560736	0.00879659	-0.00253685	0.000283588	-0.00769528	0.00779775	0.000266168	-0.00196465	-0.00993431	0.020882	-0.00113288	0.00844222	-0.0710761	-0.00567457	0.000236439	-0.000347371	0.000270076	-0.000375572	-0.0093336	0	-0.00175575	-0.0192543	-0.00329092	-0.000600039	-0.0082059	0	0	-0.00180933	0	-0.00234219	-0.0321266	-0.00245893	-0.00419922	-0.0977603	-0.000436513	-0.0031219	-0.00583357	-0.120541	-0.0611456	0.0198157	0.161349	0.056586	0.0805379	-0.00110555	-0.0128369	-0.000639554
0.0261308	-0.00296599	0.00373468	-0.00682716	-0.000659188	0.00893378	-0.00289351	0	-0.00748294	0.00749444	0	-0.00205809	-0.0097977	0.0208434	-0.0013866	0.00834815	-0.0710415	-0.0055204	0	0	0	-0.000427256	-0.00924462	0	-0.00204537	-0.0194483	-0.00311111	-0.000506097	-0.0086896	0	0	-0.00196627	0	-0.00207784	-0.0320127	-0.00250244	-0.00416556	-0.0976049	-0.000657763	-0.00324048	-0.00567361	-0.120938	-0.0615884	0.0200754	0.161739	0.056595	0.0802631	-0.000689909	-0.0129016	-0.000552822
0.0265635	-0.00293574	0.0041101	-0.00735337	-0.000481812	0.00870826	-0.00258383	0.000228633	-0.00753048	0.008066	0.000161577	-0.00179838	-0.01021	0.0209896	-0.0010583	0.00860683	-0.0168049	-0.00571636	0.000295475	-0.000328885	0.000128088	-0.00046825	-0.00899364	-0.000149204	-0.00196048	-0.0194096	-0.00313291	-0.000652444	-0.00874298	0.000152009	0	-0.00196953	0	-0.0018707	-0.0321641	-0.0023901	-0.0043167	-0.100018	-0.000420103	-0.00338675	-0.00555591	-0.121085	-0.0613936	0.0201813	0.163791	0.0566626	0.0818901	-0.000818327	-0.0129333	-0.000726235
0.0124454	-0.00249381	-0.0971325	0.148158	-0.000455191	0.00839213	-0.00167826	0	0.042525	0.00762827	-0.00160429	-0.00156444	-0.00930492	0.0190789	0.00523179	0.00667518	0.011288	-0.00524758	0	0	0.000284596	-0.000739091	-0.00873578	-0.000309622	-0.00180104	-0.00557223	-0.00309708	-0.000545901	-0.00804415	0	0	-0.0020454	0	-0.00232645	-0.0313343	-0.00256491	-0.00394724	0.0201187	-0.000687222	-0.00288379	-0.0054	-0.119731	-0.0604678	0.0193186	0.141631	0.0440036	0.220199	0.00404249	0.00246782	0.0602789
0.0111986	-0.00347386	0.00447721	-0.00727629	-0.000600374	0.00812773	0.00166846	-0.00339083	0.0510908	0.00849015	0.000388944	-0.00213211	-0.0112255	0.0232723	0.0206039	-0.0131844	0.0122566	0.138636	0	0	0.000872854	-0.000691257	-0.00925248	0	-0.00168048	0.00902971	-0.00326888	-0.000526278	-0.00852921	0	0	-0.00174299	0	-0.00252782	-0.0323786	-0.00248035	-0.0044828	0.0238915	-0.00065697	-0.00382743	-0.00597742	-0.119751	-0.0616617	0.0237981	0.170408	0.0521918	0.259989	-0.00160176	0.0143364	0.00696565
0.0414552	-0.00326607	0.00445751	-0.0072348	-0.000551479	0.00837073	0	0	-0.00767811	0.00802838	0	-0.00181303	-0.0104202	0.0221145	0.0281818	0.0259899	0.0120129	-0.00567523	0.000765634	-0.000318647	0	-0.000846891	-0.00966635	0	-0.00183991	0.0113535	-0.0034272	-0.000612007	-0.00839485	0	0	-0.0020893	0	-0.00270236	-0.0320167	-0.00239904	-0.00420703	0.0224696	-0.000652418	-0.00343053	-0.00577751	-0.119853	-0.0613472	0.02298	0.16876	0.053957	0.248966	-0.00051839	0.0136647	-0.000847201
-0.0883149	0.0578624	0.00494243	0.0478772	-0.000670393	0.00766053	-0.00238244	0	0.049706	0.00891176	0	-0.00151299	0.0290872	0.0227112	0.018017	0.00514513	-0.0187727	-0.00560559	0.000444918	0	0.00114602	-0.000466542	-0.00929413	0	0.00918125	0.00718982	-0.00314378	-0.000745577	-0.00843726	-0.000446081	0	-0.00167181	0	-0.00255328	-0.0310673	-0.00293434	0.171895	0.0235936	-0.00127915	-0.0034811	-0.00555683	-0.120988	-0.0617767	0.0231459	0.164762	0.0490223	0.032361	0	0.00209216	-0.00569033
-0.212546	-0.00223546	0.0027208	-0.00527679	0	0.00568958	-0.00066154	0	-0.00502815	0.00509926	0	-0.00161103	-0.00671434	-0.0203942	-0.00346409	-0.00962621	0.00805291	-0.0043384	0	0	0.000465757	0	-0.00858781	0	-0.00114565	-0.00165363	-0.0027902	-0.000665051	-0.00763901	0	0	-0.00201889	0	-0.00165571	-0.0298024	-0.00263949	-0.00311608	0.0138351	-0.000793758	-0.00233902	-0.00506001	-0.113907	-0.0567961	0.0157424	0.134272	0.0521709	-0.00453327	-0.00140504	-0.00942601	-0.000809678
0.0417265	-0.00338874	-0.11257	0.0482554	-0.000418501	0.00836285	0	-0.0032943	-0.00820779	0.00925326	0	-0.00204773	-0.0108548	0.0228428	0.0152425	0.00511395	0.0130433	-0.00574457	0	-0.000458111	0	0.000200867	-0.00833803	0	-0.00157926	0.00895171	-0.00311954	-0.000494136	-0.00695504	0	0	-0.00174015	0	-0.00191345	-0.0305984	-0.00225031	-0.0044299	0.0245387	-0.000225443	-0.00288679	-0.0058336	-0.108313	-0.0543375	0.0227111	0.175956	0.0453512	0.247735	0.000401273	0.0141895	-0.00848797
0.0111516	-0.00346029	0.00412412	-0.00727063	-0.000389135	0.00804226	0.000852506	-0.0031077	0.0485782	0.00826484	0.000269789	-0.00155605	-0.0105166	0.0215304	0.0176409	-0.0126356	0.012064	0.130189	0.000291571	-0.000318986	0.00034532	-0.0005145	-0.00918118	0.00014701	-0.00161946	0.00737367	-0.00310838	-0.000846253	-0.00851016	0.000211992	0	-0.00228991	0	-0.0020049	-0.0321042	-0.00258913	-0.00407547	0.0226302	-0.000872017	-0.0035822	-0.00599525	-0.120227	-0.0616944	0.0223911	0.174192	0.056016	0.233914	-0.00153855	0.0132073	0.00694276
0.011703	-0.00365048	0.0044835	-0.00732624	-0.000490517	0.00785463	0.00174146	-0.00351316	0.0513902	0.00850585	0.000502358	-0.00191557	-0.0111692	0.0232094	0.0175939	-0.0141391	0.0124663	0.137809	0.000354018	-0.00057585	0.000295608	-0.000782361	-0.00930661	-0.000165155	-0.0016075	0.00939786	-0.0034513	-0.000475658	-0.00826552	-0.000240546	0	-0.00211828	0	-0.0023756	-0.0329044	-0.00174279	-0.0044113	0.0236451	-0.000559346	-0.00345473	-0.00607624	-0.119807	-0.061654	0.0251658	0.180632	0.0564221	0.248449	-0.00145238	0.0141756	0.00672609
0.0320622	0	0.00357382	-0.00429148	0	0.00198395	0	0	-0.0131317	0.00628658	0.00699425	-0.00564305	0.0208399	-0.0244339	-0.0287079	-0.00358035	-0.0234252	-0.00608746	0	0	0	0	-0.0122818	0	0.00501757	-0.0107715	0.00454435	0	-0.00436045	0.00488225	0	0	0	0	0.584055	0	-0.00475476	-0.0946875	0	-0.00552153	0	1.32911	-0.0344498	0.0124431	0.132452	0.0284366	0.0414184	0.00436051	-0.0163831	0.00561529
0.0344336	0	0.00527733	0	0	0	-0.00593498	0	-0.00668518	0.0049737	-0.00550876	0	0.0279329	-0.0227261	-0.0264979	0	-0.0272317	0	0	-0.00440813	0	0	-0.00596502	0	0	-0.010234	-0.00701285	0	-0.00356049	0	0	0	0	0	0.585382	0	0	-0.0993233	-0.00151771	0	0	1.32934	-0.0300042	0.00747213	0.141378	0.0268389	0.0407294	-0.00608705	-0.016545	-0.003659
0.0311788	-0.00782499	0	-0.00683915	0	0	0	0	-0.0133624	0.0109291	0	0	0.0266828	-0.0276042	-0.0284171	0	-0.0251252	0	0	0	0	0	0	0	0	-0.00743131	-0.00606063	0	-0.00473936	0	0	0	0	0	0.576745	0	-0.00575554	-0.0919061	0	0	0	1.32897	-0.0327547	0.0116158	0.139347	0.024743	0.0380564	0	-0.0192107	0
0.0341453	0	0.00503766	-0.00586117	0	0.00585723	0	0	0	0.00722391	0	0	0.0210757	-0.0290894	-0.0252087	-0.00496698	-0.0537566	-0.0087063	0	0	0.00403624	0	0	0.00621719	0	-0.0165154	0	0	0	0	0	0	0	0	0.582812	-0.00478714	0	-0.0947323	0	0	0	1.33822	-0.0427979	0.0127295	0.139565	0.0313153	0.0397691	0	-0.020075	0
0.0345372	-0.00411275	0.00883409	-0.00644027	0	0.00675746	-0.00371907	-0.00594661	-0.00563631	0.00427816	0	0	0.0161627	-0.0284362	-0.0323051	0	-0.0464894	-0.00772726	0	-0.00464824	0.00303367	-0.00306372	-0.00461326	0	0.00256902	-0.0066882	-0.00348749	0	-0.00675717	0	0	0	0	0	0.586936	0	-0.00968601	-0.103083	0	-0.00327325	0	1.33954	-0.0376289	0.0113928	0.136567	0.0318417	0.0359091	0	-0.0155576	0
0.0268956	0	0.00582394	-0.00401667	0	0	0	0	0	0.0106167	0	0	0.0197674	-0.0231933	-0.0338525	0	-0.0549022	-0.0102929	-0.00925793	0	0.00518076	0	-0.00801534	0	-0.00230168	-0.00716419	0	0	-0.00481767	0.00743297	0	-0.00513105	0	0	0.584392	0	-0.00530069	-0.096643	0	0	-0.00448771	1.3298	-0.0370234	0.0119502	0.138058	0.0294376	0.0384046	0.00453315	-0.0229614	0.00280139
0.0256229	-0.00292109	0.00419295	0.103348	0	0.00717627	-0.00872301	0.00118603	-0.00723122	0.00708551	-0.000204227	-0.00164345	-0.0106544	0.0198974	0.0282339	0.0210209	0.0116728	-0.0054174	0.000835911	0	0.000472206	-0.000791758	-0.00970423	0	-0.0014791	0.00797482	0.0158645	-0.000654883	-0.00790508	-0.000388744	0	-0.00204986	0	-0.00208183	-0.0315594	-0.00255986	-0.00413753	0.0218631	-0.000413617	-0.00318394	-0.00511377	-0.118486	-0.0627437	0.0201267	0.181126	0.0554792	-0.270385	0.000407252	-0.0139618	0.0124684
0.0136972	0.0513479	0.00380679	0.0428121	0	0.00563675	-0.00362302	0.00218386	-0.00766129	0.007055	0	0.00233852	-0.0109664	0.0175087	0.0103678	0.00394304	-0.0228441	0.133797	0	-0.00248047	0	-0.00227654	-0.00537307	0	0	-0.0153169	0	0	-0.00804557	0	0	0	0	-0.00163946	-0.0239966	-0.00472314	0	-0.103223	0	-0.00265118	-0.00466193	1.41415	-0.0351297	0.0123053	0.155861	0.0361334	0.0355092	-0.00188631	-0.0379347	-0.00358319
0.0116233	0.0525588	0.00289618	0.0389952	-0.00391559	0.00431747	-0.00580003	0	-0.00759319	0.00728724	0	0	-0.0108538	0.0206351	0.00750919	0.00637735	-0.022071	0.127329	0	0	0.00463275	0	-0.00568753	0	0	-0.0165859	-0.00636598	0	0	0	0	0	0	0	-0.0200217	0.00252128	-0.00338912	-0.102939	0	0	0	1.41135	-0.0380078	0.0122948	0.150235	0.030996	0.0378813	0	-0.0389011	0
-0.168868	-0.00298777	0.00392112	-0.00664926	-0.00124939	0.00812501	0.00568223	0	-0.00640585	0.00732659	0.000162176	-0.00210433	-0.00982229	-0.0300144	-0.0191884	-0.00708097	0.0110069	-0.00563884	0.000319727	-0.000360997	0.00049427	-0.00101538	-0.00920954	0.000355593	-0.00175401	-0.00744736	-0.00315689	-0.00073034	-0.00863496	0.000115298	0	-0.00175814	0	-0.00190003	-0.0324906	-0.00296359	-0.00387593	-0.0899323	-0.000615885	-0.00330096	-0.00580391	-0.126207	-0.0617346	0.0198166	0.144741	0.0482824	0.0176159	-0.00144136	-0.0220136	-0.000667603
0.0169086	-0.00242808	0.00375313	0.0968955	-0.000851549	0.00872484	0.000903252	0.000498268	-0.00705877	0.00778221	0.000624445	-0.00186411	0.0249439	0.0189403	0.0116912	-0.00504611	-0.0158928	0.120091	0	-0.000385136	0.000430685	-0.000471382	-0.00897864	0	-0.00179684	0.00475676	-0.00312384	-0.000457535	-0.00834221	0	0	-0.00151775	0	-0.00254595	-0.0315345	-0.00336414	-0.00348504	0.0202266	-0.00100947	-0.00309657	-0.00596456	-0.12294	-0.0619701	0.0228042	0.153061	0.0490226	-0.243833	0	0.0126405	-0.00587953
-0.0216174	0.0512742	0.004312	0.0442086	-0.000365522	0.00838858	-0.0107091	0.00021691	-0.00748014	0.00780391	0.000119244	-0.00155112	0.0253051	0.0204037	0.0199674	0.0217122	0.0119792	-0.00564683	0.00026549	-0.000628464	0.000520596	-0.000711011	-0.00936502	0.000148472	-0.00182155	-0.0142619	-0.00312014	-0.000842844	-0.00815738	-0.000311634	0	-0.00206154	0	-0.00171862	-0.0322806	-0.00222964	-0.00392438	-0.102902	-0.000712014	-0.0034108	-0.00593569	-0.12171	-0.0613172	0.0188503	0.154977	0.0503339	0.0283363	0.0074413	-0.0251206	0.00108101
-0.0122656	-0.00244784	0.00312617	-0.00619942	-0.000674593	0.00845828	-0.00147596	0.000402288	-0.0060356	0.00595001	-0.000173605	-0.00174594	-0.00852219	-0.0243625	-0.0217845	-0.00709045	0.00995971	-0.00494959	0.000298039	-0.000278548	0.000263601	-0.000501156	-0.00942396	5.54595e-05	-0.00170805	-0.00785378	-0.00287928	-0.000763964	-0.00853279	-0.00020462	0	-0.00166262	0	-0.00209298	-0.0313338	-0.00302448	-0.00348339	0.0172923	-0.00072817	-0.00304996	-0.00502849	-0.121427	-0.0600143	0.0199302	0.137339	0.0494926	-0.202479	-0.000963906	0.00199458	-0.00109189
0.0222265	-0.00315582	0.00402696	-0.00736148	-0.000706293	0.00889485	0.00110848	0	0.0469251	0.00758112	0	-0.00189098	0.0251562	-0.0310549	-0.0240112	-0.0115985	-0.0945887	-0.00577403	0	-0.000270466	0.000632326	-0.000339992	-0.00925194	0	-0.00152822	0.00783208	-0.00316743	-0.000921913	-0.00859938	-0.000273739	0	-0.00184988	0	-0.0024316	-0.0316057	-0.00280833	-0.003994	0.0205639	-0.000697291	-0.00350498	-0.0059226	-0.12421	-0.0619956	0.0237213	0.146016	0.0465049	0.103641	-0.00168147	0.0130814	-0.00562339
0.0156025	-0.00274517	0.00350585	-0.00662555	-0.000727477	0.00830001	-0.000562032	0.00023505	-0.00660602	0.00688622	0	-0.00181045	0.0216119	0.0169115	0.0101628	-0.00544025	0.010546	0.111017	0.00035596	-0.000374981	0.000624653	-0.000423647	-0.009082	0.00048022	-0.00162131	0.00415476	-0.00296733	-0.000661353	-0.00849256	0	0	-0.00178913	0	-0.00197933	-0.0313577	-0.00321185	-0.00361329	0.0187672	-0.000667434	-0.00288989	-0.00544497	-0.122128	-0.0607135	0.022043	0.142476	0.0505606	-0.219624	-0.000330858	0.0117931	-0.000804132
0.00965884	-0.00328993	0.0039189	-0.00746806	0	0.00780917	0.0042064	0	-0.00801535	0.00892707	0	0.0220313	-0.0118471	0.0251245	0.0391582	0.0113346	0.0128268	-0.00585155	0	0	0	-0.000548902	-0.00855308	0	-0.0020571	0.0121141	-0.00303233	0	-0.00813251	0	0	-0.00154633	0	-0.00205662	-0.0305632	-0.00224353	-0.00365611	0.0253447	0	0.46731	-0.00574343	-0.111915	-0.0585304	0.0225797	0.172633	0.048842	0.117656	0.00469151	0.0145274	0
-0.012727	-0.00255309	0.00341354	-0.00635903	-0.000771641	0.00866693	-0.0014909	0	-0.00618725	0.00636857	0.000263873	-0.00221001	-0.0084031	-0.0250218	-0.0197041	-0.00663461	0.00977644	-0.00504717	0	-0.000191251	0.000233629	-0.0004582	-0.00923752	0	-0.00155926	-0.00923564	-0.00273535	-0.00029415	-0.00859387	0	0	-0.00201273	0	-0.00209318	-0.0313362	-0.00316494	-0.00347104	0.0173842	-0.000802823	-0.00286583	-0.00544063	-0.121769	-0.0604481	0.0200298	0.14778	0.0568534	-0.183531	-0.000800474	0.00204779	-0.000924444
0.0239751	-0.00350272	0.00550848	-0.00810471	-0.000453821	0.00723339	0.0026909	0.00035692	0.0538217	0.00888077	0.00062065	-0.00105046	0.0290647	0.0229634	0.0127228	-0.00902222	0.0133449	-0.00599735	0	-0.00121287	0	0	-0.007862	0	-0.00149426	0.00897086	-0.00371435	-0.000664199	-0.00713091	0.000608309	0	-0.00200312	0	-0.00189902	-0.0295185	-0.00216564	-0.00438037	0.0254214	0	-0.00376317	-0.00516844	-0.106372	-0.0538571	0.022189	0.173037	0.0407255	0.249818	0	0.0142133	0
0.0495411	-0.00298942	0.00442263	-0.00745877	-0.000382741	0.00835703	-0.00034268	0	-0.00773004	0.00799947	0.000276917	-0.00191895	0.0260174	0.0222636	0.0218527	-0.0111726	0.0121788	-0.00576832	0.000373779	-0.000219248	0.000458961	-0.000175285	-0.00953344	0.000250195	-0.00168674	0.00836096	-0.00306983	-0.000943906	-0.00837795	0	0	-0.00199608	0	-0.00202369	-0.0326229	-0.00253982	-0.00433877	0.0228883	-0.00061115	-0.00354943	-0.00565283	-0.120062	-0.0615533	0.0231496	0.174226	0.0574762	0.229947	-0.000933949	0.0135103	-0.00782223
0.0406559	-0.00267358	0.00376508	-0.0068565	-0.000909597	0.00881383	0	0.000197201	-0.00664549	0.00711572	0.000231833	-0.00182311	0.0224528	0.0185457	0.0235643	0.00912661	0.0108499	-0.00505846	0.000215626	-0.000577556	0.000315794	-0.000401305	-0.00936817	0	-0.00139379	0.00710913	-0.00332373	-0.00069049	-0.00836082	0	0	-0.00198003	0	-0.00229398	-0.0316281	-0.00244248	-0.00364139	0.0201426	-0.00076121	-0.00312803	-0.00530927	-0.119258	-0.0612193	0.0212842	0.163681	0.0599976	-0.210423	-0.000217874	0.0128359	-0.00064189
0.0447392	-0.00277357	0.00420284	-0.00696736	-0.000437706	0.00800155	-0.000552323	0	-0.00722974	0.00743233	0.000208992	-0.00192712	0.0242686	0.0193258	-0.00449998	-0.00223101	0.0111312	-0.0055079	0.00061392	-0.000181802	0.000167845	-0.000427219	-0.00952417	0	-0.00143006	-0.0080536	-0.0030456	-0.00042499	-0.00897701	0	0	-0.00195961	0	-0.00227103	-0.032354	-0.00256697	-0.00404673	0.020802	-0.000851948	-0.00334985	-0.00575832	-0.121231	-0.0620628	0.021707	0.174601	0.0627889	-0.209829	0	-0.0137651	-0.00737292
0.0132184	-0.00272893	0.00374032	0.0887057	0	0.00881092	-0.000427434	0	-0.00631406	-0.176631	0	-0.00155276	0.0221472	-0.0291308	-0.0607145	-0.011899	0.0102471	-0.00473738	0	0	0	-0.000648127	-0.0093214	0	-0.0017347	0.00649707	-0.00290654	-0.000445278	-0.00847779	0	0	-0.00198712	0	-0.00214696	-0.0311844	-0.00245386	-0.00365958	0.0184848	-0.000757074	-0.00293747	-0.00518743	-0.120047	-0.060514	0.0191919	0.151935	0.0575301	0.185053	-0.00133538	0.0114469	0.00970238
-0.100897	-0.00144862	0.00200337	-0.00457134	0	0.00456176	0	0	-0.0041232	0.00468699	0	-0.00117125	-0.00499015	0.0115834	0.00869277	-0.0137931	0.00675407	-0.00332529	0	0	0	0	-0.00803316	0	-0.00163217	0.00497169	-0.00204707	0	-0.00783658	0	0	-0.00209442	0	-0.00204295	-0.0280843	-0.00290541	-0.00247011	0.0114885	0	-0.00205085	-0.00429077	-0.106361	-0.0514446	0.0137959	0.11203	0.0437366	0.00560172	-0.00166736	0.00792557	-0.00112268
0.0414338	-0.00290474	0.00380802	-0.00701651	0	0.00444937	-0.00356988	-0.00180739	0.0519427	0.0090813	0	-0.00113652	-0.0115654	0.0227435	0.0213349	0.0132147	0.0130764	-0.00522941	0	-0.00060929	0.000276181	-0.000255531	-0.00770815	0.0012776	-0.0012904	0.00793621	-0.000981648	-0.00135478	-0.00611573	0	0	-0.00203546	0	-0.00265225	-0.0258803	0.11337	-0.00475698	0.0289974	0.00955163	-0.00317113	-0.00493189	-0.0900879	1.30031	0.0183891	0.181894	0.0408787	0.266013	0.00723663	0.00269835	0.00142042
0.0400438	-0.00364133	0.0044244	-0.00655744	-0.000713911	0.00366528	-0.00227519	-0.00305579	0.0498172	0.00862684	0	-0.00174421	-0.0112926	0.0214997	0.0198546	0.013323	0.012992	-0.00646031	0.000682041	0.000537053	0.000554566	0	-0.00721529	0	-0.00152363	0.00745439	-0.00183643	-0.00126107	-0.00695108	0	0	-0.00186133	0	-0.00159348	-0.024967	0.115416	-0.00352562	0.027425	0.0100783	-0.00255655	-0.00584434	-0.0934553	1.28063	0.0160934	0.181604	0.0431884	0.259487	0.0055091	0.00286403	0.00136701
-0.0230607	-0.00309612	0.00368504	-0.00745751	0.195381	0.00458757	0.0027312	0	-0.00812263	0.00941347	0	-0.00167978	-0.0118417	-0.0370902	-0.0619045	0.0172522	-0.0174658	-0.00634567	0	0	-0.000280748	-0.000806698	-0.00911894	0	-0.00185756	0.012635	-0.00298942	0	-0.00880558	0	0	-0.00155243	0	-0.00210736	-0.0308952	-0.00261037	-0.00446496	0.0232045	0	-0.00324735	-0.00574156	-0.118913	-0.0609898	0.0199584	0.195749	0.0472101	0.110662	0	0.0133743	0
-0.0222271	-0.00396086	0.00407037	-0.00771563	0.194408	0.00493758	0.0031098	0.000782894	-0.00801526	0.0092232	0	-0.00194144	-0.0118641	-0.0370262	-0.0626259	0.0173399	-0.0497831	-0.00607899	0	0	0.000419908	-0.000603739	-0.00976854	0	-0.00168354	0.0123258	-0.00374108	-0.000880511	-0.00818536	0	0	-0.00123164	0	-0.00259199	-0.0315053	-0.00251019	-0.00433383	0.0232625	-0.000795572	-0.00320742	-0.00548263	-0.119631	-0.0613954	0.0209279	0.196216	0.047239	0.110579	0	0.0128006	0
-0.156736	-0.00312826	0.00411354	-0.00735342	-0.000559952	0.00868307	0	0	-0.00771044	0.00778472	0	-0.00151577	-0.0100865	0.0200017	0.00671153	-0.00771625	0.0118288	-0.00541651	0.000412715	-0.000798287	0.000304642	-0.00067032	-0.00878351	0	-0.00185011	0.00607491	-0.00311049	-0.000789099	-0.00834833	-0.000353823	0	-0.00170471	0	-0.00240014	-0.0322282	-0.00280856	-0.0040281	0.0205694	-0.00061084	-0.0030643	-0.0054273	-0.126154	-0.0628454	0.0232698	0.169566	0.0532127	0.103478	0	0.0128508	-0.00122105
0.00184758	-0.00310264	0.00436616	0.0427387	-0.000762965	0.00731897	-0.00658883	0.000263254	0.0439073	0.00757178	0.000462123	-0.001688	-0.00993448	-0.0306403	-0.0293651	0.000569056	-0.0709255	0.123221	0.000545641	-0.000534671	0	-0.000957623	-0.00872492	0.000213715	-0.00142193	-0.0117784	-0.0029472	-0.00101648	-0.00782798	0	0	-0.00181718	0	-0.0017698	-0.0318888	-0.00276495	-0.00381706	-0.0951162	-0.000963334	-0.00329768	-0.00577769	-0.123328	-0.0612989	0.0191873	0.174392	0.0552647	0.236769	-0.000930777	-0.0110274	-0.00549097
0.00152881	-0.00303723	0.00414467	0.043381	-0.000518288	0.00762314	-0.00680717	0	0.0447622	0.00755503	0	-0.00190171	-0.0102371	-0.0304806	-0.029632	0.000116806	-0.0710005	0.123108	0.000369427	-0.000567988	0.00017228	-0.000351093	-0.00900469	0	-0.0014013	-0.0115072	-0.00364342	-0.000457777	-0.00841639	0	0	-0.002143	0	-0.00187214	-0.0318417	-0.00264165	-0.00376457	-0.0951358	-0.000258744	-0.00341015	-0.00554209	-0.123623	-0.0613485	0.0193618	0.174669	0.0554831	0.236921	-0.000791294	-0.010028	-0.00576419
0.0151223	-0.00126959	0	0.116644	-0.000928221	0.00392897	0	0	-0.00421311	-0.101903	0	-0.00230036	-0.00516195	0.0112634	0.0155471	-0.0108921	0.00658614	-0.00326344	0	0	0	0	-0.00651664	0	5.19521e-05	0.00487647	-0.0022554	0	-0.00704655	0	0	-0.00160345	0	0	-0.0262606	-0.00288351	-0.00294691	0.0123696	0	-0.00230242	-0.00368894	-0.099039	-0.0491902	0.011377	0.104959	0.0392641	0.0154664	0	0.00659982	0.0644
0.0200743	-0.00313356	0.00416728	-0.00756818	-0.000381407	0.00831688	-0.00785368	0	0.0472817	0.00789202	0	-0.00167628	-0.0102108	-0.0329742	-0.0549716	0.00940105	-0.0466146	0.128552	0.000240404	-0.000296272	0.000277289	-0.000434953	-0.00953533	0	-0.00177612	-0.0182274	-0.00272935	-0.000558873	-0.00856104	0.000238877	0	-0.0017272	0	-0.00243278	-0.0317871	-0.0025234	-0.00449937	-0.0954375	-0.000693999	-0.00344408	-0.00563646	-0.122355	-0.0619618	0.0192217	0.185523	0.0619064	0.0944289	-0.000726991	-0.0116104	0.00716971
0.0170554	-0.00305731	-0.0950096	0.143472	-0.00044289	0.00834773	-0.00062781	0	-0.00660196	-0.182529	0	-0.00196138	-0.00929655	-0.0289101	-0.0325529	-0.0116246	0.011081	-0.00492839	0	-0.000338275	0	-0.000776979	-0.00864326	0.000316544	-0.00172968	-0.00639209	-0.00307473	-0.000525658	-0.00810346	0	0	-0.0019342	0	-0.00184598	-0.031571	-0.00256237	-0.00383841	0.0191124	-0.000733198	-0.00291483	-0.00583531	-0.122011	-0.059869	0.0198429	0.161977	0.0546545	0.218338	-0.00136351	0.00203984	0.0217241
-0.00410595	-0.00316517	0.00428492	-0.00692956	-0.00034838	0.00838248	0.00247551	-0.000270031	-0.00819627	0.00832504	0.00029468	0.0253942	-0.0110114	0.0227544	0.0393691	-0.013989	0.0121566	-0.00559892	0.000347123	-0.000347848	0.000308045	-0.000572494	-0.00939565	0.000223879	-0.00196378	0.00929237	-0.00324878	-0.000869012	-0.00867291	9.27155e-05	0	-0.0018618	0	-0.00247958	-0.0321138	-0.00235196	-0.00457191	0.0228844	-0.000430025	-0.00314644	-0.00555827	-0.118697	-0.0609269	0.0233282	0.191203	0.0579451	0.0709861	-0.00161371	0.0139488	-0.00067932
0.0459538	-0.00300826	0.00457281	0.106903	0	0.00729142	0	0.000609999	-0.00843123	0.00877368	-0.00195793	-0.00160784	0.0263527	0.0227474	0.0224754	-0.0134962	0.0120289	-0.00558695	0.000767863	-0.000835176	0	-0.00030433	-0.00879948	0	-0.00211951	0.0087307	-0.00365113	-0.00106235	-0.00821288	0	0	-0.00205577	0	-0.0024236	-0.0320604	-0.00226019	-0.00408463	0.0230774	-0.000503856	-0.00392212	-0.00568068	-0.118789	-0.0612755	0.0214149	0.18913	0.0579341	0.266174	-0.000985809	0.0141922	0.0237931
0.0237112	-0.002735	0.0042617	-0.00727861	-0.000660723	0.00868228	-0.000487822	0	-0.00780346	0.00765199	-5.8252e-05	-0.00185884	-0.0103686	0.0212303	0.0205038	-0.0131607	0.0117645	-0.00547682	0.000198501	-0.000188047	0	-0.000660091	-0.00938142	0.000148349	-0.00193976	0.00820434	-0.00311303	-0.000683976	-0.00844125	0.000182397	0	-0.00199964	0	-0.00223962	-0.0326125	-0.00263449	-0.00434416	0.0221954	-0.000801998	-0.00337642	-0.00588404	-0.120989	-0.0616215	0.0227202	0.162072	0.0546582	0.223335	-0.00120882	0.0134157	-0.000683936
0.0461743	0.0589571	0.00496682	0.0497132	0	0.00715875	0.0116049	-0.00240315	-0.00859689	0.00986011	-0.00293328	-0.000932751	0.0284814	0.0226858	0.0198674	0.0160607	0.0130831	-0.00609168	0	-0.000753889	0	0	-0.00693316	0.000302345	0.0118324	0.00887029	-0.00354229	-0.00030448	-0.006599	0.000628524	0	-0.00170348	0	-0.00186358	-0.0279303	-0.00152192	0.17465	0.0251243	-0.000479191	-0.002856	-0.00517941	-0.104101	-0.052885	0.0181544	0.166035	0.0393528	0.257295	0.00231806	-0.0127745	0.00340923
0.0167341	-0.00354232	0.00416613	-0.00834176	0	0.00742485	0.00145207	0	-0.00859379	0.00983064	0	-0.00191613	-0.0117905	-0.035084	-0.0248464	-0.00781552	0.0130219	-0.00601346	0	-0.000644341	0.000584028	0	-0.00778702	0	-0.00143256	0.0083892	-0.00367456	0	-0.00731002	0	0	-0.00192885	0	-0.00253825	-0.0290115	-0.00278537	-0.00497806	0.0248579	0	-0.00336959	-0.00520332	-0.107648	-0.0539073	0.0209358	0.158624	0.0397146	0.175267	-0.00142249	0.0140066	0
0.00787629	-0.00245753	0.00370796	-0.00602446	-0.000420864	0.00875815	0	0	-0.00630694	0.00613384	0.000233519	-0.00189147	-0.0086518	0.0160146	0.0104135	-0.010604	0.00978366	-0.00503945	0.000186059	0	0.000378015	-0.000525284	-0.00898459	0.000162601	-0.00124106	0.00436379	-0.00286163	-0.000398884	-0.00828709	0	0	-0.00200325	0	-0.00199318	-0.0310564	-0.00349994	-0.0034095	0.017214	-0.000556175	-0.00289468	-0.00549586	-0.120283	-0.0594972	0.0202025	0.136319	0.0490703	-0.204122	-0.00129697	0.0114178	-0.00103662
0.0115687	-0.00358782	-0.109508	0.108432	-0.000833859	0.00839028	0.0025233	0.000283686	0.0503811	0.00935549	-0.00174523	-0.00145533	-0.0112479	0.0238978	0.0256123	-0.0159399	-0.0171328	-0.00613439	0.00057817	0.000265703	0.0002055	-0.000434193	-0.00928568	0.000195132	-0.00130026	0.0100568	-0.00295307	-0.000806174	-0.00836667	0	0	-0.00228541	0	-0.00231512	-0.0320033	-0.00264053	-0.00384871	0.0235914	-0.000594458	-0.00330544	-0.0056705	-0.119109	-0.0605978	0.024398	0.16562	0.0509061	0.177223	-0.00184409	0.0142734	0.0240597
0.0526176	-0.00283492	0.00448318	-0.00739123	-0.000795367	0.00746962	-0.0019437	0.000295236	-0.00758027	0.00834305	-0.00026315	-0.00197284	0.0259439	-0.033262	-0.0308931	-0.00374962	0.0121122	-0.00534972	0.000131734	-0.000306727	0.000421114	-0.000583704	-0.00919001	-0.00012784	-0.00180409	-0.0166981	-0.00300318	-0.000839541	-0.00851238	-0.000394628	0	-0.00206742	0	-0.0020377	-0.0330077	-0.00232592	-0.00428793	-0.104548	-0.000862204	-0.00347715	-0.00566968	-0.122297	-0.0619044	0.0202891	0.17194	0.055351	0.0290961	-0.000444229	0.00225161	-0.00674338
0.0461727	-0.00324058	0.00438509	-0.00806799	-0.000755117	0.00754501	0.000276317	-0.00361159	0.0522345	0.00879881	0	-0.00154091	-0.0114503	0.0219881	0.0215778	-0.00887456	0.0128279	-0.00582939	0.000232433	-0.000956558	0.000772663	-0.000639076	-0.00761144	-0.000473652	-0.00103936	0.00682712	-0.00337324	-0.000971448	-0.00772373	0	0	-0.00176759	0	-0.00217686	-0.0295237	-0.00176307	-0.00465659	0.0245978	-0.000596537	-0.0032746	-0.00547037	-0.107106	-0.0539324	0.0202618	0.163381	0.0400361	0.240832	-0.00150423	0.0147802	0.00338818
-0.170868	-0.0021376	0.00275106	-0.00550452	-0.000742466	0.00483232	-0.000308789	0	-0.00592953	0.00593564	0	-0.000844339	-0.00790736	0.0151732	0.0120092	-0.0138105	0.00797875	-0.00476877	0	0	0	0	-0.00887345	0	-0.00190622	0.00518172	-0.00269499	-0.000680376	-0.00851484	0	0	-0.00177665	0	-0.00234997	-0.0309002	-0.0030307	-0.0033897	0.0154979	-0.000864155	-0.00259642	-0.00500124	-0.118249	-0.0593003	0.0143189	0.129776	0.0429511	-0.0035116	-0.00139868	0.010648	-0.000668408
0.0171311	-0.00311184	0.0051265	-0.00765963	0	0.00316332	-0.00325722	0	-0.00793183	0.00903735	0	-0.000988149	-0.0110921	0.0228801	0.0213425	0.0267211	0.0144394	-0.00606174	0	-0.000916853	0.00129867	0	-0.00661684	0	-0.00180383	0.00931578	0.0112369	0	-0.00620738	0	0	0	0	-0.00135261	-0.0258794	0.112854	-0.00337481	0.0280624	0.00983782	-0.00453929	-0.00481458	-0.0908269	1.30595	0.0190253	0.16527	0.0376544	0.221921	0.00637584	-0.0120766	0
0.017991	-0.00236086	0.00484582	-0.00773515	0	0.00392279	-0.00269236	0	-0.00750541	0.00902161	-0.0011669	-0.000799209	-0.0112889	0.0226329	0.016329	0.0282479	0.0130261	-0.00546589	0	0	0.000698435	-0.000421449	-0.00650009	0.000851788	-0.00151891	0.0109918	0.0103494	-0.00102888	-0.00615633	-0.000373833	0	-0.00179673	0	-0.00209728	-0.0244583	0.114482	-0.00327943	0.027777	0.0100348	-0.00389631	-0.00464168	-0.0908091	1.30791	0.0185343	0.165386	0.0393976	0.22241	0.00727398	-0.013226	-0.000520791
0.0143167	-0.00306895	0.00409914	-0.00712544	-0.000448982	0.00853027	0.00184173	0	-0.00702271	0.0077385	0	0.0260468	0.0246686	0.0199132	0.0378961	-0.00919159	0.0110863	-0.00565874	0.000526904	-0.000257195	0.000314565	-0.000334283	-0.00917698	0.000301191	-0.00166897	0.00628218	-0.00292732	-0.000648037	-0.00826575	0	0	-0.00151962	0	-0.00260298	-0.0315363	-0.00255302	-0.00415156	0.0215859	-0.000507865	-0.00338431	-0.00587431	-0.118335	-0.061424	0.0209733	0.170438	0.0556342	-0.07124	-0.000905898	0.0133716	-0.000751097
-0.186864	-0.00308199	0.0038095	-0.00651023	-0.000415794	0.00899237	-0.000308708	0	-0.0068647	0.00723919	0	-0.00185492	-0.00910964	0.0180652	0.0105272	-0.0154336	0.0108063	-0.00538415	0.000296358	-0.000283126	0.000159309	-0.000752968	-0.00887471	0.000184501	-0.00149078	0.0047122	-0.00302605	-0.000567223	-0.00851103	-0.000148279	0	-0.00184311	0	-0.00183136	-0.0318956	-0.00262721	-0.0039251	0.0185698	-0.00103737	-0.00320908	-0.00568278	-0.124313	-0.0615815	0.0209571	0.141606	0.0475083	0.200071	-0.00213055	0.0118439	-0.000631826
0.0168097	-0.00318351	0.00418515	-0.00717847	-0.000648462	0.00895895	-0.000197113	0.000197478	-0.00754825	0.00744214	0	-0.00185545	-0.00994369	0.0198946	0.0133633	-0.0162028	0.0114309	-0.00577539	0.00030315	-0.000300614	0.000234059	-0.000455677	-0.0090719	0.000112118	-0.0016913	0.00696975	-0.00314122	-0.000705545	-0.00826728	0	0	-0.00195639	0	-0.00220285	-0.0320284	-0.00242837	-0.00409885	0.0208486	-0.000972712	-0.00330225	-0.00597439	-0.12264	-0.0610957	0.02414	0.152583	0.050982	0.209026	-0.00118016	0.0125333	-0.00105738
0.0237761	-0.0029141	0.0047019	0.107954	-0.000483426	0.00597171	0	-0.00375859	-0.00803792	0.00849465	-0.00191061	-0.000718689	-0.0108694	-0.0332755	-0.0187172	-0.00518104	0.0128437	-0.00635963	0.000232376	-0.00030588	0.000523234	-0.00106013	-0.00789494	-0.000262641	-0.00175407	-0.0137319	-0.00316159	-0.000944316	-0.00736111	0	0	-0.00167691	0	-0.00223206	-0.0306415	-0.00218732	-0.00384501	0.0246749	0	-0.00352788	-0.00455236	-0.108973	-0.0554292	0.0171947	0.165052	0.0421679	0.219027	-0.000265158	0.0025009	0
-0.192611	-0.00189819	0.00252638	-0.00462988	-0.000273946	0.00455346	-0.000407328	0	-0.0055074	0.00516326	0	-0.00113546	-0.00732151	0.013711	0.00685341	-0.011844	0.00820488	-0.00408739	0	0	0	-0.000867616	-0.0088052	0	-0.00145181	0.00421419	-0.00277736	-0.000324233	-0.00783304	0	0	-0.00205043	0	-0.00170214	-0.0294748	-0.00260401	-0.00329543	0.0140885	-0.000695397	-0.00289272	-0.0045118	-0.115492	-0.057064	0.0120193	0.120816	0.041626	-0.00591411	-0.00145162	0.0094018	-0.00100782
0.0396167	-0.00260983	0.00353969	-0.00657073	-0.000552378	0.00750923	-0.000614802	0.000203651	-0.00685575	0.00686852	0.00013367	-0.00176441	-0.00873223	0.017308	0.0164534	-0.00903987	-0.0384477	-0.00499904	0.000448083	-0.000336619	0.00032708	-0.000902439	-0.00933072	0.000198591	-0.0021201	0.00590546	-0.00324159	-0.000579528	-0.00845144	-0.00010371	0	-0.00210778	0	-0.00224453	-0.0309739	-0.00264202	-0.00366423	0.0184733	-0.000888353	-0.00303517	-0.00556044	-0.118396	-0.0607649	0.0185928	0.15655	0.0524051	-0.160165	-0.00158996	0.0118813	-0.000744772
0.0399485	-0.0025216	0.00379274	-0.00658404	-0.000573411	0.00718192	-0.000260968	-0.000131764	-0.00638927	0.00644014	0	-0.00194472	-0.00871375	0.0174878	0.0164238	-0.00926263	-0.0386425	-0.00507494	0.000210765	-0.000424407	0.000608142	-0.000768304	-0.00978807	0	-0.00156588	0.00566879	-0.0030916	-0.000563879	-0.00880174	0	0	-0.00221262	0	-0.0018792	-0.0311292	-0.00268404	-0.00353654	0.0186219	-0.000864522	-0.00303325	-0.00558948	-0.118088	-0.0610889	0.0186738	0.156937	0.0524666	-0.159961	-0.00122815	0.0125516	-0.000977912
0.0394929	-0.00272622	0.00344367	-0.00628847	-0.000645347	0.00698353	-0.000442761	0	-0.00658552	0.00670063	0.000216538	-0.00222689	-0.00892803	0.017503	0.0164065	-0.00907095	-0.0383198	-0.00515726	0	-0.000211668	0.000416141	-0.000265817	-0.00968249	0.000287925	-0.00168709	0.0058211	-0.00285274	-0.00074733	-0.00872432	0.00020083	0	-0.00203523	0	-0.00204589	-0.0308608	-0.00287415	-0.00317381	0.018715	-0.000918893	-0.00317957	-0.00554536	-0.117974	-0.0610789	0.0190377	0.156939	0.0525443	-0.160202	-0.00174112	0.0122477	-0.00107207
0	0	0	-0.0084215	0	0	0	0	0.0412548	0.010843	0	0	0.0228901	-0.0299041	-0.024681	0.0204361	0.0122578	0.00522513	0	0	0	0	0	0	0	-0.020383	0.0526031	0	-0.0081016	0	0	0	0	0	-0.0199553	0.0608982	-0.00621879	-0.096718	0	-0.0060587	0	1.14599	0.89764	0.0116177	0.126367	0.0219406	0.211862	0	-0.046224	0
0.0177372	-0.00359648	0.00400831	-0.00786235	-0.000731182	0.00789593	0.00290972	0.000755532	-0.00764728	0.00904851	0.000458983	-0.00202472	0.0273082	0.0233003	0.015797	-0.00621512	0.0126031	-0.00539717	0	0	0	-0.000544432	-0.00921962	0	-0.00176484	0.00911265	-0.00377801	-0.000620015	-0.00836201	0	0	-0.00180599	0	-0.00261089	-0.0321876	-0.00266309	-0.00434544	0.0240519	-0.00115452	-0.00344715	-0.00564856	-0.118385	-0.0615904	0.0235269	0.183682	0.0561679	0.030673	-0.000446949	0.0147437	-0.000899092
0.0161285	-0.00410675	0.00479514	-0.00765578	-0.000202766	0.0048238	-0.00734786	0.00106415	-0.00873263	0.00864579	0	-0.000586867	0.0289625	0.0225861	0.0141832	0.0139002	-0.0206257	0.148288	-0.0328994	0	-0.00904689	0.0170311	-0.00756071	-0.00200399	0.0102248	0.0107856	0.0102396	0.0244999	-0.00591854	0.00108879	0	-0.000789768	0	-0.00254483	-0.028424	0.109969	-0.00350189	0.0254514	0.00337285	-0.00272322	-0.00495939	-0.101479	-0.0520219	0.0195622	0.166045	0.0374109	0.243576	0.00365736	-0.053139	0
-0.170108	-0.00326136	0.00358473	-0.00547031	-0.000903269	0.00354006	-0.00186786	-0.000654206	-0.00608437	0.00637274	0	-0.000906785	-0.00834419	-0.0270417	-0.0336259	-0.0085585	0.0099349	-0.00477086	0	0	0	-0.00106767	-0.00983491	0	-0.00153751	-0.00786458	-0.00324598	-0.000718611	-0.00878688	0	0	-0.00106377	0	-0.00150374	-0.0314974	-0.00289941	-0.00318948	0.0175137	0	-0.00325312	-0.00462433	-0.124092	-0.0622324	0.0106334	0.13856	0.0391618	0.00127198	-0.00119828	-0.00957965	0
0.0176169	-0.00378733	0.00493691	-0.00807693	-0.000517319	0.00797678	0.00251367	0	-0.00825843	0.00934749	0	-0.00198979	0.0276582	0.0232387	0.0188851	-0.00563987	0.0128281	-0.00614518	0	0	0	-0.000779418	-0.00916854	0	-0.00161574	0.00908457	-0.00330799	-0.000724217	-0.00881302	0	0	-0.00218748	0	-0.00206703	-0.032456	-0.00266208	-0.00456187	0.0245509	-0.000931165	-0.00361448	-0.00598185	-0.118342	-0.0616662	0.0243954	0.183731	0.0569076	0.0309422	0	0.0142484	-0.000643082
0.0383345	0.0585874	0.00318899	0.226133	0	0.00637768	0.0024085	0.000417428	0.0518399	-0.226482	0	-0.000726939	0.0282989	0.0225717	0.0168319	0.00746063	0.0129217	-0.00711713	0.00143634	-0.00129931	0	-0.0009875	-0.00630912	-0.000867775	-0.00123093	0.010151	-0.0024407	0.000497017	-0.00626322	-0.000111527	0	-0.000540757	0	-0.000784891	-0.0296294	-0.00309368	-0.00417625	0.0254932	-0.00061592	-0.00368184	-0.00469848	-0.103884	-0.0533258	0.0199226	0.166045	0.0382119	0.237052	-0.000613966	0.0136514	0.00668932
0.00887657	-0.00350552	0.00425811	0.100749	-0.000383962	0.00851361	0.0017592	0	-0.00774632	-0.205211	0.000610205	-0.00221832	-0.0107474	0.0217073	0.0153151	0.00932439	0.0115875	-0.00545267	0	-0.000750617	0.000665541	-0.000711553	-0.00880307	0	-0.00181615	0.00794563	-0.00300309	-0.000401853	-0.00869232	0	0	-0.00207644	0	-0.00219716	-0.0321652	-0.00327292	-0.00366628	0.0217104	-0.000677654	-0.00321425	-0.00561983	-0.120824	-0.0612455	0.0260454	0.154377	0.0499241	0.0337086	0	0.0129257	-0.00663332
0.0492441	-0.0038624	-0.113584	-0.00722306	0	0.00804961	-0.000863824	-0.000350048	0.0512216	0.00943826	-0.000548815	0.0222047	0.0284754	0.0229016	0.0194475	0.00856015	0.0136605	-0.00546388	0.000896189	-0.000286925	0	-0.00111978	-0.00907925	0	0.0106053	0.00850322	-0.00370862	-0.000934556	-0.00766409	0	0	-0.00144662	0	-0.00193378	-0.0301715	-0.00228293	0.169726	0.0241734	-0.00110049	0.468596	-0.00597893	-0.112954	-0.059078	0.0208449	0.170954	0.0522061	-0.126257	-0.000361039	0.00368638	0
-0.0708977	-0.00227147	0.00270698	0.076538	-0.000719111	0.00666836	0	0	-0.00531713	-0.153085	0.000210586	-0.00200825	-0.0078847	0.0152367	0.0125186	0.00707818	0.00959086	-0.00411827	0.000277644	-0.000296008	0	-0.000770857	-0.00869214	0.000328752	-0.00162423	0.00481768	-0.00278315	-0.000352294	-0.00849843	-0.000830453	0	-0.00211667	0	-0.00206289	-0.0308219	-0.00277787	-0.00335181	0.0158484	-0.000916392	-0.00224801	-0.00526311	-0.118889	-0.0598929	0.017231	0.123096	0.0423262	-0.141962	0.000786385	0.010613	-0.00488421
0.0013801	-0.00383311	0.00381652	0.0480851	-0.00118728	0.0066319	-0.0064392	0.00150449	-0.00775135	0.00921012	0.000971247	-0.000932618	0.0281548	0.0221943	0.0108839	0.0130043	0.013411	-0.00607287	0.00111979	0.000476392	0.000935782	-0.0009177	-0.00821137	0.000989767	-0.00177278	-0.0155956	0.055414	-0.000644494	-0.00613808	-0.000793716	0	-0.00127769	0	-0.00219093	-0.0256211	-0.00198299	-0.00504395	0.0261514	0.00819122	-0.00408994	-0.00515438	-0.0963207	1.32977	0.0167309	0.154739	0.0343523	0.247635	0	-0.0460111	0
0.0459462	-0.00286844	-0.101519	0.152605	-0.000456611	0.00866092	-0.00458889	-0.00337654	-0.00750589	0.00784677	-0.00176337	-0.0017074	0.024429	0.0208103	0.0237043	0.0210197	0.0118938	-0.00600924	0	-0.000196348	0.000347198	-0.000490371	-0.00891806	0	-0.00151942	-0.0190035	-0.0032709	-0.000477892	-0.0086306	0.000234171	0	-0.0017081	0	-0.0020714	-0.0323978	-0.00243142	-0.00443486	-0.100774	-0.000578499	-0.00328733	-0.00558738	-0.119525	-0.0603097	0.0175909	0.154747	0.0517912	0.196757	0.00346548	0.00270921	0.0314538
0.0096357	-0.0039101	-0.108501	0.0477496	-0.000776123	0.00781736	-0.0028559	0.000573423	0.0474944	0.00875636	-0.00151105	-0.00216437	-0.0108983	-0.0316735	-0.0041815	-0.00371202	0.0145589	-0.00614907	0.000867589	0.00104636	-0.000659975	0.000471667	-0.00852064	-0.000701933	-0.00179179	-0.0135339	-0.00305648	-0.00134577	-0.00686079	0	0	-0.00142427	0	-0.00255993	-0.0292385	-0.00149685	-0.00421917	-0.105788	-0.000874618	-0.00256505	-0.0044856	1.56701	-0.0486806	0.019358	0.154431	0.0428184	-0.150624	0	-0.0416461	-0.00763206
0.0250708	-0.00283829	0.00411146	-0.00750807	-0.000480357	0.00827687	-0.00079438	0	-0.00770322	0.00772089	0	-0.00220526	-0.0102155	-0.0311391	-0.0241079	-0.00718231	0.0118222	-0.00561203	0.000295831	0	0.000611547	-0.000704815	-0.00319086	0.000245286	-0.00176269	-0.0155162	-0.00303951	-0.000637316	-0.0046054	0	0	-0.00222297	0	-0.00232574	-0.0320776	-0.00282443	-0.00410244	0.0207764	-0.000830125	-0.00325096	-0.00585032	-0.124305	-0.0618477	0.0201049	0.148864	0.0480994	0.221509	-0.00125164	-0.0119103	-0.000468123
0.0249693	-0.00290632	0.00412027	-0.00720121	-0.00059334	0.00809674	-0.00108278	-0.000161188	-0.00747633	0.00770185	0	-0.00196665	-0.010221	-0.0308867	-0.0246022	-0.00728285	0.0122482	-0.00580175	0.000291576	0	0.000483536	-0.000529712	-0.00110857	0.000285456	-0.00194775	-0.0154928	-0.0033549	-0.000387008	-0.00326143	-0.000310837	0	-0.00191687	0	-0.00233195	-0.0322266	-0.00290894	-0.00402104	0.0208554	-0.00066074	-0.00343237	-0.00558191	-0.124387	-0.0622581	0.0200224	0.149012	0.0485409	0.221325	-0.000808432	-0.0114402	-0.000510079
0.00878736	-0.00296754	-0.105481	0.0467109	-0.00133967	0.0088631	-0.00322248	0	0.0452545	0.00900632	-0.00106062	-0.00142021	-0.0109854	-0.0314843	-0.00469521	-0.00303756	-0.107316	-0.00696628	0.000767769	-0.000591691	0	-0.000812844	-0.00755544	0	-0.0017342	-0.0136663	-0.00332211	0	-0.00709658	0	0	-0.00172807	0	-0.00278356	-0.0283701	-0.00103338	-0.0032158	-0.103419	-0.00137091	-0.00242855	-0.0042496	1.53623	-0.0494796	0.0186771	0.1529	0.0434666	-0.149016	0	-0.0415015	-0.0068156
0.00857601	-0.00342629	-0.106359	0.0458829	-0.00101663	0.0087802	-0.00366864	0.000778386	0.0466894	0.0081604	-0.00207004	-0.00153766	-0.0111452	-0.0314689	-0.00428823	-0.00262826	-0.106807	-0.00551942	0.000304904	0	-0.000402605	0	-0.00912456	0	-0.00093897	-0.0139681	-0.00335458	-0.00129443	-0.00741116	0	0	-0.00258332	0	-0.00204831	-0.0287953	-0.00146457	-0.00423601	-0.103782	-0.000741472	-0.00290859	-0.00494676	1.53587	-0.0502377	0.0195465	0.15382	0.043085	-0.1496	0.000559369	-0.0408545	-0.00793713
0.00803642	-0.00335803	-0.106137	0.0457672	0	0.00824561	-0.00387443	0	0.046983	0.00810841	-0.00122464	-0.000765375	-0.0111158	-0.0305878	-0.00383175	-0.00369198	-0.106835	-0.00546143	0.000400769	-0.000683091	0	-0.000858385	-0.00854465	-0.000610523	-0.00178283	-0.0125468	-0.00386498	0	-0.00765983	0	0	-0.00201289	0	-0.00201844	-0.0282771	0	-0.00417378	-0.103491	0	-0.00393454	-0.0054223	1.53497	-0.0503451	0.0187492	0.153083	0.0434266	-0.149998	-0.000646524	-0.0405124	-0.00673933
0.0405365	-0.00291278	0.00492237	-0.00772999	-0.000361573	0.00465112	-0.0056447	-0.000541844	-0.00755797	0.0078517	0	-0.000302459	0.0294727	-0.0314583	-0.010987	0.00471379	-0.061149	-0.00565786	-0.000524647	-0.00231865	-0.000264296	-0.000661949	-0.00638254	-0.00102545	-0.00306721	-0.00857825	-0.00271568	-0.00120875	-0.0069736	0	0	-0.00206314	0	-0.00165351	0.635825	-0.00230681	-0.00325638	-0.108282	0	-0.00264985	-0.00418844	1.4961	-0.0450406	0.0159339	0.154994	0.0353254	-0.155401	0	-0.0329243	0.000962029
0.0404399	-0.00350054	0.00320606	-0.00796536	-0.000633473	0.00608472	-0.00567841	0.000623421	-0.00767479	0.00945229	0	-0.000932657	0.0272241	-0.0319915	-0.0118811	0.00272629	-0.0605573	-0.00575223	0.00126106	0	0.00154077	-0.00147059	-0.00781942	0	-0.00109503	-0.00862051	-0.00290638	0.000724199	-0.00840618	-0.00163277	0	-0.00202337	0	-0.00130829	0.63653	0.000572712	-0.00312412	-0.108726	-0.000804979	-0.00253621	-0.00456721	1.49759	-0.0460187	0.0186799	0.154031	0.0349833	-0.156963	0.0012823	-0.0323864	0
0.0457467	-0.00372654	0.00499341	-0.00758168	-0.000459916	0.00731415	0.00127225	-0.00381915	0.0534239	0.00965117	-0.00186065	-0.00112104	-0.0110306	0.0223018	0.0238129	0.0212306	0.0128022	-0.00573443	0.000451885	-0.000387846	0.000339952	-0.00105546	-0.0076984	-0.000521349	-0.00174177	0.00981763	-0.00196175	-0.000587022	-0.00805217	0.000446186	0	-0.00144236	0	-0.00211789	-0.0291225	-0.00191716	-0.00429917	0.0252037	-0.000682368	-0.00359363	-0.00463249	-0.105352	-0.0538165	0.0215784	0.162317	0.0397548	0.229729	0.00406124	0.00333048	-0.00801971
0.00960441	-0.00322051	0.00388735	-0.00719796	0	0.00711875	0.00118926	0	-0.00787773	0.00903954	0	-0.00167616	-0.0103183	0.0221359	0.0137108	-0.0114057	0.0117502	0.130994	0	0	0	-0.000716515	-0.0103299	0	-0.00205548	0.00758506	-0.0033774	0	-0.00855368	0	0	-0.001822	0	-0.00210827	-0.0311453	-0.00236367	-0.00478787	0.0222606	0	-0.00353561	-0.00598855	-0.114838	-0.0621734	0.0231748	0.188669	0.0584494	0.0238867	-0.00141359	0.0136499	0.00802317
-0.172346	-0.00247823	0.00363224	-0.00635043	-0.000683168	0.00845515	-0.00176107	0	-0.0068034	0.00662021	0.000237147	-0.00148277	-0.00890033	0.0176611	0.0197869	0.00581278	0.0104012	-0.00522239	0.000326862	-0.000203833	0.000259273	-0.000547339	-0.00859622	0	-0.00165776	-0.0144574	-0.0027936	-0.000527813	-0.00825456	0	0	-0.00194795	0	-0.00225425	-0.0321198	-0.00304616	-0.00391922	-0.0807544	-0.000626651	-0.0027343	-0.00530093	-0.123476	-0.0601734	0.0199113	0.153784	0.051544	0.19452	-0.000319348	0.00202309	-0.000922943
0	-0.00438992	-0.106247	0.109469	-0.00131152	0.00612061	-0.00363727	0.000651839	0.0508417	0.00679301	-0.000552653	-0.00223723	-0.0117848	-0.0323022	-0.0160917	-0.00537259	-0.0823856	-0.00613832	0	0	0.00064905	0	-0.00638804	-0.00072128	0	-0.015131	-0.00181945	0	-0.00577128	-0.000453657	0	0	0	-0.0018385	-0.0258972	-0.00119658	-0.0031039	-0.105529	0.0020749	-0.00105055	-0.00489197	1.6105	-0.0440978	0.0181942	0.174244	0.043224	0.237797	0	-0.0208671	0.0141252
0.00205779	-0.00270144	0.00455134	0.0472924	0	0.00630638	-0.00641682	0	-0.00854698	0.00903834	0	-0.00117029	0.0280087	-0.0325035	-0.00315116	0.0120514	0.0141211	-0.00569321	0	0	-0.000789398	0	-0.00763318	0	-0.00236204	-0.00952868	0.0605517	0	-0.00670177	-0.000623059	0	-0.00154295	0	-0.00146976	-0.0264161	-0.00341926	-0.00417285	0.0259201	0.00738449	-0.00261255	-0.0048159	-0.0967759	1.32431	0.0168458	0.181552	0.0410873	0.238181	-0.00103598	-0.0470588	0
0.0152712	-0.00223173	0.00254715	-0.00404143	0	0.00374136	-0.0028005	0	0.0280867	0.00462967	0	-0.00240326	-0.00560077	-0.0204047	-0.0217222	0.00473496	0.00659483	-0.00403016	0.00129721	0	0	-0.000122258	-0.00808723	0	-0.000733852	-0.00905292	-0.00222546	-0.000659679	-0.00765056	0.000831802	0	-0.00153183	0	-0.00209372	-0.0272597	-0.00328207	-0.00348412	-0.0514645	-0.00142987	-0.00241261	-0.00430847	-0.103147	-0.0531003	0.0117847	0.135277	0.0497343	-0.0768374	-0.00111575	-0.0211552	-0.00029331
0.0398893	-0.00295137	0.0040519	-0.00692869	0	0.00564681	-0.00506962	0	-0.00635759	0.00850579	0	-0.00066016	0.0279036	-0.0321749	-0.0113571	0.00250534	0.017737	-0.00543467	0	-0.000313423	0	-0.0015189	-0.0075263	0.000987275	-0.00102125	-0.0071548	-0.00242344	0	-0.00633474	0	0	-0.00123204	0	0	0.644118	0	-0.00468049	-0.108745	-0.00108665	-0.00192104	-0.0052777	1.51009	-0.0432882	0.0165013	0.175708	0.0397862	-0.111093	0.00101834	-0.0306316	0.000560283
-0.00310258	-0.00365616	0.00457452	-0.00762877	0	0.00783119	0.000542436	0	-0.00814707	0.00851292	0	-0.0020265	-0.0109477	0.021204	0.0263543	-0.00871076	0.0125085	-0.00545586	0	-0.000560095	0	-0.000431121	-0.00812219	0	-0.00140615	0.00583115	-0.0035809	-0.000917414	-0.00754231	-0.000317852	0	-0.00119554	0	-0.00193004	-0.030012	-0.00186953	-0.00380773	0.0238484	-0.000421427	-0.00321033	-0.00519642	-0.108199	-0.0546624	0.0184439	0.178703	0.0465515	0.220029	-0.00107376	0.0133782	0
0.0165662	-0.00288037	0.00479236	-0.00738583	0	0.00820144	0.00114809	0	-0.00756297	0.00807929	0	-0.00164912	-0.0111065	0.0220003	0.0304416	-0.0125809	0.0128451	-0.00546045	0	0	0	-0.000344137	-0.00949476	0	-0.00163959	0.00736078	-0.00346963	-0.00062828	-0.00828245	0	0	-0.00166403	0	-0.00277889	-0.0318729	-0.00292219	-0.00417313	0.0231444	-0.000716741	-0.00349504	-0.00589912	-0.120744	-0.0615272	0.0242105	0.187076	0.056869	0.0350142	-0.000924367	0.0136492	-0.000822146
0.0266776	-0.00332525	0.00430811	-0.00717832	-0.000503123	0.00576426	-0.00545259	-0.000549346	-0.00763562	0.00794103	0	-0.00158449	-0.0111073	0.0226918	0.0203286	0.0139272	-0.0194863	-0.00526913	0.00101325	0	0.000803743	-0.000585594	-0.00806144	0	0.0146815	0.008874	0	-0.000632297	-0.00825698	-0.000212433	0	-0.00258662	0	-0.00226774	-0.0311569	0.132941	-0.00426958	0.0247442	0.00987394	-0.0037169	-0.00585425	-0.113934	-0.060684	0.0189111	0.214516	0.0621634	0.0340062	0.00288232	0.00319582	-0.000704254
0.0273728	-0.00243583	0.00428093	-0.00722252	0	0.00577059	-0.00579386	0.00136532	-0.00791804	0.00822658	0	-0.00270432	-0.0113062	0.0222279	0.0192764	0.0145578	-0.0191578	-0.0051243	0	-0.00028094	0.000423114	0	-0.00918937	-0.000742704	0.0147034	0.00929914	0.000692224	-0.000701787	-0.00787138	0.000865716	0	-0.00174778	0	-0.00316089	-0.0305224	0.132702	-0.00500169	0.024127	0.00870756	-0.00407272	-0.00542547	-0.113946	-0.0611758	0.0188995	0.214235	0.061475	0.0329285	0.00291445	0.00355227	-0.000528871
0.014575	-0.00294337	0.00432258	0.0986471	-0.00107897	0.00855257	0.000924067	0.000500151	0.0460759	-0.202068	0.000224482	-0.00184915	0.0247966	0.0216405	0.0232228	0.0189466	0.0118121	-0.00548316	0.000643784	-0.000149103	0.000598592	-0.000226231	-0.00918389	0.000388802	-0.00158202	0.0108871	-0.00333732	-0.000879446	-0.00796528	0	0	-0.00190729	0	-0.00266595	-0.031948	-0.0023067	-0.00463357	0.0216392	-0.000585994	-0.00294357	-0.00542432	-0.118195	-0.0606098	0.0226666	0.198321	0.0630914	0.194497	0.00395376	0.0132699	0.0288426
0.00401754	-0.00282475	0.00394974	-0.00676871	-0.000669807	0.00803809	-0.0114935	0.00025528	-0.00720025	0.00711996	0.000130838	-0.00183625	-0.00948251	0.0187933	0.0184076	0.0259111	-0.0171872	-0.00528125	0.000336315	-0.000201095	0.000320326	-0.000439625	-0.00895808	0	-0.00175822	0.00930332	0.0149303	-0.000643976	-0.00826006	-0.000297681	0	-0.00166854	0	-0.00236978	-0.0312381	-0.00261704	-0.00385524	0.0200389	-0.000731946	-0.0030486	-0.00537465	-0.119769	-0.060537	0.0224312	0.169888	0.0553057	0.168787	0.00611011	-0.0242607	-0.00112907
0.0368842	-0.00228317	0.00355419	0.0849781	-0.000622076	0.00833776	-0.000329368	0.000193416	-0.00670692	-0.170231	-0.00153927	-0.00186714	-0.00855604	-0.0279025	-0.057833	0.00421367	-0.0362421	-0.00477046	0.000244776	-0.000194982	0.000627551	-0.000559574	-0.00975517	0	-0.00146189	0.00758155	-0.00313541	-0.00114471	-0.00866686	0	0	-0.00212625	0	-0.00201656	-0.0312894	-0.00267217	-0.00386092	0.0174759	-0.00104047	-0.00284726	-0.00537118	-0.119385	-0.0607527	0.0211954	0.175856	0.0633603	0.0121447	0	0.0114522	-0.00451689
0.0367239	-0.00236089	0.00333389	0.0850156	-0.000609408	0.00856585	-0.000485621	0	-0.00622023	-0.169956	-0.00134829	-0.00166143	-0.00857815	-0.0274425	-0.058322	0.00469509	-0.036457	-0.00481724	0.000521189	-0.000362497	0.000184191	-0.000684952	-0.00968801	0	-0.00162006	0.00751135	-0.00313063	-0.000551547	-0.00890626	-0.00023655	0	-0.00193973	0	-0.00210758	-0.0312907	-0.00278651	-0.00401824	0.0178194	-0.000812619	-0.00296285	-0.00552681	-0.119506	-0.0606628	0.0211369	0.175933	0.0629718	0.0123934	-0.000395884	0.011179	-0.00490304
0.0191751	-0.00284413	0.0040348	-0.00674543	-0.000532317	0.00894478	0.00116231	0	-0.00731031	0.00777421	0	0.0254614	-0.00997855	0.0199083	0.0358308	-0.00959357	0.0113024	-0.00572725	0.000360742	0	0.000480542	-0.000527939	-0.00959512	-4.12965e-05	-0.00174076	0.00638949	-0.00325986	-0.000671213	-0.00827988	0	0	-0.00209365	0	-0.00213732	-0.0312493	-0.00288442	-0.0040393	0.0215417	-0.000592453	-0.00318441	-0.00586008	-0.117523	-0.0613135	0.0221753	0.19419	0.0636167	-0.0372321	-0.000699396	0.0136042	-0.000657147
-0.0243415	0.0487284	0.0038501	0.0427516	-0.00039372	0.008478	0.000184866	0	-0.00710915	0.00806469	0	-0.00180725	0.0243649	-0.0312997	-0.0235355	0.0190041	-0.0171146	-0.0052797	0.000573708	0	0.000404251	0	-0.00921513	0	-0.00207356	-0.011421	-0.003135	-0.000696471	-0.00849083	0	0	-0.00206628	0	-0.00217343	-0.0323024	-0.00222005	-0.00361838	-0.0971494	-0.000739076	-0.00313173	-0.00562021	-0.1221	-0.060863	0.0179783	0.18412	0.0599843	0.0297006	0.00794579	-0.043782	0.000987044
-0.0239378	0.0488142	0.00371883	0.0432634	-0.00064093	0.00852239	0	0	-0.0068592	0.00773957	0	-0.0013327	0.0244123	-0.0312791	-0.023924	0.0188024	-0.0170181	-0.0056221	0	0	0.000850125	-0.000694953	-0.00864214	0	-0.00185897	-0.0116836	-0.00331101	-0.000534619	-0.00844348	0	0	-0.00169901	0	-0.0023155	-0.0321235	-0.00265065	-0.00318256	-0.0966602	-0.00101524	-0.0034445	-0.00494898	-0.122201	-0.0609463	0.0175009	0.183757	0.0599671	0.029379	0.00700337	-0.0438976	0.000853379
0.0511399	-0.00223866	0.00343753	-0.00678934	-0.000632314	0.00818928	-0.00400149	0.000290265	-0.00566377	0.00628086	0.000128132	-0.00163329	0.0201905	-0.0247959	-0.0384288	-0.00709867	-0.0582072	-0.00489843	0.000128337	-0.000204021	0.000145533	-0.000268404	-0.00926588	0	-0.00163005	-0.00684455	-0.00273206	-0.000380478	-0.00868623	9.5177e-05	0	-0.00200714	0	-0.00208797	-0.0309929	-0.00309251	-0.00356476	0.0170079	-0.000451023	-0.00281796	-0.00512832	-0.120071	-0.059851	0.0189988	0.164142	0.056451	-0.1148	-0.00104763	-0.0101643	-0.00675892
0.0482398	-0.0035856	0.00399806	0.0486041	-0.000459589	0.00715181	0.000624606	-0.00396208	0.052208	0.00899267	-0.00184167	-0.00177346	-0.0112486	0.0222209	0.0194353	-0.00811443	0.0129409	-0.00621521	0.000823539	-0.000244474	0.00024766	0	-0.00806676	0.00034965	-0.00186037	0.00658121	-0.0027219	-0.000791738	-0.00747318	-0.000366991	0	-0.00178215	0	-0.00222834	-0.0298103	-0.00176912	-0.00428183	0.0245337	-0.000431402	-0.00325692	-0.00532841	-0.107674	-0.0548887	0.0199022	0.16907	0.041227	0.153017	-0.000515453	0.015036	-0.000547373
0.0161586	-0.00329838	0.00408198	-0.0074757	-0.000284376	0.00807521	0.000557618	0	-0.00782929	0.00835506	0	-0.001405	-0.0107637	0.0208944	0.0144129	-0.00623311	0.0123314	-0.00556215	0.000316315	0	0.000302114	-0.000351039	-0.00825762	0.000147287	-0.00161163	0.00630282	-0.00312265	-0.000558166	-0.00707119	0	0	-0.00159029	0	-0.0021064	-0.0294942	-0.00217514	-0.00386635	0.0236461	0	-0.00326609	-0.00539278	-0.109082	-0.0552366	0.0187754	0.160357	0.044225	0.144763	-0.000417114	0.0140277	-0.000238274
-0.109837	-0.0032291	0.00453277	-0.00753333	-0.000455017	0.00851085	0.000535938	0.000108919	0.0477138	0.00812343	0.000176199	-0.00187866	0.0261436	0.0210472	0.0157577	0.00972256	-0.0167003	-0.00556192	0	-0.000390148	0.00045402	-0.000344739	-0.00924359	0.000174532	-0.00168818	0.00785975	-0.00309539	-0.000578724	-0.00847906	0	0	-0.00186646	0	-0.00220892	-0.0319831	-0.00311755	-0.00449473	0.0212748	-0.000806656	-0.00321819	-0.00575548	-0.123752	-0.0624996	0.0232716	0.157755	0.0479461	0.247543	0	0.013104	-0.000912278
-0.109806	-0.00323602	0.0043346	-0.00755643	-0.000579497	0.0089092	0.000616312	0.000177789	0.0478908	0.0081481	0	-0.00185363	0.0264332	0.0211343	0.0152119	0.00957546	-0.016724	-0.00575869	0.000270613	-0.000439791	0.00020998	-0.000651498	-0.00910477	0.000315486	-0.00212875	0.00756617	-0.00318309	-0.000564166	-0.00851297	4.71801e-05	0	-0.0020512	0	-0.00218557	-0.0318386	-0.00290785	-0.00414045	0.0213844	-0.00102709	-0.0032258	-0.00599477	-0.123763	-0.0625071	0.0229331	0.157471	0.0478961	0.247804	-0.000603981	0.0133537	-0.00104094
-0.109512	-0.00320351	0.00434479	-0.0072358	-0.000659361	0.00884569	0.000897878	0.000376987	0.0475829	0.00835179	0	-0.00137284	0.0260532	0.0213372	0.0151265	0.00907704	-0.0170293	-0.00571527	0	-0.000490697	0.000389238	-0.000524739	-0.00925702	0	-0.001436	0.00787721	-0.00317149	-0.000776802	-0.00880314	0	0	-0.00202025	0	-0.00255036	-0.031981	-0.00264275	-0.00413156	0.0214084	-0.000500956	-0.00313049	-0.00586818	-0.123804	-0.0624115	0.0229116	0.156894	0.047703	0.247731	-0.000169348	0.0132396	-0.000841487
0.00609601	-0.00314072	0.00438159	-0.00749962	-0.000721137	0.00844538	0.000562968	0.00033647	-0.00745079	0.00847723	0	-0.00216721	0.026701	0.0214896	0.0219479	-0.0135379	0.0123032	-0.0056648	0.000461365	-0.000460735	0.000411181	-0.000673028	-0.00954383	0	-0.0017612	0.00712583	-0.00325522	-0.000800849	-0.00862199	0.000105713	0	-0.00232153	0	-0.00221805	-0.0322205	-0.00311176	-0.00379763	0.0221392	-0.00104115	-0.00335709	-0.00583223	-0.121393	-0.0616465	0.0233115	0.164987	0.0515741	0.0333197	-0.00154507	0.0138409	-0.000898199
0.0205023	-0.0031393	0.0043883	-0.00756294	-0.00083434	0.00822603	0.00134415	0.000389235	-0.00767358	0.00789213	0.000447432	-0.00226596	-0.0108972	0.0210397	0.0366918	-0.0147628	-0.0464628	-0.00555345	0	0	0.00056893	-0.000358138	-0.00938433	-0.000170094	-0.00196271	0.00801827	-0.00314327	-0.00037534	-0.00811062	-0.000193604	0	-0.00197715	0	-0.0022605	-0.0313567	-0.00306954	-0.00439233	0.0215423	-0.000758131	-0.00336382	-0.00584404	-0.122119	-0.0609676	0.0241606	0.162583	0.0510901	0.248898	-0.00167806	0.0129723	-0.000996656
-0.000881182	0.0461854	0.00398948	0.0413897	0	0.00853978	-0.000532449	0	-0.0072378	0.00707767	0	-0.00191764	0.0231671	0.0186922	0.0293385	-0.0143049	0.0108432	-0.00514332	0	0	0	-0.000542768	-0.00905484	0	-0.00164756	0.00544262	-0.00325293	-0.000572493	-0.00838921	0	0	-0.00162013	0	-0.00217902	-0.0315147	-0.00255621	-0.00363683	0.0197198	-0.000615632	-0.00320589	-0.0057778	-0.121231	-0.0605441	0.0196707	0.148758	0.0491734	0.131253	-0.00148598	0.0118393	-0.00644771
0.000498509	0.0497673	0.00362593	0.0435301	-0.000388919	0.00878798	0	0.000148855	-0.00749044	0.00795496	0.00071919	-0.00180507	0.0251849	0.0201717	0.021673	-0.0163767	0.0113827	-0.00571725	0.000712014	-0.000223556	0.000469846	-0.000641066	-0.0090863	-0.000170914	-0.0020482	0.00737921	-0.00322639	-0.000912623	-0.00849254	0	0	-0.00176748	0	-0.00218327	-0.0323207	-0.00298729	-0.00419558	0.0212298	-0.000689037	-0.00328985	-0.00573133	-0.122478	-0.061388	0.0228512	0.155954	0.0496115	0.141225	-0.00168631	0.0124365	-0.00663455
0.00759158	-0.00322217	-0.105171	0.0454736	-0.00129797	0.00833216	-0.00110195	0.000498414	0.0448011	0.00774046	-0.00213511	-0.000932082	-0.0106742	-0.0305973	-0.00331448	-0.00240088	0.0133253	-0.00578473	0	0	0	-0.000443559	-0.00820996	0	-0.00201232	-0.0136231	-0.00393571	0	-0.0068162	0	0	-0.00161476	0	-0.00265958	-0.0285899	-0.0010428	-0.00305056	-0.102104	-0.00139121	-0.00376005	-0.00529819	1.51572	-0.0489186	0.0186173	0.158007	0.0461532	-0.17156	0	-0.0399742	-0.00713984
-0.0110627	-0.00334405	0.00444341	-0.00728679	-0.000419692	0.00908813	0.00079749	0.000148274	-0.00792412	0.00838911	-0.000310137	-0.00192801	-0.010468	0.0207139	0.0153805	-0.0164332	-0.0461322	-0.0056093	0.00033263	-0.000229177	0.000480836	-0.000449689	-0.00923822	0.000176173	-0.00203615	0.00776407	-0.00362861	-0.000618268	-0.00844466	0.000331008	0	-0.00158538	0	-0.00257093	-0.0312517	-0.00262495	-0.00388	0.0216421	-0.000981441	-0.00318903	-0.00568461	-0.122929	-0.0620412	0.0236054	0.158469	0.0502502	0.245495	-0.00196202	0.0130148	-0.000723046
-0.0110701	-0.00311789	0.00439186	-0.0073742	-0.000597897	0.00850554	0.00118876	0	-0.00775339	0.00819923	-0.000375463	-0.00238575	-0.0108131	0.0210021	0.0156215	-0.015861	-0.046275	-0.00603902	0.000478762	-0.000328681	0.000233419	0	-0.00925059	0	-0.00157165	0.00726428	-0.00335515	-0.000761624	-0.00801787	-0.000144788	0	-0.0017614	0	-0.00220322	-0.0320147	-0.00226809	-0.0038828	0.0215074	-0.000417353	-0.00318612	-0.0057745	-0.122882	-0.062043	0.0239251	0.158519	0.0501267	0.246015	-0.00183864	0.0130951	-0.00112949
0.0108791	-0.00332172	0.00407977	-0.00724734	0	0.0083289	0.00106432	0	-0.00739227	0.00771886	-0.001431	-0.00228803	0.0258288	0.0210536	0.0158863	-0.0146442	-0.0171838	-0.00586532	0.000465018	-0.000504907	0.000359862	-0.000538251	-0.00870249	0.000479919	-0.00234115	0.00779277	-0.00306967	-0.000327116	-0.00824319	0	0	-0.00190533	0	-0.00213598	-0.0314567	-0.0028398	-0.0039536	0.021665	-0.000539833	-0.0035297	-0.00549909	-0.121719	-0.0618908	0.0230458	0.155936	0.0454833	0.14144	-0.00185524	0.0125658	0.00983561
0.0110224	-0.0028267	0.00415018	-0.00742487	-0.000507417	0.00835859	0.0012044	-0.000477856	-0.00806058	0.00762629	-0.00112909	-0.00233977	0.0253471	0.0209438	0.0160532	-0.0148691	-0.016999	-0.00546744	0.000616502	-0.000379912	0.000681353	-0.000261256	-0.00888031	0	-0.00214267	0.00785591	-0.00337505	-0.000883659	-0.00859496	7.47732e-05	0	-0.00163469	0	-0.00253817	-0.0316014	-0.00247646	-0.00381148	0.021325	-0.000894591	-0.00308351	-0.00536626	-0.122148	-0.0619703	0.0229491	0.155816	0.0456197	0.141571	-0.00189573	0.013451	0.00994065
0.044497	-0.00340006	0.00464278	-0.00821105	-0.000373673	0.00832658	0.00095564	0	0.0494011	0.00906381	0.000386149	-0.00181889	0.0271562	0.023144	0.0236655	-0.013778	-0.0487126	-0.005466	0	-0.000522906	0.000740113	-0.000239497	-0.00894208	0.000237137	-0.00195478	0.00829159	-0.00336228	-0.000573983	-0.00808154	0	0	-0.00173808	0	-0.00259845	-0.0317895	-0.0025409	-0.00457969	0.0231321	-0.000809757	-0.00321411	-0.00575867	-0.119706	-0.0613926	0.0224621	0.176396	0.0552775	0.253335	-0.001854	0.0138222	0.0116058
0.0446509	-0.00302182	0.00457202	-0.00764788	-0.00057063	0.00815274	0	0	0.048948	0.0088266	0	-0.00228904	0.027052	0.023317	0.0239311	-0.0134688	-0.0482699	-0.00577341	0	-0.000349434	0	0	-0.00919986	0	-0.00164111	0.00867671	-0.00335104	-0.000719825	-0.00803135	-0.000406962	0	-0.00189224	0	-0.0022847	-0.0316534	-0.00231505	-0.00386646	0.0233984	-0.000772884	-0.00347884	-0.00549783	-0.119326	-0.0614833	0.0224277	0.176529	0.0551198	0.253149	-0.00193998	0.013845	0.0115618
-0.230208	-0.000905038	0.002806	-0.00489814	0	0.00445665	0.00216809	0	-0.00454386	0.00426417	0	-0.00122539	-0.00594604	0.0122498	0.0356874	0.0109528	0.00678851	-0.00390141	0	0	0	-0.000671543	-0.0070659	0	-0.00130413	0.00597256	-0.00210593	0	-0.00753848	0	0	-0.00191189	0	-0.00176721	-0.0282132	-0.00308036	-0.00362197	0.0120832	-0.000714254	-0.00261551	-0.00408162	-0.107011	-0.0525642	0.0169523	0.102989	0.0408691	-0.00672779	0	0.00924957	-0.0010321
0.0084358	-0.00337509	0.00474378	0.112142	-0.000481706	0.00695226	0.000508073	-0.00343994	-0.00858834	0.00942931	0	-0.0017139	0.0278159	0.0223758	0.0154591	-0.00920054	0.0130485	-0.00562427	0.000324311	0.000314066	0.000395871	-0.000610282	-0.00800245	0.00041469	-0.00136969	0.00675822	-0.00373171	-0.000232174	-0.00721986	-0.000250762	0	-0.00171349	0	-0.00207213	-0.0294901	-0.00189279	-0.00398567	0.0247425	-0.000588139	-0.00315514	-0.00579104	-0.107078	-0.0537444	0.0227391	0.150511	0.0385278	0.210689	-0.000422786	0.0137929	0.0092325
0.0201428	-0.00273755	0.00379495	-0.00671648	-0.00056462	0.00801075	-0.00254045	0.000239989	-0.0069793	0.00675945	-0.00144253	-0.00206443	0.0220624	-0.0285165	-0.053635	0.0226582	0.0104649	-0.00517989	0.000159736	-0.000346453	0.000384551	-0.000307792	-0.00976768	0	-0.00183583	-0.0131757	-0.00332481	-0.000550332	-0.00902988	0	0	-0.00193997	0	-0.00216007	-0.032838	-0.00289621	-0.00385546	0.0187148	-0.000570069	-0.00310482	-0.00572498	-0.121965	-0.0621044	0.019485	0.147295	0.0509558	0.0126475	0.00377224	-0.022432	-0.000685325
0.0391645	-0.00336642	-0.112589	0.0485526	-0.000460526	0.00738864	0.000726262	0.000351685	-0.00767718	0.00889379	0	-0.0013154	-0.0115707	0.0227366	0.0102152	-0.00651931	0.0122999	-0.00646293	0	-0.000484619	0	0.00034037	-0.0072823	0	-0.00197913	0.00578265	-0.00304746	-0.000524693	-0.00642489	-0.000152617	0	-0.00154825	0	-0.00280955	-0.0292582	-0.00208907	-0.00430508	0.0253553	0	-0.00251934	-0.00489594	-0.105658	-0.0536548	0.0229724	0.161966	0.0405801	0.028255	-0.000825788	0.0146624	-0.00775207
0.0149466	-0.00282486	0.00405718	-0.00696237	-0.000708098	0.0091155	-0.00315618	0.000222649	-0.00724657	0.00773151	0.000132173	-0.00214581	-0.0100227	-0.0315842	-0.0618717	-0.00818272	-0.0689899	-0.00553206	0.000488833	-9.25718e-05	0.00051218	-0.000552244	-0.00955267	0	-0.00172813	-0.0148364	-0.00311102	-0.000696635	-0.00871189	-0.000113936	0	-0.0020991	0	-0.00208368	-0.0320156	-0.00265487	-0.00424891	0.0202013	-0.000815857	-0.00342672	-0.00543137	-0.123296	-0.0623836	0.0228663	0.150464	0.0520661	0.178026	-0.00115744	0.00227587	0
0.0391073	-0.00179416	0.00377959	-0.00725825	-0.00145214	0.00786672	0	0	-0.00775353	0.00899852	0	-0.000712915	0.0281482	-0.031453	-0.0255963	0.0044703	-0.0599365	-0.00655196	0	0	0	0	-0.00853507	0	0	-0.00792549	-0.0036029	-0.000776851	-0.00644694	0	0	-0.00170687	0	-0.00163722	0.630927	-0.000711724	-0.00304767	-0.107105	0	-0.00338038	-0.00527451	1.49611	-0.0463128	0.0182604	0.147295	0.0347304	-0.224826	0	-0.0542749	0.00145971
0.0391139	-0.00328599	0.00445864	-0.00609797	-0.00161413	0.00645699	-0.00118294	0	-0.00922052	0.00772951	0.000640716	-0.00197151	0.0281469	-0.0325314	-0.0255275	0.00428584	-0.0606361	-0.00681721	0	0.000657314	0	0	-0.00900356	0	-0.00263403	-0.00740412	-0.00338085	0	-0.00772516	0	0	-0.0012191	0	-0.0025432	0.632981	-0.00115587	-0.00285908	-0.106745	0	-0.00289291	-0.00521769	1.49506	-0.0450495	0.0195658	0.149604	0.0350376	-0.223756	0.00115524	-0.0546722	0
-0.000508962	-0.00404112	-0.101138	0.101621	-0.000516645	0.00600155	-0.0014756	-0.00106474	0.0489551	0.00735365	0.00143296	0	-0.0104176	-0.0295576	-0.023472	-0.00358117	-0.0225677	-0.00527945	0.0015476	0.0138821	-0.00183832	0	0.218546	-0.00140394	-0.00297218	-0.00904539	-0.00371354	0.00303033	0.173554	0.00163688	0	-0.000859002	0	-0.00198708	-0.0241061	0.000179273	-0.0037734	-0.107944	0	-0.00179142	-0.00069585	1.51051	-0.0436785	0.017105	0.139536	0.0336457	0.172689	-0.00147338	-0.0360683	0.0050906
0	-0.00466286	-0.103751	0.10251	-0.00276829	0.00810409	-0.00315414	0.00121005	0.0463959	0.0083286	-0.00218166	-0.00225575	-0.0105501	-0.0317039	-0.0213136	-0.00331199	-0.0191847	-0.00713154	0	0.01626	0	0	0.217534	-0.00312946	-0.00158083	-0.00777592	-0.00426585	-0.00214662	0.171356	0.00184332	0	-0.000403195	0	-0.00138843	-0.0239293	-0.00225218	-0.00390373	-0.107078	0	-0.00345105	-0.00212376	1.50621	-0.0431342	0.0163459	0.140302	0.0357641	0.174334	-0.00228726	-0.0373719	0.00415999
0.0509726	-0.00286574	0.000596349	-0.00763949	-0.00287327	0.00223879	0.00833405	-0.00222984	-0.00424875	0.00782515	-0.000687032	0.0161207	0.0277291	0.0233472	0.0339603	0.0199933	0.0100658	0.1333	-0.00167699	0.00172154	-0.00197777	-0.00127662	-0.00972946	0.00158687	0.016216	0.0124404	-0.00492527	0	-0.00919078	0	0	-0.0019503	0	0.240977	-0.0239754	-0.00342134	0.177575	0.0222833	-0.00216918	0.457351	0.363083	-0.0925331	-0.0462482	0.0269453	0.150943	0.0388536	0.0938513	0.00878613	-0.0136597	-0.000661329
0.00547851	0.0524988	0.00417451	0.0448413	0	0.00750514	0	0	-0.00831188	0.00808565	0	-0.00138218	-0.00978486	0.0208411	0.0118731	0.0143848	0.0115258	-0.00615285	0	-0.00110357	0.000689355	0	-0.00733247	0.00064307	-0.00206505	0.00835417	0.00186465	-0.000926748	-0.00768528	0	0	-0.00211682	0	-0.00159121	-0.0283896	-0.00200853	-0.00411593	0.0233523	0	-0.00319765	-0.00554076	-0.104066	-0.0545791	0.0235076	0.142964	0.0407838	0.194487	0.00389918	0.00229099	0.0055156
-0.017054	-0.0033503	0.00440142	-0.00759215	-0.000681593	0.00806748	0	0	-0.00746072	0.00802072	0.000111576	-0.0020369	-0.0107517	0.0205275	0	-0.0107185	0.0119688	-0.00548326	0.000341466	-0.000566571	0.000625195	-0.000811131	-0.00898088	0.000136668	-0.0016206	-0.00466217	-0.003311	-0.000603561	-0.00845688	0	0	-0.00210326	0	-0.00235246	-0.0316485	-0.00271284	-0.00419523	0.021275	-0.000588211	-0.00388835	-0.00577244	-0.124448	-0.0618498	0.0232916	0.145967	0.0475983	0.184846	-0.00177305	0.0025174	-0.000648645
-0.239227	-0.00228908	0.00392431	-0.00639278	-0.000877785	0.00330274	0	0	-0.00661784	0.0064865	0	-0.00165039	-0.00925874	0.016447	0.0358285	-0.0129471	0.00907771	-0.00473549	0	0	0	0	-0.00930651	0	-0.00191935	0.00437034	-0.00221215	0	-0.0081383	0	0	-0.00205207	0	-0.00228815	-0.0318856	-0.00233434	-0.00369094	0.0178244	-0.00112077	-0.00298902	-0.0045317	-0.122735	-0.0618172	0.0123585	0.10951	0.0341041	-0.00406034	-0.000989068	0.0104183	-0.0013215
0.00132388	-0.00281492	0.00391537	-0.00709945	-0.000577249	0.00785526	0.00576033	0	-0.00658967	0.00735698	0	-0.00164125	-0.00981378	-0.0299366	-0.0302572	0.00574265	-0.0166943	-0.00535238	0	-0.000392082	0	-0.000786704	-0.0090346	0	-0.00159225	-0.0111955	-0.0031153	-0.000562161	-0.00860939	0	0	-0.00213861	0	-0.00219639	-0.0315885	-0.00281076	-0.00376246	0.0205191	-0.00092995	-0.00337401	-0.00581502	-0.12286	-0.0609717	0.0212206	0.119957	0.0398662	0.0275513	-0.000690261	0.00181997	-0.000394778
0.00103013	-0.00277243	0.00359265	-0.00702908	0	0.00826621	0.0062863	0	-0.00706455	0.00765412	0	-0.00198114	-0.00994302	-0.029991	-0.0302221	0.00562081	-0.0166583	-0.00548775	0	0	0	0	-0.0089036	0	-0.00155143	-0.0113096	-0.00334387	-0.000538565	-0.00847956	0	0	-0.00172092	0	-0.00185632	-0.0313514	-0.00295304	-0.0038326	0.0207418	-0.000668988	-0.00313582	-0.00583756	-0.122594	-0.061406	0.0206715	0.11979	0.0396278	0.0275827	-0.000362232	0.00147301	-0.000608683
0.0156287	-0.00265596	0.00452901	-0.00740466	-0.000645593	0.00865802	-0.00187428	-0.000139632	-0.00705942	0.0076476	0	-0.00213076	-0.0105212	0.0208557	0.0178325	0.0141658	0.0119796	-0.00571992	0	0	0.000810369	-0.000646679	-0.00890464	0	-0.00193868	-0.0154538	-0.00349761	-0.000682315	-0.00810396	0.000301488	0	-0.00196243	0	-0.0025849	-0.0323175	-0.00263862	-0.0037244	-0.101975	-0.000764462	-0.00337535	-0.00553635	-0.121895	-0.0612216	0.0220324	0.12767	0.0437165	0.0288084	0.00418089	-0.0257134	-0.00117496
0.0153029	-0.00283245	0.00462752	-0.00712159	-0.00036648	0.0088171	-0.00171382	0.000628263	-0.00732054	0.00815419	0.000137748	-0.00187054	-0.0104117	0.0202958	0.0177669	0.0144392	0.0117172	-0.00535191	0.000156784	0	0.000222378	-0.00054023	-0.00908851	0	-0.00155754	-0.0152417	-0.0032001	-0.000669603	-0.0085622	0	0	-0.00199517	0	-0.00194349	-0.0323426	-0.00276011	-0.00445378	-0.101934	-0.000945894	-0.00367706	-0.00538456	-0.122147	-0.0614036	0.0223418	0.127699	0.0437234	0.0283899	0.00472673	-0.0251478	-0.00128512
0.03341	-0.00331277	0.00448287	-0.00757443	-0.000369252	0.00798068	0.00321358	0	0.0516209	0.00892162	-0.00130577	-0.00182458	-0.0114445	0.0235924	0.0236547	-0.0037343	0.0128257	-0.00553103	0	0	0	0	-0.00871274	0	-0.00164505	0.011325	-0.0026745	0	-0.00852289	0	0	-0.00159213	0	-0.0026264	-0.0322153	-0.00273298	-0.00427014	0.0240617	-0.0008661	-0.00351972	-0.00588964	-0.118602	-0.0607369	0.0281195	0.143462	0.0445621	0.292801	0.0056879	0.0147125	-0.00649
[truncated: 1,712 more rows]
[truncated: 54 more columns]

## Sheet: SHAP_values_gnostic
Age.At.Culture.Time.Date	COPD	CRF	Charlson.Score	Chronic.Wound	Culture.Year	CumAnyUsage365	Dementia	Diabetes	Immunosuppression	Invasive.Procedure	Is.ER	Is.Meds.Sensitive	Is.Nosocomial	Length.Days.Current.Hospitalization	Length.Days.Hospitalized.Past.365.Days	N.Unq.Bacteria.Culture	Obesity	PrevAntiUsageBin181_365	PrevAntiUsageBin60	PrevAntiUsageBin61_180	PrevAntiUsageFamilyBin181_365	PrevAntiUsageFamilyBin60	PrevAntiUsageFamilyBin61_180	PrevAntiUsageOtherBin181_365	PrevAntiUsageOtherBin60	PrevAntiUsageOtherBin61_180	PrevAntiUsageOtherFamilyBin181_365	PrevAntiUsageOtherFamilyBin60	PrevAntiUsageOtherFamilyBin61_180	PrevAntiUsageSaneFamilyOtherAntiBin181_365	PrevAntiUsageSaneFamilyOtherAntiBin60	PrevAntiUsageSaneFamilyOtherAntiBin61_180	PreviouslyResistantOtherAntiSameFamilyBin180_365	PreviouslyResistantOtherAntiSameFamilyBin60	PreviouslyResistantOtherAntiSameFamilyBin61_180	PreviouslyResistantOtherFamilyBin180_365	PreviouslyResistantOtherFamilyBin60	PreviouslyResistantOtherFamilyBin61_180	PreviouslyResistantSameAnti	PreviouslyResistantSameAntiBin180_365	PreviouslyResistantSameAntiBin60	PreviouslyResistantSameAntiBin61_180	QuarterlyWeight	SlidingResAny30	SlidingResSame30	SlidingResUnits30	Times.Hospitalized.Past.365.Days	UnqAntibiotics365	Van.Walraven.Score
[truncated: 2,514 more rows]
[truncated: 78 more columns]
